# Supplementary material for: Functional annotation of rare gene aberration drivers of pancreatic cancer
Source: Nat Commun. 2016 Jan 25;7:10500. doi: 10.1038/ncomms10500 (PMC4737758; doi:10.1038/ncomms10500)
Supplement: Supplementary Data 1 — Representative HiTMMoB data. [file ncomms10500-s2.xls]

## Sheet: Sheet1
Supplementary Data 1: Representative HiTMMoB data.
Variant Type	Gene Symbol	Gene ID	ORF Mutation	Protein Change	Total Seq	Mutation Positive	Poor Seq Data	Percent Mutant (minus poor seq)	Length (bp)	% G/C
Missense	ABL2	27	G1450A	p.E484K	4	2	0	0.5	3504	0.510845
Missense	ABL2	27	G3017A	p.G1006E	4	2	0	0.5	3504	0.510845
Missense	AKT1	207	G49A	p.E17K	3	3	0	1	1443	0.596674
Missense	ALK	238	C4587G	p.D1529E	4	2	0	0.5	4863	0.580506
Missense	ALK	238	A4472G	p.K1491R	4	3	0	0.75	4863	0.580506
Missense	ALK	238	C3797T	p.A1266V	4	2	0	0.5	4863	0.580506
Missense	ALK	238	C584T	p.A195V	3	2	0	0.666667	4863	0.580506
Missense	ALK	238	T2968C	p.C990R	3	3	0	1	4863	0.580506
Missense	ALK	238	C1371G	p.F457L	4	2	0	0.5	4863	0.580506
Missense	ALK	238	G3409A	p.G1137R	6	3	0	0.5	4863	0.580506
Missense	ALK	238	G4654A	p.G1552R	4	3	0	0.75	4863	0.580506
Missense	ALK	238	G1282T	p.G428*	4	2	0	0.5	4863	0.580506
Missense	ALK	238	G903A	p.M301I	4	3	0	0.75	4863	0.580506
Missense	ALK	238	G1656A	p.M552I	4	2	0	0.5	4863	0.580506
Missense	ALK	238	C1006T	p.P336S	8	3	0	0.375	4863	0.580506
Missense	ALK	238	C1586A	p.S529Y	4	3	0	0.75	4863	0.580506
Missense	ALK	238	C2039T	p.T680I	4	4	0	1	4863	0.580506
Missense	ALK	238	T1427C	p.V476A	4	2	0	0.5	4863	0.580506
Missense	ALK	238	C115T	p.Q39*	4	2	0	0.5	4863	0.580506
Missense	ALK	238	G1184A	p.R395H	3	2	0	0.666667	4863	0.580506
Missense	ARAF	369	C650T	p.S217F	2	1	0	0.5	1830	0.594536
Missense	BAI3	577	G1763C	p.R588P	1	1	0	1	4568	0.44454
Missense	BCL2	596	T60A	p.H20Q	4	4	0	1	720	0.658333
Missense	CCND1	595	C857T	p.T286I	3	2	1	1	888	0.611486
Missense	CDK12	51755	A2702G	p.Y901C	3	1	1	0.5	4446	0.504049
Missense	CDK12	51755	G2645T	p.R882L	5	4	0	0.8	4446	0.504049
Missense	CDK4	1019	G71T	p.R24L	3	2	0	0.666667	912	0.54057
Missense	CTCF	10664	C1342T	p.R448*	3	3	0	1	2184	0.490842
Missense	DAPK1	1612	G92A	p.R31H	3	2	0	0.666667	4293	0.534125
Missense	EGFR	1956	C866T	p.A289V	2	2	0	1	3633	0.539774
Missense	EGFR	1956	G755C	p.R252P	2	1	0	0.5	3633	0.539774
Missense	EGFR	1956	G865A	p.A289T	2	2	0	1	3633	0.539774
Missense	EGFR	1956	C754T	p.R252C	2	2	0	1	3633	0.539774
Missense	EGFR	1956	G1793T	p.G598V	2	1	0	0.5	3633	0.539774
Missense	EGFR	1956	C1787T	p.P596L	2	2	0	1	3633	0.539774
Missense	EGFR	1956	C910T	p.H304Y	2	2	0	1	3633	0.539774
Missense	EGFR	1956	G340A	p.E114K	2	1	0	0.5	3633	0.539774
Missense	EGFR	1956	C866A	p.A289D	8	3	0	0.375	3633	0.539774
Missense	EGFR	1956	T2573G	p.L858R	4	4	0	1	3633	0.539774
Missense	EGFR	1956	C2369T	p.T790M	4	4	0	1	3633	0.539774
Missense	EGFR	1956	C2369T	p.T790M	4	4	0	1	3633	0.539774
Deletion	EGFR	1956	2235-2249 Del:GGAATTAAGAGAAGC	p.ΔE746-A750	4	4	0	1	3633	0.539774
Missense	EPHA2	1969	G1171A	p.G391R	5	3	2	1	2931	0.618901
Missense	EPHA2	1969	C2303T	p.P768L	5	4	0	0.8	2931	0.618901
Missense	ERBB2	2064	A3173C	p.D1058A	3	2	0	0.666667	3768	0.607749
Missense	ERBB2	2064	TT1976-1977AA	V659E	3	1	1	0.5	3768	0.607749
Missense	ERBB2	2064	C929T	p.S310F	3	3	0	1	3768	0.607749
Missense	ERBB2	2064	G922A	p.V308M	3	3	0	1	3768	0.607749
Missense	ERBB2	2064	G926C	p.G309A	3	1	2	1	3768	0.607749
Missense	ERBB2	2064	C929A	p.S310Y	3	3	0	1	3768	0.607749
Missense	ERBB3	2065	G310A	p.V104M	2	1	0	0.5	4029	0.538595
Missense	ERBB3	2065	G889T	p.D297Y	2	2	0	1	4029	0.538595
Missense	ERBB3	2065	G273A	p.M91I	4	2	0	0.5	4029	0.538595
Missense	ERBB3	2065	C293G	p.P98R	4	2	0	0.5	4029	0.538595
Missense	ERBB3	2065	A600T	p.E200D	4	3	0	0.75	4029	0.538595
Missense	ERBB3	2065	T655C	p.F219L	4	4	0	1	4029	0.538595
Missense	ERBB3	2065	G1259C	p.G420A	4	2	0	0.5	4029	0.538595
Missense	ESR1	2099	C454G	p.P152A	4	4	0	1	1788	0.578831
Missense	ESR1	2099	G548A	p.R183H	4	2	1	0.666667	1788	0.578831
Missense	ESR1	2099	A1708G	p.T570A	4	4	0	1	1788	0.578831
Missense	ESR1	2099	C334A	p.H112N	4	1	1	0.333333	1788	0.578831
Missense	ESR1	2099	C721T	p.R241W	4	2	1	0.666667	1788	0.578831
Missense	ESR1	2099	A1517T	p.Q506L	4	3	1	1	1788	0.578831
Missense	ESR1	2099	C1712T	p.A571V	4	4	0	1	1788	0.578831
Missense	ESR1	2099	T1609A	p.Y537N	4	4	0	1	1788	0.578831
Missense	ESR1	2099	A908G	p.K303R	4	4	0	1	1788	0.578831
Missense	FBXW7	55294	C1273G	p.R425G	2	0	1	0	1884	0.438429
Missense	FGFR1	2260	C364T	p.L122F	4	2	0	0.5	2463	0.571661
Missense	FGFR1	2260	C1632G	p.N546K	4	2	0	0.5	2463	0.571661
Missense	FGFR1	2260	C2309T	p.P772L	4	4	0	1	2463	0.571661
Missense	FGFR1	2260	C2308T	p.P772S	5	2	0	0.4	2463	0.571661
Missense	FGFR1	2260	C1264T	p.R424C	4	1	0	0.25	2463	0.571661
Missense	FGFR1	2260	T913A	p.Y307N	4	4	0	1	2463	0.571661
Missense	FGFR1	2260	G412T	p.E138*	4	3	0	0.75	2463	0.571661
Missense	FGFR2	2263	T1647A	p.N550K	3	3	0	1	2466	0.510543
Missense	FGFR2	2263	G1145A	p.C382Y	3	2	0	0.666667	2466	0.510543
Missense	FGFR2	2263	G680A	p.G227E	8	3	0	0.375	2469	0.511948
Missense	FGFR2	2263	G680A	p.G227E	9	2	0	0.222222	2466	0.510543
Missense	FGFR2	2263	T557C	p.M186T	4	1	0	0.25	2469	0.511948
Missense	FGFR2	2263	T557C	p.M186T	8	3	0	0.375	2466	0.510543
Missense	FGFR3	2261	G148A	p.V50I	4	4	0	1	2421	0.657993
Missense	FGFR3	2261	C746G	p.S249C	4	3	0	0.75	2421	0.657993
Missense	FGFR3	2261	C1158G	p.F388L	4	1	0	0.25	2421	0.657993
Missense	FGFR3	2261	G2284C	p.D762H	4	2	0	0.5	2421	0.657993
Missense	FGFR3	2261	G2356A	p.D786N	4	2	0	0.5	2421	0.657993
Missense	FGFR4	2264	G471C	p.K157N	4	1	0	0.25	2409	0.635533
Missense	FGFR4	2264	G2124A	p.M708I	4	2	0	0.5	2409	0.635533
Missense	FGFR4	2264	C2363T	p.P788L	4	2	0	0.5	2409	0.635533
Insertion	GATA3	2625	1222-1223 Ins:C	p.S407 fs ins	5	4	1	1	1335	0.641199
Deletion	GATA3	2625	1201-1202 Del:AT	p.M400 fs del	5	5	0	1	1335	0.641199
Missense	JAG1	182	G682A	p.E228K	3	1	0	0.333333	3657	0.539513
Missense	JAK1	3716	GC3129TT	p.S1043I	4	4	0	1	3465	0.478211
Missense	JAK1	3716	G3141A	p.W1047*	4	3	0	0.75	3465	0.478211
Missense	JAK2	3717	G1849T	p.V617F	4	4	0	1	3399	0.387467
Missense	JAK3	3718	A1520T	p.Q507L	4	4	0	1	3375	0.622222
Missense	JAK3	3718	G2127C	p.W709C	4	3	0	0.75	3375	0.622222
Missense	JAK3	3718	C2842T	p.R948C	4	2	0	0.5	3375	0.622222
Missense	KRAS	3845	G35A	p.G12D	20	12	0	0.6	567	0.375661
Missense	MAN2B1	4125	A446T	p.E149V	3	3	0	1	3036	0.608696
Missense	MAPK1	5594	G964A	p.E322K	5	4	1	1	1083	0.474608
Missense	NFE2L2	4780	G235C	p.E79Q	3	1	0	0.333333	1818	0.430693
Missense	NRAS	4893	C181A	p.Q61K	3	2	0	0.666667	570	0.44386
Missense	PAK3	5063	G541C	pE181Q	3	2	1	1	1635	0.44159
Missense	PDGFRA	5156	C680A	p.S227*	4	2	0	0.5	3270	0.474006
Missense	PDGFRA	5156	C1126T	p.R376*	4	2	0	0.5	3270	0.474006
Missense	PDGFRA	5156	C2034G	p.F678L	4	4	0	1	3270	0.474006
Missense	PDGFRA	5156	C2960A	p.A987E	4	4	0	1	3270	0.474006
Missense	PDGFRA	5156	G1019A	p.R340Q	4	3	0	0.75	3270	0.474006
Missense	PDGFRA	5156	G577A	p.V193I	4	3	0	0.75	3270	0.474006
Missense	PDGFRA	5156	G1450A	p.V484M	4	3	0	0.75	3270	0.474006
Missense	PDGFRA	5156	A863G	p.Y288C	4	3	0	0.75	3270	0.474006
Missense	PDGFRB	5159	C1949T	p.S650L	3	1	2	1	3321	0.582355
Missense	PDGFRB	5159	G3133C	p. A1045P	4	4	0	1	3321	0.582355
Missense	PDGFRB	5159	C2320T	p. P774S	4	3	0	0.75	3321	0.582355
Missense	PDGFRB	5159	C1246T	p. P416S	4	3	0	0.75	3321	0.582355
Missense	PDGFRB	5159	C1246T	p.P416S	4	3	0	0.75	3321	0.582355
Missense	PIK3CG	5294	G1533T	p.E511D	14	9	0	0.642857	3309	0.513554
Missense	PIK3CG	5294	C2515T	p.R839C	14	12	0	0.857143	3309	0.513554
Missense	PIK3R5	23533	G272A	p.R91H	9	7	0	0.777778	1485	0.612121
Missense	POU4F2	5458	G1106C	p.R369Q	7	6	0	0.857143	1229	0.659182
Missense	PPP2R1A	5518	C536G	p.P179R	3	2	0	0.666667	1770	0.590395
Missense	PRKD1	5587	G1991C	p.G664A	3	2	1	1	2739	0.487039
Missense	PTEN	5728	T79G	p.Y27D	2	2	0	1	1212	0.384488
Missense	PTH2	113091	C64G	p.L22V	3	2	0	0.666667	303	0.735974
Missense	RAB11FIP5	26056	G814A	p.E273K	3	2	0	0.666667	1959	0.647779
Missense	RAB11FIP5	26056	G1055A	p.R353Q	4	2	0	0.5	1959	0.647779
Missense	RAF1	5894	G1609A	p.V37I	2	2	0	1	1947	0.486903
Missense	RAF1	5894	C770T	p.S257L	2	0	0	0	1947	0.486903
Missense	RHOA	387	G118C	p.E40Q	1	1	0	1	582	0.493127
Missense	STK31	56164	C722A	p.P241H	3	3	0	1	3060	0.397386
Missense	STK33	65975	C103T	p.P35S	4	3	0	0.75	1545	0.401294
Missense	TP53	7157	G830T	p.C277F	2	2	0	1	1182	0.486903
Missense	TP53	7157	T809C	p.F270S	2	1	1	1	1182	0.574646
Missense	TP53	7157	G273A	p.W91*	2	2	0	1	1182	0.574646
Deletion	TP53	7157	817_818 Del:CG	p.R273fs*33	3	2	0	0.666667	1182	0.568528
Deletion	TP53	7157	824 Del:G	p.C275fs*71	3	2	0	0.666667	1182	0.568528
Insertion	TP53	7157	742_743 Ins:C	p.R248fs*17	3	3	0	1	1182	0.568528
Missense	TP53	7157	C523G	p.R175G	3	3	0	1	1182	0.568528
Missense	TP53	7157	C523T	p.R175C	3	3	0	1	1182	0.568528
Missense	TP53	7157	G524A	p.R175H	3	1	0	0.333333	1182	0.568528
Missense	TP53	7157	G524T	p.R175L	3	2	0	0.666667	1182	0.568528
Missense	TP53	7157	T658A	p.Y220N	3	2	0	0.666667	1182	0.568528
Missense	TP53	7157	A659G	p.Y220C	3	2	0	0.666667	1182	0.568528
Missense	TP53	7157	A659C	p.Y220S	3	3	0	1	1182	0.568528
Missense	TP53	7157	G733A	p.G245S	3	2	0	0.666667	1182	0.568528
Missense	TP53	7157	G733T	p.G245C	3	2	0	0.666667	1182	0.568528
Missense	TP53	7157	G733C	p.G245R	3	3	0	1	1182	0.568528
Missense	TP53	7157	G734A	p.G245D	3	3	0	1	1182	0.568528
Missense	TP53	7157	G734C	p.G245A	3	3	0	1	1182	0.568528
Missense	TP53	7157	G734T	p.G245V	3	2	1	1	1182	0.568528
Missense	TP53	7157	CC741-742TT	p.R248W	3	3	0	1	1182	0.568528
Missense	TP53	7157	C742T	p.R248W	3	2	0	0.666667	1182	0.568528
Missense	TP53	7157	C742G	p.R248G	3	3	0	1	1182	0.568528
Missense	TP53	7157	G743A	p.R248Q	3	3	0	1	1182	0.568528
Missense	TP53	7157	G743T	p.R248L	3	2	0	0.666667	1182	0.568528
Missense	TP53	7157	G743C	p.R248P	4	3	1	1	1182	0.568528
Missense	TP53	7157	C817T	p.R273C	3	3	0	1	1182	0.568528
Missense	TP53	7157	C817G	p.R273G	3	2	1	1	1182	0.568528
Missense	TP53	7157	C817A	p.R273S	3	2	1	1	1182	0.568528
Missense	TP53	7157	G818T	p.R273L	3	3	0	1	1182	0.568528
Missense	TP53	7157	G818A	p.R273H	3	2	1	1	1182	0.568528
Missense	TP53	7157	G818C	p.R273P	3	1	2	1	1182	0.568528
Missense	TP53	7157	T823C	p.C275R	3	2	1	1	1182	0.568528
Missense	TP53	7157	G824A	p.C275Y	3	3	0	1	1182	0.568528
Missense	TP53	7157	G824C	p.C275S	3	3	0	1	1182	0.568528
Missense	TP53	7157	G824T	p.C275F	3	3	0	1	1182	0.568528
Missense	TXK	7294	G274A	p.D92N	5	5	0	1	1584	0.438131
Missense	TYK2	7297	G1604A	p.G535D	4	3	0	0.75	3564	0.62037
Missense	TYRO3	7301	T1037A	p.I346N	5	3	0	0.6	2673	0.594837
Missense	VHL	7428	G442T	p.E148*	2	2	0	1	519	0.651252
Missense	VHL	7428	T266A	p.L89H	3	2	0	0.666667	642	0.615265
Missense	VHL	7428	G332A	p.S111N	2	2	0	1	642	0.615265
Missense	VHL	7428	C134T	p.P45L	2	1	0	0.5	642	0.615265
Missense	VHL	7428	G245C	p.R82P	3	3	0	1	642	0.615265
Missense	VHL	7428	T221A	p.V74D	4	3	0	0.75	642	0.615265
				Overall mutagenesis success:	0.99
				Mutagenesis success per reaction (-poor sequencing data):	0.76
				Avr ORF length:	2326 bp (range: 303-4863 bp)
				Avr ORF G/C content:	54% (range: 37.6-73.6%)
