# Supplementary material for: Functional annotation of rare gene aberration drivers of pancreatic cancer
Source: Nat Commun. 2016 Jan 25;7:10500. doi: 10.1038/ncomms10500 (PMC4737758; doi:10.1038/ncomms10500)
Supplement: Supplementary Data 2 — HPDE-iKRAS gene expression analysis. [file ncomms10500-s3.xlsx]

## Sheet: kras_log2 normalized expression
Supplementary Data 2: HPDE-iKRAS gene expression analysis.
					Group:	HPDE-IndGFP +DOX	HPDE-IndGFP +DOX	HPDE-IndGFP +DOX	HPDE-IndGFP -DOX	HPDE-IndGFP -DOX	HPDE-IndGFP -DOX		HPDE-IndKRASG12D +DOX	HPDE-IndKRASG12D +DOX	HPDE-IndKRASG12D +DOX	HPDE-IndKRASG12D -DOX	HPDE-IndKRASG12D -DOX	HPDE-IndKRASG12D -DOX		HPDE-IndKRASWT +DOX	HPDE-IndKRASWT +DOX	HPDE-IndKRASWT -DOX	HPDE-IndKRASWT -DOX		KRASG12D		KRASWT
ProbeName	SystematicName	GB_ACC	LOCUSLINK_ID	GENE_SYMBOL	GENE_NAME	Data.irs_KC_9796_AEG3H8v2_26062_38499	Data.irs_KC_9797_AEG3H8v2_26063_38497	Data.irs_KC_9798_AEG3H8v2_26064_38498	Data.irs_KC_9796_AEG3H8v2_26062_38494	Data.irs_KC_9797_AEG3H8v2_26063_38495	Data.irs_KC_9798_AEG3H8v2_26064_38496		Data.irs_KC_9796_AEG3H8v2_26062_38507	Data.irs_KC_9797_AEG3H8v2_26063_38508	Data.irs_KC_9798_AEG3H8v2_26064_38509	Data.irs_KC_9796_AEG3H8v2_26062_38505	Data.irs_KC_9797_AEG3H8v2_26063_38506	Data.irs_KC_9798_AEG3H8v2_26064_38504		Data.irs_KC_9797_AEG3H8v2_26063_38502	Data.irs_KC_9798_AEG3H8v2_26064_38503	Data.irs_KC_9796_AEG3H8v2_26062_38501	Data.irs_KC_9798_AEG3H8v2_26064_38500		ttest p	fc	ttest p	fc
GE_BrightCorner	GE_BrightCorner					15.2614	15.3576	15.3642	15.4158	15.268	15.4879		15.3344	15.1874	15.3882	15.2292	15.4431	15.107		15.5829	15.2646	15.107	15.329		0.724586	1.03062	0.400018	1.15331		FALSE
DarkCorner	DarkCorner					3.84549	3.39232	3.86728	4.04985	2.7211	3.84862		3.61102	3.67243	3.54689	3.26209	4.2384	3.80735		3.05528	3.57743	3.94544	4.03067		0.606042	0.89554	0.126358	0.627767		FALSE
DarkCorner	DarkCorner					3.64746	3.5157	3.67243	3.65464	3.2384	3.42626		3.61102	2.96	3.65464	2.96	3.57743	3.98868		3.49586	3.78463	4.3443	4.52356		0.80207	0.932935	0.0429198	0.576869		FALSE
A_23_P117082	NM_015987	NM_015987	50865	HEBP1	heme binding protein 1	11.2808	11.2214	11.1123	11.3758	11.3667	11.2421		11.934	11.8069	11.8883	11.3078	11.3267	11.1522		11.216	11.3046	11.4413	11.2509		0.0007702	1.53066	0.49978	0.942248		TRUE
A_33_P3246448	NM_080671	NM_080671	23704	KCNE4	potassium voltage-gated channel, Isk-related family, member 4	4.11894	3.39232	4.04985	3.89785	3.7211	3.75489		3.74483	3.48382	4.18239	4.32867	4.11894	3.70736		3.21917	4.10329	4.25503	4.03067		0.415948	0.842076	0.401685	0.716173		FALSE
A_33_P3318220	NM_178466	NM_178466	128861	BPIFA3	BPI fold containing family A, member 3	4.21432	4.02237	4.28077	3.89785	3.82972	3.75489		3.46352	3.57743	3.54689	3.71768	4.07414	3.36632		3.72792	3.68299	4.0607	4.18239		0.410707	0.876546	0.0234496	0.749454		FALSE
A_33_P3236322	AK128005	AK128005	100129869	LOC100129869	uncharacterized LOC100129869	4.3837	4.17991	3.92778	4.00562	3.7211	4.71939		4.07146	4.21432	4.18239	4.10329	4.03892	4.07414		3.92481	4.34873	4.53528	4.10591		0.149434	1.05991	0.604314	0.880368		FALSE
A_33_P3319925	ENST00000449753	XM_001133269	730249	IRG1	immunoresponsive 1 homolog (mouse)	4.84862	4.44501	3.96434	4.40088	3.96578	4.18982		4.77643	4.09276	4.77643	4.54303	3.94544	4.55075		3.92481	3.92778	4.0607	4.69174		0.541892	1.1504	0.289979	0.732081		FALSE
A_21_P0000509	NR_024244	NR_024244	100170228	SNAR-G2	small ILF3/NF90-associated RNA G2	14.7272	14.9991	15.105	14.7486	14.6	14.9068		14.9381	15.2234	15.0021	15.1007	15.2117	14.9131		15.3307	14.9618	14.9491	14.9363		0.874462	0.985779	0.385023	1.15151		FALSE
A_21_P0000744	NR_038269	NR_038269	100506844	LOC100506844	uncharacterized LOC100506844	10.2524	10.3753	10.5956	10.6699	10.6317	10.6149		9.79027	9.84304	9.82344	10.7321	10.7438	10.5531		10.7538	10.5376	10.7042	10.6099		0.00017526	0.551932	0.932065	0.992159		TRUE
A_24_P215804	NM_016951	NM_016951	51192	CKLF	chemokine-like factor	4.63662	4.4818	4.82337	4.35535	4.41785	4.74483		4.53528	4.33316	4.62205	4.82814	4.41785	4.69174		4.35975	4.59805	4.48985	5.5812		0.370511	0.901823	0.423968	0.679892		FALSE
A_23_P110167	NM_002413	NM_002413	4258	MGST2	microsomal glutathione S-transferase 2	10.4807	10.6005	10.4718	10.6985	10.6864	10.6295		11.3284	11.0982	10.9725	10.7618	10.7391	10.5798		10.6848	10.7187	10.6653	10.6201		0.0209218	1.3561	0.171764	1.0418		FALSE
A_33_P3211513	NM_001162407	NM_001162407	1195	CLK1	CDC-like kinase 1	7.9638	8.38627	8.34499	8.26041	8.40607	8.37076		7.96479	7.91252	7.91924	7.82595	7.95656	7.79035		7.74483	7.81258	8.07915	8.05427		0.233145	1.05304	0.0153388	0.819035		FALSE
A_23_P103349	NM_022375	NM_022375	10896	OCLM	oculomedin	4.53528	4.41151	4.79279	4.57365	3.92778	4.59991		4.40727	3.84235	4.32418	4.43879	4.54882	4.41151		4.41996	4.32418	4.59805	5.16616		0.203221	0.826388	0.218649	0.702204		FALSE
A_32_P61480	NR_026941	NR_026941	255082	CASC2	cancer susceptibility candidate 2 (non-protein coding)	4.56796	3.74147	4.77149	4.26913	3.37069	4.06878		4.16993	3.67243	4.25503	4.47978	3.94544	4.11894		4.19722	4.21432	4.16993	4.10591		0.569081	0.90192	0.177128	1.04815		FALSE
A_33_P3788124	NR_026646	NR_026646	791114	PWRN1	Prader-Willi region non-protein coding RNA 1	5.23242	4.72962	4.41785	4.87805	4.49185	5.00843		4.28309	5.11634	4.62205	4.82814	4.54882	4.82018		4.69174	4.93369	4.90087	4.30378		0.832082	0.960228	0.580712	1.157		FALSE
A_33_P3414202	NM_001170704	NM_001170704	55796	MBNL3	muscleblind-like 3 (Drosophila)	7.65139	7.80171	7.76051	7.70217	7.73418	7.71982		7.19291	6.97549	6.77355	7.47472	7.7421	7.58214		7.51101	7.43827	7.62365	7.60409		0.0126178	0.651121	0.0660093	0.908004		FALSE
A_33_P3316686	NM_016230	NM_016230	51167	CYB5R4	cytochrome b5 reductase 4	8.43202	8.31777	8.51718	8.3177	8.37721	8.73164		8.33651	8.2841	8.25473	8.39954	8.664	8.24689		8.46071	8.13009	8.41983	8.40966		0.307667	0.904359	0.545508	0.920607		FALSE
A_33_P3300975	NM_014620	NM_014620	3221	HOXC4	homeobox C4	4.30378	4.41151	4.45533	4.26913	3.7211	4.633		4.36413	5.03067	4.39446	4.24555	4.26913	4.37504		4.48382	4.28309	4.48985	4.10591		0.246222	1.23102	0.730966	1.06111		FALSE
A_33_P3263061	NM_016282	NM_016282	50808	AK3	adenylate kinase 3	11.4798	11.8635	11.9779	12.1005	12.025	12.1193		12.1463	12.0161	12.1313	12.1137	12.1718	11.9214		12.1801	11.9359	12.2143	12.0505		0.753822	1.02025	0.663222	0.949758		FALSE
A_33_P3261373	ENST00000319813					4.30378	4.41151	4.28077	4.00562	4.10591	4.5068		3.46352	4.93811	4.10591	4.32867	4.2384	4.3443		4.45943	4.53916	4.25503	3.85175		0.768918	0.910915	0.16228	1.36217		FALSE
A_24_P278460	NM_032228	NM_032228	84188	FAR1	fatty acyl CoA reductase 1	7.91793	7.92426	7.7754	7.90633	8.00317	8.18441		7.7832	7.84255	7.94371	7.9127	7.8005	8.00211		7.81137	7.76901	7.74819	7.67838		0.551222	0.966862	0.200314	1.05475		FALSE
A_21_P0013109	TCONS_l2_00024969			XLOC_l2_013153		3.64746	4.10329	4.12928	4.19229	3.37069	4.18982		4.16993	3.84235	4.45738	4.10329	4.11894	4.15987		5.07682	4.21432	3.94544	3.94544		0.87803	1.02044	0.245968	1.62464		FALSE
A_21_P0014651	XR_110904	XR_110904	100129203	LOC100129203	uncharacterized LOC100129203	6.14466	5.17742	5.68299	5.9862	4.98299	5.91588		5.5859	5.51668	5.51964	5.72024	6.4445	5.75489		5.42626	5.74861	5.31288	5.90162		0.142007	0.740993	0.95829	0.98636		FALSE
A_24_P286898	ENST00000374189	AB074280	5599	MAPK8	mitogen-activated protein kinase 8	5.85253	5.48684	5.89368	6.18735	5.73894	5.65105		5.99859	6.10525	5.86341	5.78423	5.96217	5.83684		6.09639	5.71253	5.83763	5.85953		0.217953	1.09278	0.798687	1.03949		FALSE
A_23_P340890	NM_001195753	NM_001195753	90326	THAP3	THAP domain containing, apoptosis associated protein 3	11.4369	11.4663	11.5224	11.4072	11.3706	11.4032		10.3278	10.4238	10.3809	11.3687	11.5336	11.3226		11.5255	11.3601	11.5106	11.4715		0.000122405	0.48944	0.627192	0.967098		TRUE
A_21_P0005185	TCONS_00012833			XLOC_005939		4.41785	4.57554	5.0634	4.53916	4.1472	4.66		4.40727	4.41785	3.85175	4.7211	4.30378	4.43254		4.00562	4.4818	4.41785	4.06878		0.310016	0.834981	0.99905	1.00027		FALSE
A_21_P0010885	NM_030969	NM_030969	81853	TMEM14B	transmembrane protein 14B	11.1683	11.2053	11.2313	11.2642	11.276	11.2856		11.3813	11.4404	11.2126	11.1521	11.3634	11.1677		11.2204	11.1102	11.1649	11.2268		0.29128	1.08449	0.676358	0.979035		FALSE
A_21_P0004635	ENST00000434947			XLOC_005179		4.3443	4.14466	4.66711	3.95128	4.18735	4.33762		3.74483	4.11894	4.25503	4.14975	4.48382	4.2396		4.09011	4.21432	4.16993	4.10591		0.239855	0.84005	0.856775	1.00996		FALSE
A_23_P89762	NM_194449	NM_194449	23239	PHLPP1	PH domain and leucine rich repeat protein phosphatase 1	6.96073	7.05291	6.80171	6.72494	6.80171	6.70261		6.48684	6.19875	6.57365	6.78463	6.81938	6.85058		6.50233	6.79604	6.92258	6.79401		0.0256288	0.758671	0.322	0.865071		FALSE
A_33_P3379396	NM_006121	NM_006121	3848	KRT1	keratin 1	3.77149	3.67596	3.50779	4.04985	3.37069	4.06878		3.80735	3.11894	3.15987	3.8392	3.51175	4.15987		3.82972	3.46352	4.0607	3.12412		0.17811	0.719523	0.923978	1.03829		FALSE
A_23_P109034	NM_002999	NM_002999	6385	SDC4	syndecan 4	13.5366	13.2577	13.0728	13.0694	13.1843	13.1028		13.8116	13.8816	13.7455	13.3537	13.287	13.1879		13.4598	13.2112	13.2522	13.3336		0.000988313	1.45066	0.775577	1.02997		FALSE
A_21_P0013603	ENST00000443993	BC037833		XLOC_l2_015038		4.06878	3.84235	3.92778	4.19229	3.48784	3.75489		3.67243	3.92184	3.94544	4.14975	4.11894	4.43254		3.61839	3.78463	3.8392	3.94544		0.0432659	0.764626	0.192747	0.876111		FALSE
A_33_P3261031	THC2750096					4.96145	4.89178	5.224	5.07948	4.7039	8.67121		5.07682	4.91737	4.77643	5.04029	4.87036	5.02929		4.69174	4.93369	4.94837	4.92184		0.611783	0.961634	0.420478	0.918666		FALSE
A_33_P3364776	ENST00000396843	DQ059386				3.77149	4.17991	3.86728	3.89785	3.48784	3.75489		3.46352	3.52748	3.65464	4.00562	3.94544	4.07414		4.09011	3.87958	4.25503	3.27146		0.00240692	0.727058	0.702533	1.16603		FALSE
A_33_P3732466	AL359570	AL359570	55525	DKFZp547G183	uncharacterized LOC55525	8.01454	8.08248	7.97082	8.05061	7.96488	8.13105		8.05443	8.08746	8.04337	8.18107	8.30606	8.36372		8.32221	8.14514	8.19214	8.0298		0.0161729	0.857457	0.414441	1.08877		FALSE
A_33_P3402773	A_33_P3402773					8.34596	8.6937	8.6591	8.54599	8.50494	8.72611		8.60652	8.62913	8.74047	8.34942	8.73593	9.10926		8.91111	8.55507	8.3713	8.82928		0.760588	0.950771	0.691984	1.09642		FALSE
A_33_P3636315	AK091675	AK091675	286087	LOC286087	uncharacterized LOC286087	4.66888	4.10329	4.58308	4.35535	4.1472	4.33762		4.7211	4.33316	4.67772	4.57365	4.26913	4.74483		4.66711	4.4818	4.62936	4.58308		0.808125	1.03392	0.771059	0.978223		FALSE
A_33_P3365553	NR_024420	NR_024420	389634	LOC389634	uncharacterized LOC389634	5.18797	5.03892	4.96867	4.93369	4.82177	5.03205		5.38586	5.58308	5.37069	5.14593	5.14211	5.12412		5.26209	5.36085	5.08481	4.74483		0.010843	1.23898	0.154337	1.31645		FALSE
A_23_P103837	NM_001127320	NM_001127320	9898	UBAP2L	ubiquitin associated protein 2-like	9.44132	9.49869	9.51758	9.31047	9.40215	9.36871		9.3131	9.27281	9.17843	9.27729	9.20892	9.42463		9.1507	9.28425	9.33926	9.24325		0.551113	0.966719	0.464313	0.950145		FALSE
A_33_P3402035	NM_004295	NM_004295	9618	TRAF4	TNF receptor-associated factor 4	12.713	12.5818	12.4123	12.527	12.499	12.605		12.5133	12.5601	12.6606	12.4923	12.5483	12.5246		12.6853	12.6907	12.5297	12.5509		0.292132	1.03977	0.00545343	1.10784		FALSE
A_21_P0013668	NM_001166137	NM_001166137	645961	FAM75C2	family with sequence similarity 75, member C2	5.10198	4.63662	5.02098	4.76321	4.56415	4.93664		5.07682	4.84392	5.07548	4.97298	4.66711	5.18115		4.9571	5.12153	4.88111	5.07815		0.74619	1.04126	0.687562	1.04224		FALSE
A_23_P61637	NM_002108	NM_002108	3034	HAL	histidine ammonia-lyase	3.90388	3.62936	5.85409	2.86419	3.60733	3.80413		3.96578	3.57743	4.10591	3.94837	4.11894	3.75489		3.92481	3.78463	3.89482	3.94544		0.776378	0.9608	0.472669	0.955676		FALSE
A_23_P11543	NM_000147	NM_000147	2517	FUCA1	fucosidase, alpha-L- 1, tissue	10.2591	10.4598	10.4354	10.5167	10.5605	10.4546		10.5625	10.4345	10.4435	10.4823	10.5521	10.5181		10.5066	10.5578	10.6562	10.5467		0.461938	0.974472	0.370367	0.953122		FALSE
A_23_P103765	NM_002001	NM_002001	2205	FCER1A	Fc fragment of IgE, high affinity I, receptor for; alpha polypeptide	3.71768	3.26209	2.82018	3.51175	3.48784	3.84862		3.53916	3.37069	3.48382	3.8392	3.74819	3.80735		3.36632	3.3443	4.16993	3.75822		0.00405848	0.793501	0.0980879	0.655758		FALSE
A_21_P0002012	ENST00000418358			XLOC_001975		4.11894	3.5157	2.60733	4.19229	3.82972	3.54689		4.07146	3.92184	3.08746	4.40939	3.94544	3.70736		3.82972	3.46352	4.30378	3.04439		0.425461	0.797114	0.970399	0.981144		FALSE
A_33_P3219429	NM_005871	NM_005871	10285	SMNDC1	survival motor neuron domain containing 1	9.25281	9.14943	9.06668	9.10329	9.22491	9.06811		9.4239	9.43169	9.2875	9.18565	9.159	9.09441		9.00497	9.07861	9.20075	9.19591		0.0122682	1.17664	0.0513268	0.897174		FALSE
A_21_P0014120	XR_108496	XR_108496	100507291	LOC100507291	uncharacterized LOC100507291	8.64442	8.66711	8.69251	9.01188	8.84353	8.98469		8.41111	8.37843	8.63696	8.93921	9.05511	8.64656		8.99921	8.77633	8.85004	8.90011		0.0504273	0.755345	0.921662	1.00884		FALSE
A_33_P3372397	ENST00000397190	AK130111				4.90388	4.89178	5.18611	5.34762	4.98299	4.86264		4.98299	4.89178	5.27961	4.88111	4.77479	5.21796		4.99577	4.93369	5.17742	4.52356		0.62641	1.06696	0.761143	1.0824		FALSE
A_24_P120109	NM_198963	NM_198963	90957	DHX57	DEAH (Asp-Glu-Ala-Asp/His) box polypeptide 57	5.35535	5.08481	7.12315	5.3298	5.12153	5.12283		5.17866	5.19229	5.11374	5.42206	5.00983	5.43775		5.33092	5.3298	5.43359	5.33651		0.417833	0.914899	0.376907	0.962802		FALSE
A_21_P0013733	NM_174937	NM_174937	256536	TCERG1L	transcription elongation regulator 1-like	4.11894	3.74147	4.04985	3.51175	3.7211	4.18982		3.20457	3.75822	4.18239	4.04985	4.3443	4.30378		3.36632	4.0607	4.0607	4.03067		0.157112	0.698543	0.440018	0.794339		FALSE
A_21_P0008159	TCONS_00021994			XLOC_010597		3.64746	3.57743	4.04985	3.51175	3.48784	3.84862		3.30378	3.80413	3.94544	3.42626	3.08746	4.03342		3.12928	3.74483	4.0607	3.65464		0.644142	1.12407	0.372161	0.74711		FALSE
A_23_P118888	NM_000430	NM_000430	5048	PAFAH1B1	platelet-activating factor acetylhydrolase 1b, regulatory subunit 1 (45kDa)	12.3434	12.4731	12.389	12.4906	12.396	12.2342		12.5725	12.6043	12.6008	12.3039	12.358	12.3419		12.2591	12.2161	12.4493	12.3994		0.00016819	1.19575	0.029785	0.87858		FALSE
A_19_P00803093	THC2728684			Q3AHP4		3.90388	3.62936	4.04985	4.19229	4.59805	4.26209		3.3837	4.09276	3.94544	3.76818	5.25503	4.49185		4.59805	4.53916	4.0607	4.40727		0.220169	0.616546	0.197255	1.26105		FALSE
A_33_P3350056	NM_005952	NM_005952	4501	MT1X	metallothionein 1X	15.5829	15.0681	14.9427	15.1539	15.3576	15.4158		16.981	16.8028	16.6327	15.3664	15.2141	15.4552		15.6832	15.764	15.2551	15.4431		0.000285869	2.75149	0.067219	1.29635		TRUE
A_32_P202703	NM_001242480	NM_001242480	389831	LOC389831	uncharacterized LOC389831	9.60131	9.8258	9.78607	9.66509	9.76738	9.66364		10.0667	10.2008	10.1201	9.67821	9.74903	9.73294		9.97777	9.85924	9.79431	9.66222		0.000775907	1.32789	0.16526	1.14095		FALSE
A_24_P787889	NM_001242313	NM_001242313	728229	TMEM191B	transmembrane protein 191B	11.2611	11.3023	11.3838	11.571	11.4949	11.6717		11.7469	11.6847	11.5918	11.517	11.5049	11.3948		11.2685	11.1963	11.5156	11.5383		0.0273224	1.1505	0.0161182	0.815318		FALSE
A_33_P3390097	A_33_P3390097					4.82496	3.92778	4.79279	4.60918	4.3443	4.18982		4.47573	4.04985	3.85175	4.77479	4.84549	4.94398		4.59805	4.41785	4.80252	4.33762		0.0186754	0.603332	0.826486	0.957858		FALSE
A_24_P238257	NM_001145080	NM_001145080	284071	C17orf104	chromosome 17 open reading frame 104	5.00703	4.41151	4.41785	4.82337	4.49185	5.59059		4.74819	4.79279	4.99152	4.69174	4.54882	4.49185		4.41996	4.59805	4.94837	4.60918		0.0492467	1.20305	0.294367	0.829454		FALSE
A_33_P3227225	A_33_P3227225					4.21432	4.51373	4.99152	4.98371	4.45943	4.8857		4.59991	3.84235	4.39446	4.24555	3.94544	4.41151		4.16993	4.25503	4.48985	4.10591		0.782256	1.05561	0.706418	0.942522		FALSE
A_21_P0014626	NM_007282	NM_007282	11342	RNF13	ring finger protein 13	11.7738	12.0115	11.9634	12.0966	12.1215	12.1334		11.6379	11.7037	11.8865	11.9649	12.018	11.9347		11.9114	11.958	12.0804	11.9815		0.042497	0.852738	0.220543	0.935469		FALSE
A_23_P203658	NM_007166	NM_007166	6652	PICALM	phosphatidylinositol binding clathrin assembly protein	9.27124	9.28634	9.40075	9.13286	9.43133	9.3864		9.58825	9.73307	9.71543	9.16322	9.52766	9.24696		9.4752	9.16019	9.23115	9.25739		0.0372558	1.28904	0.687913	1.05221		FALSE
A_33_P3354678	NR_002777	NR_002777	117852	TRIM78P	tripartite motif containing 78, pseudogene	5.42626	5.46964	5.45841	5.29347	5.36304	5.30948		4.85798	4.35975	4.99152	5.55171	5.17742	5.47877		5.81618	5.50978	5.37069	5.51373		0.0408583	0.630158	0.321628	1.16536		FALSE
A_23_P102060	NM_006751	NM_006751	6744	SSFA2	sperm specific antigen 2	10.286	10.4448	10.4333	10.3177	10.479	10.4254		11.0044	10.9057	10.9919	10.3763	10.4731	10.3557		10.4887	10.475	10.4437	10.3618		0.000288763	1.48	0.197118	1.05634		FALSE
A_23_P206140	NM_018602	NM_018602	55466	DNAJA4	DnaJ (Hsp40) homolog, subfamily A, member 4	9.72078	9.8925	9.97515	10.1835	10.1104	10.0639		10.2756	10.2669	10.1748	10.0418	10.169	9.93622		10.1844	10.14	10.0979	9.94768		0.0635131	1.14081	0.21703	1.10144		FALSE
A_23_P14389	NM_014977	NM_014977	22985	ACIN1	apoptotic chromatin condensation inducer 1	10.0466	10.316	10.0139	10.0122	10.205	10.251		10.1415	10.4432	9.78989	9.77648	10.3325	9.8607		10.4598	10.0658	9.85282	9.83866		0.626084	1.09805	0.168592	1.33521		FALSE
A_23_P106016	NM_002742	NM_002742	5587	PRKD1	protein kinase D1	6.70908	6.33762	6.27671	6.5157	6.35425	6.2396		6.97244	7.01123	6.91064	6.46404	6.54978	6.25739		6.47421	6.66133	6.60038	6.2503		0.00411045	1.45502	0.547478	1.10377		FALSE
A_33_P3323435	NM_033141	NM_033141	4293	MAP3K9	mitogen-activated protein kinase kinase kinase 9	9.50525	9.57507	9.72179	9.67524	9.58625	9.60142		10.2929	10.2419	10.0374	9.6295	9.85277	9.68195		9.93797	9.6696	9.68225	9.79807		0.0104174	1.38444	0.705771	1.04509		FALSE
A_21_P0011375	NM_003104	NM_003104	6652	SORD	sorbitol dehydrogenase	8.42456	8.4561	8.09754	8.14259	8.32087	8.25798		6.7719	7.00633	6.74105	8.07548	8.08032	8.13025		7.70066	7.70196	7.82992	8.06407		0.000125515	0.418822	0.17073	0.843413		TRUE
A_21_P0001890	THC2635041			XLOC_001602		4.93369	4.4818	4.41785	3.89785	4.59805	4.11114		4.32867	4.2503	4.62205	4.14975	4.48382	4.71939		4.45943	4.34873	4.59805	4.33762		0.81284	0.965506	0.69641	0.956769		FALSE
A_33_P3228014	NM_206998	NM_206998	404552	SCGB1D4	secretoglobin, family 1D, member 4	3.77149	3.5157	4.28077	3.35755	3.60733	4.18982		3.92481	3.75822	4.10591	3.94837	4.07414	3.98868		4.2384	4.14211	4.3443	4.25974		0.526896	0.949946	0.223232	0.925456		FALSE
A_21_P0014742	XR_132472	XR_132472	100287813	LOC100287813	uncharacterized LOC100287813	6.02998	5.87036	5.93995	5.73894	5.783	5.68124		5.19722	5.61563	5.65105	6.01959	5.99718	5.98726		5.81618	6.18426	5.96867	5.74987		0.0245572	0.70058	0.577963	1.10263		FALSE
A_33_P3241482	NM_012279	NM_012279	23567	ZNF346	zinc finger protein 346	12.1287	12.0699	12.0333	11.9356	12.0286	11.9606		11.6643	11.6306	11.5033	11.958	12.0194	12.0784		12.1599	12.1599	11.9558	12.1379		0.00222164	0.747819	0.339953	1.08155		FALSE
A_21_P0001555	TCONS_00001604			XLOC_000934		4.41785	3.74147	4.7211	3.77149	4.18735	3.94251		4.19722	5.73809	3.65464	4.10329	4.26913	4.2396		4.19722	4.74483	4.41785	4.46862		0.630113	1.25351	0.928729	1.01945		FALSE
A_33_P3349661	NM_203487	NM_203487	5101	PCDH9	protocadherin 9	4.3443	3.5157	4.60918	4.00562	4.41785	4.40939		4.16993	4.04985	4.25503	4.14975	4.87036	3.98868		4.33539	4.14211	4.25503	4.42417		0.556181	0.883929	0.51453	0.932484		FALSE
A_21_P0010319	TCONS_00029272			XLOC_014042		4.60177	3.62936	3.96434	4.26913	3.92778	4.26209		3.86109	4.2503	4.32418	4.14975	4.77479	4.41151		4.00562	4.21432	4.25503	4.22641		0.264075	0.812162	0.340304	0.913357		FALSE
A_23_P145541	NM_014845	NM_014845	9896	FIG4	FIG4 homolog, SAC1 lipid phosphatase domain containing (S. cerevisiae)	7.52209	7.58249	7.63549	7.79827	7.79726	7.87824		8.28121	8.54037	8.60235	7.8005	7.73365	7.98975		7.70908	7.86805	7.96506	7.89851		0.00709102	1.55116	0.238392	0.905497		TRUE
A_23_P111865	NM_145914	NM_145914	7589	ZSCAN21	zinc finger and SCAN domain containing 21	7.74441	7.78463	7.69849	7.47751	7.81278	7.5977		6.83802	7.08048	7.31572	7.55099	7.62731	7.52417		7.30948	7.42993	7.75447	7.53649		0.0257442	0.712314	0.157181	0.826005		FALSE
A_23_P151294	NM_000619	NM_000619	3458	IFNG	interferon, gamma	4.30378	4.10329	3.67243	3.65464	4.10591	4.43671		3.96578	3.75822	4.03067	3.94837	4.11894	4.2396		3.92481	4.0607	4.20701	3.75822		0.19332	0.880212	0.969446	1.00705		FALSE
A_23_P144096	NM_145071	NM_145071	1154	CISH	cytokine inducible SH2-containing protein	6.77643	6.38936	6.41469	6.58918	6.57459	6.55842		8.18302	8.04337	7.64239	6.85526	6.73851	6.6865		6.87036	6.90388	6.93295	6.94435		0.00212821	2.2913	0.100526	0.964915		TRUE
A_33_P3299510	NM_001008271	NM_001008271	100129885	SCXA	scleraxis homolog A (mouse)	5.99718	6.07381	6.44553	6.52943	6.17461	6.39178		7.02514	7.03686	6.98584	6.19845	6.51027	6.33706		6.31685	6.16428	6.07815	6.3537		0.00187947	1.58816	0.890044	1.01722		TRUE
A_23_P76705	NM_006322	NM_006322	10426	TUBGCP3	tubulin, gamma complex associated protein 3	8.87666	9.00694	9.15209	9.24154	9.06382	9.14338		8.98014	8.90994	8.86128	9.23926	9.28692	9.18534		9.11999	9.09795	9.28778	9.32214		0.00211534	0.80104	0.0106713	0.872974		FALSE
A_23_P63896	NM_000043	NM_000043	355	FAS	Fas (TNF receptor superfamily, member 6)	10.0636	9.90084	10.0245	9.58091	9.64903	9.53025		9.92277	9.70731	9.61695	9.73754	9.63402	9.87908		10.1208	10.0481	9.90696	9.84745		0.992169	0.999166	0.0477487	1.15445		FALSE
A_21_P0005541	TCONS_00014004			XLOC_006644		4.79116	4.78463	4.7211	4.93369	4.82177	5.00843		5.00843	4.47573	4.9571	4.7211	5.17742	4.88111		4.73302	4.93369	4.80252	4.18239		0.62912	0.924798	0.405331	1.26654		FALSE
A_24_P355944	NM_004093	NM_004093	1948	EFNB2	ephrin-B2	9.40793	9.74935	9.79073	9.71054	9.63274	9.61569		10.4083	10.3657	10.3052	9.46716	9.7143	9.4801		9.68025	9.60212	9.62548	9.57003		0.000712896	1.74819	0.460326	1.03056		TRUE
A_23_P101374	NM_030622	NM_030622	29785	CYP2S1	cytochrome P450, family 2, subfamily S, polypeptide 1	8.77854	8.64216	8.59263	8.664	8.73397	8.79589		8.74147	8.66367	8.5695	8.731	8.67143	8.73587		8.84142	8.81383	8.59281	8.88922		0.368396	0.962891	0.619496	1.06187		FALSE
A_32_P199252	NM_001017963	NM_001017963	3320	HSP90AA1	heat shock protein 90kDa alpha (cytosolic), class A member 1	11.8867	11.4038	11.437	11.4082	11.4964	11.4991		12.3315	12.225	11.5469	11.2685	11.441	11.3669		11.6438	11.5361	11.2243	11.4086		0.0543983	1.59729	0.124551	1.2087		FALSE
A_21_P0001204	ENST00000432976			XLOC_001128		4.11894	3.84235	4.60918	4.19229	3.96578	4.47776		3.96578	4.04985	4.28309	4.32867	4.41785	4.2396		4.45943	4.28309	4.16993	4.25974		0.101076	0.853146	0.254702	1.11452		FALSE
A_23_P203191	NM_000039	NM_000039	335	APOA1	apolipoprotein A-I	4.21432	4.25974	4.20457	3.89785	4.18735	4.3015		3.96578	4.58684	4.10591	4.24555	3.84862	3.98868		4.73302	4.10329	4.38802	4.06878		0.434387	1.14226	0.644709	1.14057		FALSE
A_19_P00811812	NM_201274	NM_201274	23164	MPRIP	myosin phosphatase Rho interacting protein	6.16271	5.94618	6.06743	5.9862	5.978	5.84078		6.68168	6.56938	6.33985	5.8607	6.12412	6.19937		5.98014	6.03342	5.92481	5.83447		0.031015	1.38406	0.13622	1.09213		FALSE
A_24_P54390	NM_170672	NM_170672	25780	RASGRP3	RAS guanyl releasing protein 3 (calcium and DAG-regulated)	5.91139	6.0396	5.91812	5.3298	5.44812	5.68124		4.66178	4.58684	4.91886	5.5812	5.72323	5.66977		6.36905	6.33204	5.43359	5.51373		0.00100278	0.522834	0.00252409	1.83641		TRUE
A_33_P3311205	NM_001031698	NM_001031698	25766	PRPF40B	PRP40 pre-mRNA processing factor 40 homolog B (S. cerevisiae)	7.46875	7.3614	7.11146	7.19075	7.32024	7.14051		6.544	6.58684	6.54206	7.22159	7.41864	7.29835		7.33818	7.37368	7.20243	7.15798		0.000217238	0.592454	0.0252142	1.12953		TRUE
A_32_P89827	NR_002815	NR_002815	374491	TPTE2P6	transmembrane phosphoinositide 3-phosphatase and tensin homolog 2 pseudogene 6	6.36359	6.33762	6.92073	6.16428	6.33483	6.23002		5.7052	5.78136	6.11634	6.56272	6.26386	6.33706		6.75489	6.6506	6.21735	6.03892		0.0284197	0.697253	0.0308526	1.48927		FALSE
A_23_P44264	NM_004098	NM_004098	2018	EMX2	empty spiracles homeobox 2	3.90388	3.74147	3.96434	3.65464	4.10591	3.59991		3.74483	3.48382	4.18239	3.94837	4.3443	4.26913		4.16993	4.17742	3.94544	3.94544		0.181184	0.766532	0.000269473	1.1714		FALSE
A_33_P3424489	ENST00000390305	S73129				5.18797	5.2568	5.03755	4.87805	5.44812	5.34762		5.16113	5.05189	5.2503	5.06743	5.36687	4.60918		4.9571	5.23242	4.88111	5.07815		0.572006	1.10186	0.566604	1.08307		FALSE
A_21_P0004959	TCONS_00011998			XLOC_005512		3.90388	3.84235	3.56605	3.65464	3.76818	3.84862		3.53916	3.98299	3.85175	3.94837	4.11894	4.07414		3.92481	3.78463	3.7039	4.25974		0.144207	0.837494	0.700804	0.91567		FALSE
A_33_P3245927	NM_024623	NM_024623	79676	OGFOD2	2-oxoglutarate and iron-dependent oxygenase domain containing 2	12.9065	12.8244	12.8839	12.7944	12.6769	12.8691		12.573	12.5157	12.491	12.8806	12.9797	12.6957		13.0336	12.8114	12.9148	12.8798		0.0198789	0.798065	0.843622	1.0176		FALSE
A_23_P101521	NM_152358	NM_152358	126123	IZUMO2	IZUMO family member 2	4.21432	3.62936	4.58308	3.77149	3.54689	4.47776		3.92481	3.84235	3.65464	3.57743	4.19476	4.15987		4.00562	4.28309	4.0607	3.90087		0.474272	0.88879	0.414392	1.12006		FALSE
A_21_P0004017	ENST00000507323			XLOC_004428		4.3443	3.39232	4.41785	3.51175	3.82972	3.65464		4.02791	4.04985	3.85175	4.32867	4.41785	4.47168		4.19722	4.0607	3.94544	3.75822		0.00466708	0.742485	0.139195	1.21178		FALSE
A_33_P3379526	AK127601	AK127601				4.73132	4.25974	4.12928	4.10329	4.10591	4.5068		4.53528	4.26913	4.32418	4.32867	4.5157	4.74483		4.00562	4.34873	3.94544	4.42417		0.349713	0.89904	0.981686	0.994726		FALSE
A_23_P98183	NM_005343	NM_005343	3265	HRAS	v-Ha-ras Harvey rat sarcoma viral oncogene homolog	10.9172	11.0629	11.1271	11.088	10.9848	11.07		10.4459	10.5341	10.4043	11.0235	10.9631	10.9911		10.8032	10.7645	11.0686	10.9937		0.000226286	0.692011	0.0278707	0.842482		FALSE
A_21_P0012132	TCONS_l2_00016423			XLOC_l2_008731		4.30378	4.37287	4.28077	4.42836	4.82177	4.18982		6.11114	6.35618	5.65105	4.40939	4.58496	4.49185		4.53916	4.53916	4.0607	4.52356		0.00191608	2.91612	0.397571	1.18676		TRUE
A_21_P0007347	THC2677865			XLOC_009428		5.27612	5.21675	5.20701	4.84627	4.93	6.36578		5.07682	5.41891	5.11374	4.77479	5.42206	5.02929		5.38262	5.01959	4.97728	5.35535		0.588031	1.09261	0.906538	1.02441		FALSE
A_33_P3265679	XR_112616	XR_112616	389199	LOC389199	uncharacterized LOC389199	3.90388	3.62936	3.76818	3.89785	3.82972	3.42626		4.2503	4.21432	4.22159	4.24555	3.74819	3.98868		3.42626	4.28309	3.8392	3.70736		0.178672	1.17657	0.868373	1.05804		FALSE
ERCC-00096_179	DQ459429					4.66888	4.02237	4.32418	4.2384	4.56415	5.39981		4.47573	4.58684	4.28309	4.63662	4.26913	4.41151		3.29462	4.34873	3.7039	4.33762		0.948968	1.00658	0.776855	0.871101		FALSE
A_21_P0000880	NR_040012	NR_040012	100506436	SPAG5-AS1	SPAG5 antisense RNA 1 (non-protein coding)	5.27612	5.17742	6.05562	5.66	5.64476	5.89026		5.7936	5.45327	5.97585	5.78423	6.8914	5.69566		5.78872	5.76984	5.59339	5.24555		0.407456	0.766917	0.17484	1.28325		FALSE
A_33_P3278313	NM_001193460	NM_001193460	253827	MSRB3	methionine sulfoxide reductase B3	8.1906	8.16875	8.05748	8.34679	8.24689	8.23107		8.91078	8.85623	8.88111	8.09828	8.29512	8.27059		8.26679	8.29074	8.14673	8.17461		0.000492037	1.58159	0.0233788	1.0853		TRUE
A_33_P3306973	THC2494281					7.42993	7.3655	7.22144	7.15339	7.45905	7.33762		7.01785	7.10001	7.02963	7.26796	7.17211	7.05019		7.17227	6.97549	7.30692	7.06878		0.168371	0.923858	0.537441	0.924044		FALSE
A_33_P3235690	NM_001081550	NM_001081550	57187	THOC2	THO complex 2	9.17399	9.20029	9.20709	8.78525	9.07757	9.14617		9.0072	9.1122	8.82491	8.99095	9.30464	9.00978		9.15624	8.83876	9.05621	8.94773		0.412686	0.919962	0.98116	0.996906		FALSE
A_21_P0006812	ENST00000438753	BI828657		XLOC_008342		4.11894	3.74147	3.67243	3.77149	4.18735	4.11114		2.91289	3.48382	3.90388	3.42626	3.84862	3.70736		3.05528	3.96867	3.94544	7.41416		0.507891	0.854279	0.35028	0.222546		FALSE
A_21_P0004992	TCONS_00012054			XLOC_005586		9.38046	9.44686	9.67618	9.33036	9.34918	9.62856		9.45969	9.46983	9.47618	9.21318	9.4912	9.4126		9.5446	9.44314	9.27939	9.79381		0.310154	1.06898	0.885507	0.970816		FALSE
A_21_P0000576	NR_029376	NR_029376	100294362	LOC100294362	uncharacterized LOC100294362	4.3837	4.57554	4.32418	4.73132	4.18735	4.77479		3.86109	3.94544	4.32418	4.54303	4.60918	4.49185		4.16993	4.82337	4.20701	4.25974		0.0261549	0.704929	0.506156	1.20019		FALSE
A_21_P0005597	TCONS_00014261			XLOC_006364		4.01681	3.39232	3.56605	4.00562	3.48784	3.80413		3.86109	3.30378	3.75489	3.94837	4.03892	3.90087		3.21917	3.57743	4.41785	3.85175		0.139838	0.799517	0.158954	0.600193		FALSE
A_21_P0014082	ENST00000436991	XR_108376	100507013	LOC100507013		3.90388	3.39232	3.3837	3.77149	3.60733	4.11114		3.30378	3.37069	2.82018	3.71768	3.84862	3.54689		4.00562	4.28309	3.7039	3.42626		0.0499043	0.688002	0.0981739	1.4941		FALSE
A_24_P187056	ENST00000369381	AK090412				4.46352	4.25974	4.74483	3.89785	4.45943	4.59991		4.02791	4.04985	4.25503	4.32867	4.48382	4.60918		4.04439	4.74483	4.48985	4.14975		0.0288488	0.777566	0.865352	1.05323		FALSE
A_33_P3858476	NR_033873	NR_033873	400955	FLJ30838	uncharacterized LOC400955	4.90388	4.54496	5.12541	4.98371	5.16993	5.25267		4.98299	4.98299	5.14848	4.66711	5.14211	5.25621		5.11764	5.08481	4.74819	5.20701		0.93511	1.01139	0.644729	1.08947		FALSE
A_33_P3260373	NM_001204890	NM_001204890	100534599	ISY1-RAB43	ISY1-RAB43 readthrough	9.1642	8.95919	9.00062	8.98233	9.02271	9.00457		8.90867	8.85307	8.98148	9.11203	9.06188	9.06411		8.89586	8.84117	8.83595	9.01724		0.0153431	0.891969	0.602048	0.96054		FALSE
A_33_P3282898	ENST00000378192	BC020881	7094	TLN1	talin 1	5.86264	6.00492	6.29203	5.96217	5.90501	6.21735		5.90914	6.53382	6.23542	5.89558	6.14466	6.19937		5.8895	5.73809	5.90313	6.41125		0.511425	1.1067	0.324569	0.788187		FALSE
A_23_P122001	NM_002439	NM_002439	4437	MSH3	mutS homolog 3 (E. coli)	9.67975	9.62185	9.39306	9.66949	9.77941	9.74856		9.62856	9.79381	9.56242	9.61252	9.55663	9.51564		9.72201	9.46748	9.52185	9.6937		0.249642	1.07177	0.940095	0.991007		FALSE
A_23_P117437	NM_022789	NM_022789	64806	IL25	interleukin 25	3.84549	1.65821	3.2384	3.51175	2.82018	2.99435		2.91289	2.91289	3.08746	3.65464	3.3837	3.36632		3.21917	3.26209	3.54689	3.35755		0.0106613	0.70851	0.161101	0.863584		FALSE
A_21_P0002784	ENST00000498457	AV684728		XLOC_002880		4.46352	3.62936	4.17742	3.7211	4.26679	4.77479		4.07146	4.53138	4.51373	3.76818	4.26913	4.60918		4.35975	4.4818	4.0607	4.40727		0.613951	1.11473	0.41626	1.13823		FALSE
A_24_P303420	NR_026938	NR_026938	221442	LOC221442	adenylate cyclase 10 (soluble) pseudogene	4.60177	4.94178	5.3072	5.03342	5.19229	5.3298		4.40727	4.35975	4.39446	5.40408	5.09803	4.71939		4.93664	5.21432	5.08481	4.89178		0.0258466	0.621285	0.657471	1.06229		FALSE
A_23_P122508	NM_080870	NM_080870	135656	DPCR1	diffuse panbronchiolitis critical region 1	5.10198	4.17991	4.12928	4.76321	4.56415	4.40939		4.93369	4.98299	4.62205	4.97298	4.3443	4.19476		4.41996	5.19599	4.62936	4.33762		0.264354	1.26772	0.515724	1.25222		FALSE
ERCC-00013_180	EF011062					4.17742	3.92778	4.41785	3.77149	4.10591	3.75489		3.46352	3.75822	3.48382	4.00562	4.48382	4.07414		3.12928	4.21432	4.16993	3.65464		0.0249048	0.650969	0.727578	0.846464		FALSE
A_19_P00322002	NR_015431	NR_015431	378805	FLJ43663	uncharacterized LOC378805	6.0563	5.66178	5.82933	5.76404	6.06811	6.08315		6.04746	6.02237	5.97585	5.87267	5.9862	6.03755		5.73556	5.84706	6.00492	5.72366		0.401296	1.03509	0.677124	0.950669		FALSE
A_19_P00320028	NR_039981	NR_039981	100216546	LOC100216546	uncharacterized LOC100216546	7.17555	7.67375	7.55818	7.33985	7.58801	7.44579		6.98406	7.24733	7.00913	7.51668	7.60374	7.0612		7.44734	6.82018	7.64284	7.27146		0.170486	0.804575	0.468498	0.799189		FALSE
A_23_P114883	NM_002023	NM_002023	2331	FMOD	fibromodulin	4.56796	4.25974	4.09803	4.10329	3.60733	4.66		4.07146	3.67243	4.25503	4.40939	4.19476	4.15987		4.04439	3.68299	4.00562	4.46862		0.248198	0.837967	0.331388	0.771945		FALSE
A_24_P42066	NR_003267	NR_003267	2679	GGT3P	gamma-glutamyltransferase 3 pseudogene	6.49835	6.43983	6.3581	6.75906	6.65642	6.57459		7.3479	6.90388	7.08647	6.69392	6.70001	6.91289		6.33483	6.57696	6.62342	6.65955		0.0803086	1.2691	0.268715	0.879288		FALSE
A_21_P0007322	TCONS_00019585			XLOC_009383		4.63662	4.78463	4.69349	4.76321	4.76155	4.83052		4.53528	4.41785	4.57175	4.40939	4.3443	4.71939		4.11894	4.84235	4.85175	4.33762		0.896542	1.01204	0.821207	0.923997		FALSE
A_33_P3321007	NR_015374	NR_015374	401463	LOC401463	uncharacterized LOC401463	4.49185	4.02237	4.12928	3.7211	4.49185	4.11114		3.96578	4.47573	4.25503	4.32867	4.2384	4.37504		4.69174	4.21432	4.41785	4.18239		0.621007	0.94484	0.623644	1.11181		FALSE
A_33_P3857091	NR_033894	NR_033894	286114	LOC286114	uncharacterized LOC286114	4.11894	3.39232	4.17742	3.51175	3.7211	4.03067		3.86109	3.98299	3.75489	4.24555	4.48382	3.94544		3.92481	3.78463	4.0607	4.58308		0.101293	0.779913	0.226225	0.723384		FALSE
A_33_P3404480	NM_033066	NM_033066	58538	MPP4	membrane protein, palmitoylated 4 (MAGUK p55 subfamily member 4)	4.06878	3.84235	3.56605	3.42626	3.7211	5.42101		4.53528	3.75822	4.45738	3.71768	3.51175	4.11894		3.21917	4.0607	3.54689	3.12412		0.199701	1.38271	0.584237	1.23493		FALSE
A_33_P3357431	ENST00000317652	XR_112173				5.00703	4.89178	5.03755	4.63662	4.90388	5.07948		4.77643	5.00703	4.9571	4.66711	4.92035	4.96723		4.53916	4.89178	4.85175	4.54882		0.623292	1.04388	0.953852	1.01058		FALSE
A_21_P0009595	XR_108274	XR_108274	645321	LOC645321	uncharacterized LOC645321	4.21432	3.04439	3.31741	3.57743	3.54689	3.36194		3.11894	2.91289	3.30378	3.42626	3.57743	2.76818		3.49586	3.04439	3.38802	4.14975		0.622307	0.904115	0.376934	0.707716		FALSE
A_23_P110288	NM_024751	NM_024751	79807	GSTCD	glutathione S-transferase, C-terminal domain containing	7.81408	7.70412	7.80806	7.83773	7.92667	7.80514		7.81408	7.69653	7.62913	7.70001	7.84402	7.78156		7.81858	7.9571	8.01454	7.9656		0.415428	0.957969	0.298577	0.931591		FALSE
A_23_P114282	NM_014060	NM_014060	28985	MCTS1	malignant T cell amplified sequence 1	13.6459	13.7087	13.7795	13.7968	13.7786	13.6977		13.4465	13.3999	13.4526	13.8433	13.8553	13.7186		13.7647	13.6897	13.813	13.8173		0.00134438	0.772317	0.143686	0.940836		FALSE
A_21_P0001847	AK130860	AK130860		XLOC_001398		8.87008	9.22754	9.4916	9.04798	9.08497	9.14689		8.67342	8.85307	8.75947	8.98913	9.35786	9.00198		9.37086	9.27583	9.00694	9.26305		0.0543887	0.782229	0.301862	1.13946		FALSE
A_33_P3325018	NM_015701	NM_015701	27248	ERLEC1	endoplasmic reticulum lectin 1	11.0533	11.4017	11.5783	11.6516	11.6087	11.6555		11.3941	11.386	11.5241	11.6291	11.8167	11.5413		11.486	11.3318	11.7339	11.6856		0.0700734	0.854048	0.065139	0.811759		FALSE
A_21_P0004300	TCONS_00010097			XLOC_004562		4.98299	4.60548	4.92184	4.98371	4.63481	4.83052		4.69174	4.74483	4.91886	4.79928	4.7211	4.71939		4.48382	5.03342	4.62936	4.79442		0.627507	1.02709	0.885587	1.03292		FALSE
A_23_P88740	NM_018455	NM_018455	55839	CENPN	centromere protein N	13.1585	13.1015	13.0783	13.2325	13.1213	13.182		13.3858	13.1696	13.157	13.1311	13.2373	13.1403		13.1038	13.0388	13.1187	13.1164		0.452337	1.04819	0.291276	0.968458		FALSE
A_23_P123308	NM_031271	NM_031271	56154	TEX15	testis expressed 15	5.27612	5.03892	6.62022	4.93369	5.09803	5.1046		4.88111	4.74483	4.65284	4.97298	4.41785	4.94398		4.98299	5.21432	4.85175	4.98726		0.927278	0.98714	0.313156	1.13222		FALSE
A_21_P0003254	TCONS_00007007			XLOC_002878		3.90388	3.67596	6.04269	4.2384	4.01681	4.33762		4.47573	4.26913	4.14466	4.10329	4.11894	4.64024		4.33539	4.4818	4.0607	3.94544		0.966397	1.00627	0.0489378	1.32457		FALSE
A_33_P3412975	NM_175875	NM_175875	147912	SIX5	SIX homeobox 5	10.6198	10.6819	11.0911	11.0093	10.8513	10.9289		10.8144	10.5965	10.6718	11.0024	11.1376	10.9534		11.0088	10.7668	11.1403	11.074		0.0162135	0.791761	0.222515	0.85893		FALSE
A_33_P3745164	NM_001167674	NM_001167674	253559	CADM2	cell adhesion molecule 2	3.57743	3.5157	5.68299	3.17991	3.37069	3.75489		3.30378	3.11894	3.85175	3.8392	3.3837	3.42626		3.36632	3.92778	3.89482	3.85175		0.660393	0.917067	0.505995	0.854864		FALSE
A_23_P102937	NM_006936	NM_006936	6612	SUMO3	SMT3 suppressor of mif two 3 homolog 3 (S. cerevisiae)	11.876	11.8204	11.9587	11.9767	11.7824	11.8792		12.0155	11.6643	11.7845	11.9258	11.8393	11.9614		11.971	11.9045	11.9812	11.8602		0.468675	0.941227	0.82823	1.01187		FALSE
A_24_P41021	NM_203301	NM_203301	254170	FBXO33	F-box protein 33	7.85233	7.87364	8.01837	8.02488	7.81858	8.09391		8.62502	8.48947	8.64013	7.9067	8.02609	7.9978		7.85058	7.77612	8.05579	7.84304		0.000531521	1.52416	0.35073	0.909999		TRUE
A_21_P0007760	TCONS_00020922			XLOC_010200		3.77149	4.10329	3.96434	3.42626	3.92778	4.03067		4.02791	3.75822	4.10591	4.10329	3.99435	4.07414		3.49586	4.14211	4.20701	3.54689		0.445288	0.93741	0.911598	0.960613		FALSE
A_21_P0002274	TCONS_00003825			XLOC_001637		4.53528	4.60548	4.69349	4.57365	4.87652	4.66		4.59991	4.91737	4.35315	4.66711	4.3443	4.90388		4.64024	4.51175	4.41785	4.92184		0.951316	0.989689	0.752745	0.93702		FALSE
A_23_P11652	NM_003368	NM_003368	7398	USP1	ubiquitin specific peptidase 1	11.2986	11.2749	11.1954	11.2166	11.2304	11.2302		11.2917	11.223	11.2682	11.2005	11.2146	11.1308		11.2927	11.186	11.1851	11.1762		0.0738757	1.0563	0.386998	1.04153		FALSE
A_23_P258340	NM_021130	NM_021130	5478	PPIA	peptidylprolyl isomerase A (cyclophilin A)	16.1964	16.0966	15.9851	15.9562	16.0642	16.031		16.0137	15.9643	16.0058	16.0849	16.0268	16.1761		15.9516	16.1133	16.0099	16.0722		0.0926783	0.932174	0.930008	0.994058		FALSE
A_21_P0014949	NM_006310	NM_006310	9520	NPEPPS	aminopeptidase puromycin sensitive	8.6968	8.75311	8.66322	8.76197	8.70757	8.71875		8.97352	8.97195	8.92815	8.46046	8.62308	8.63447		8.81218	8.76451	8.64723	8.67651		0.00269128	1.30604	0.0455909	1.09162		FALSE
A_33_P3209386	NM_032731	NM_032731	84817	TXNDC17	thioredoxin domain containing 17	8.21932	8.31267	8.25798	8.13491	8.30307	8.441		8.02497	7.80534	7.98023	8.12961	8.03239	8.01088		8.22106	8.3015	8.10115	8.24347		0.188672	0.919691	0.390095	1.06361		FALSE
A_33_P3312601	NM_001013630	NM_001013630	343066	AADACL4	arylacetamide deacetylase-like 4	4.21432	4.17991	4.58308	4.26913	4.49185	5.2131		4.07146	4.69349	4.41785	4.40939	4.77479	4.60918		3.61839	4.45327	4.11374	4.10591		0.384619	0.86843	0.875634	0.950002		FALSE
A_23_P162702	NM_001109662	NM_001109662	283450	C12orf51	chromosome 12 open reading frame 51	9.02687	9.05325	9.25448	8.9715	8.97656	8.86515		8.59956	8.34942	8.75431	8.97777	9.07448	9.11077		9.07435	9.01898	9.07171	9.00141		0.0174006	0.713718	0.8423	1.00703		FALSE
A_23_P434518	NM_001040168	NM_001040168	3955	LFNG	LFNG O-fucosylpeptide 3-beta-N-acetylglucosaminyltransferase	7.55171	6.6425	6.93295	6.98939	6.83408	7.01088		7.56439	6.99329	6.65642	6.73767	6.88455	6.93921		7.18302	6.8392	6.87114	6.90238		0.468219	1.16276	0.546089	1.09002		FALSE
A_21_P0003091	THC2503819			XLOC_002996		8.51859	8.76041	8.59473	8.80927	8.87738	8.71376		7.8537	7.83684	8.08572	8.2393	8.48193	8.84294		8.5481	8.5042	8.84073	8.51293		0.0365793	0.6616	0.458381	0.900827		FALSE
A_23_P61042	ENST00000390539	S55735				4.30378	4.33985	4.4818	4.63662	4.7039	4.47776		4.59991	4.61287	4.62205	4.40939	4.54882	4.3443		4.00562	4.28309	4.48985	4.10591		0.0430374	1.13088	0.583348	0.899053		FALSE
A_21_P0005777	TCONS_00014881			XLOC_006949		3.64746	3.84235	5.84078	3.77149	3.2384	3.84862		3.46352	3.7211	3.48382	3.57743	3.74819	3.60363		3.92481	3.3443	3.21917	3.42626		0.426286	0.94152	0.418103	1.24129		FALSE
A_21_P0003356	ENST00000510602			XLOC_003521		4.3443	3.79116	5.18611	4.26913	3.92778	4.33762		4.32867	3.48382	3.94544	4.04985	4.11894	4.2396		3.96	3.87958	4.11374	3.94544		0.43549	0.860461	0.360195	0.926716		FALSE
A_23_P119907	NM_018089	NM_018089	55139	ANKZF1	ankyrin repeat and zinc finger domain containing 1	8.75541	8.66911	8.71118	8.67121	8.70498	8.64791		8.35714	8.0819	8.02055	8.76108	8.82152	8.60698		8.50308	8.40488	8.66955	8.66245		0.00902673	0.67051	0.049914	0.863328		FALSE
A_21_P0010960	TCONS_l2_00004345			XLOC_l2_002204		4.21432	3.84235	4.35315	4.49885	4.10591	4.8857		3.86109	4.04985	4.18239	4.00562	4.03892	4.43254		4.09011	4.34873	3.8392	3.98584		0.483416	0.915151	0.17499	1.23704		FALSE
DarkCorner	DarkCorner					3.77149	3.5157	3.96434	3.35755	4.18735	4.26209		3.67243	3.75822	3.54689	3.76818	4.03892	4.30378		3.05528	3.96867	3.8392	3.54689		0.0856311	0.769621	0.742018	0.882046		FALSE
GE_BrightCorner	GE_BrightCorner					15.3323	15.5626	15.5733	15.493	15.3438	15.6299		15.5696	15.5092	15.4343	15.2845	15.6126	15.4303		15.7321	15.4708	15.4708	15.2522		0.579001	1.04385	0.294289	1.18095		FALSE
GE_BrightCorner	GE_BrightCorner					15.3199	15.5073	15.5303	15.4631	15.4046	15.5696		15.6211	15.5348	15.3374	15.2614	15.5044	15.3664		15.6981	15.3715	15.4527	15.1703		0.333724	1.087	0.409695	1.16738		FALSE
GE_BrightCorner	GE_BrightCorner					15.237	15.2895	15.3989	15.3236	15.2792	15.5026		15.3612	15.2982	15.3926	15.2325	15.4961	15.1976		15.6381	15.5154	15.1497	15.395		0.691389	1.0295	0.156564	1.23491		FALSE
DarkCorner	DarkCorner					3.84549	3.26209	3.67243	3.57743	2.7211	3.59991		3.3837	3.48382	3.36194	3.42626	3.64024	3.98868		3.76818	4.01959	3.89482	3.85175		0.176968	0.826311	0.8865	1.01438		FALSE
A_33_P3284404	NM_145731	NM_145731	9145	SYNGR1	synaptogyrin 1	5.42626	5.13443	4.82337	5.03342	5.07682	5.43515		5.52356	5.32867	5.37069	4.92778	5.09803	5.12412		5.33092	5.13955	5.15355	4.92184		0.0138378	1.28135	0.319145	1.14674		FALSE
ERCC-00156_158	DQ883643					3.42626	3.62936	3.15987	2.97728	2.91886	3.42626		3.74483	3.37069	3.30378	3.8392	2.91289	3.48784		2.41785	3.57743	4.11374	4.25974		0.853129	1.04231	0.178841	0.438576		FALSE
A_21_P0008122	ENST00000440860			XLOC_010503		4.30378	2.96	3.08746	2.97728	3.2384	3.54689		3.74483	3.24793	3.15987	3.65464	3.51175	3.08746		3.36632	3.57743	4.11374	4.03067		0.898894	0.976885	0.0338972	0.659603		FALSE
A_23_P110624	NM_001332	NM_001332	1501	CTNND2	catenin (cadherin-associated protein), delta 2 (neural plakophilin-related arm-repeat protein)	3.9629	3.74147	3.50779	4.10329	4.3443	4.18982		5.45533	4.58684	4.87498	4.66711	4.26913	4.15987		4.66711	4.59805	4.59805	4.25974		0.11159	1.5231	0.359403	1.15164		FALSE
ERCC-00147_344	DQ516790					4.41785	3.92778	3.96434	3.42626	3.37069	3.42626		3.20457	3.52748	3.94544	3.57743	3.64024	3.80735		3.82972	4.14211	3.7039	4.03067		0.634031	0.922841	0.65207	1.0857		FALSE
A_21_P0001786	ENST00000413792	AK057187		XLOC_002049		4.30378	4.0634	3.96434	4.19229	2.7211	4.40939		3.53916	4.64024	3.98868	3.94837	3.74819	4.19476		3.76818	3.78463	3.89482	3.75822		0.802228	1.06604	0.542083	0.965862		FALSE
A_32_P215938	NM_001145638	NM_001145638	26086	GPSM1	G-protein signaling modulator 1	11.4435	11.1551	11.2433	11.2931	11.1712	11.3248		12.702	12.9088	12.5689	11.4145	11.5524	11.3598		11.7615	11.7663	11.5649	11.5806		0.000356999	2.43577	0.0018204	1.14165		TRUE
A_33_P3325808	A_33_P3325808					4.88035	4.02237	4.58308	4.53916	4.18735	4.43671		4.93369	4.35975	4.35315	4.14975	4.3443	4.71939		4.30378	4.34873	4.41785	5.64205		0.601364	1.10526	0.369466	0.613997		FALSE
A_21_P0002823	ENST00000438488			XLOC_002968		4.79116	4.51373	4.82337	4.63662	4.10591	4.47776		4.80574	4.47573	4.65284	4.82814	4.3443	5.19906		5.19106	4.86882	4.66	5.16616		0.61191	0.903926	0.734459	1.08437		FALSE
A_23_P101960	NM_006887	NM_006887	678	ZFP36L2	zinc finger protein 36, C3H type-like 2	10.5082	10.2662	10.2955	10.3321	10.1768	10.3193		10.6577	10.4718	10.2946	10.5768	10.5091	10.3289		10.1485	10.3163	10.506	10.5576		0.98184	1.00216	0.0762095	0.812588		FALSE
A_19_P00318261	NR_003016	NR_003016	677810	SNORA26		9.07832	8.62142	8.58661	8.53552	8.6056	8.73439		8.19998	8.30192	8.13987	8.69925	8.72824	8.69968		8.46071	8.41151	8.3958	8.51859		0.000508893	0.709497	0.780094	0.985491		FALSE
A_21_P0011410	BC037892	BC037892		XLOC_l2_004944		3.71768	3.46352	5.3072	3.77149	3.48784	4.43671		3.53916	4.89178	2.49985	4.14975	4.3443	3.80735		3.61839	3.26209	3.94544	3.75822		0.554964	0.728565	0.177482	0.751793		FALSE
A_23_P140602	NM_001033088	NM_001033088	51335	NGRN	neugrin, neurite outgrowth associated	10.7322	10.8501	10.7141	10.5496	10.8198	10.5922		10.2046	10.4928	10.2644	10.4977	10.6679	10.6516		10.5928	10.4573	10.5972	10.5314		0.050713	0.820679	0.653986	0.973145		FALSE
A_24_P252575	NM_012197	NM_012197	23637	RABGAP1	RAB GTPase activating protein 1	9.84073	10.0923	10.162	9.96059	9.83071	9.95465		9.55351	9.58757	9.61229	9.94453	10.1053	9.90252		10.12	9.98524	10.0538	10.0502		0.0033691	0.758047	0.993671	1.00042		FALSE
A_23_P104025	NM_052965	NM_052965	116461	TSEN15	tRNA splicing endonuclease 15 homolog (S. cerevisiae)	9.80932	10.0562	9.99806	9.87505	9.96118	9.89581		9.11293	9.2611	9.31388	9.83566	9.94316	9.73487		9.83989	9.60872	9.98179	9.95356		0.00201889	0.655837	0.171792	0.84477		TRUE
A_23_P63459	NM_001012985	NM_001012985	388753	C1orf31	chromosome 1 open reading frame 31	12.6129	12.6232	12.6322	12.8096	12.708	12.6963		12.072	12.0971	12.1334	12.6677	12.782	12.6749		12.5678	12.3856	12.7035	12.6327		0.000121418	0.656385	0.189403	0.875791		TRUE
A_23_P104972	NM_023945	NM_023945	64232	MS4A5	membrane-spanning 4-domains, subfamily A, member 5	4.01681	3.62936	3	4.00562	3.2384	3.54689		4.2503	4.21432	2.99435	3.94837	3.2384	3.80735		3.92481	3.19967	3.94544	2.76818		0.756376	1.11338	0.794375	1.15303		FALSE
A_33_P3215028	NM_152734	NM_152734	221477	C6orf89	chromosome 6 open reading frame 89	10.4872	10.3557	10.3163	10.5122	10.361	10.471		10.0814	10.1717	10.2749	10.5028	10.3997	10.3382		10.5593	10.411	10.2807	10.509		0.0321573	0.84818	0.575434	1.06456		FALSE
A_33_P3228722	ENST00000397466	AL096745	6904	TBCD	tubulin folding cofactor D	6.44812	6.11634	6.71553	6.33818	6.39339	8.35508		6.78668	6.70628	6.47269	6.31203	7.22249	6.38586		6.66534	6.37287	6.31232	6.30292		0.963133	1.01051	0.28522	1.15788		FALSE
ERCC-00034_158	DQ855001					3.90388	3.39232	4.60918	4.14975	3.96578	5.2131		3.92481	4.26913	3.94544	3.65464	4.87036	4.37504		5.81618	3.96867	3.94544	3.98584		0.530967	0.838828	0.421484	1.90103		FALSE
A_23_P146146	NM_152565	NM_152565	245972	ATP6V0D2	ATPase, H+ transporting, lysosomal 38kDa, V0 subunit d2	3.77149	4.10329	4.04985	4.2384	4.01681	3.80413		4.40727	4.69349	5.07548	4.14975	5.05393	4.15987		4.3966	4.4818	3.94544	4.10591		0.489974	1.20656	0.0450211	1.33194		FALSE
A_24_P71973	NM_002253	NM_002253	3791	KDR	kinase insert domain receptor (a type III receptor tyrosine kinase)	3.77149	3.12412	2.82018	3.89785	3.48784	3.75489		3.46352	2.81378	2.99435	3.8392	7.12299	3.80735		4.00562	3.3443	3.38802	3.42626		0.176166	0.280752	0.503644	1.20399		FALSE
A_33_P3340085	NM_178136	NM_178136	84271	POLDIP3	polymerase (DNA-directed), delta interacting protein 3	8.41118	8.37721	8.37076	8.4744	8.36755	8.39111		7.91008	7.92963	7.86399	8.33832	8.74105	8.55051		8.54412	8.3537	8.35652	8.26298		0.00552687	0.640799	0.319922	1.10126		TRUE
A_23_P215175	NM_005692	NM_005692	10061	ABCF2	ATP-binding cassette, sub-family F (GCN20), member 2	11.1312	10.8909	10.7045	10.4837	10.8319	10.6479		10.4439	10.4313	10.3325	10.7418	10.6713	10.7573		10.587	10.6423	10.6908	10.7695		0.00188559	0.800572	0.138358	0.923049		FALSE
A_23_P103588	NM_005518	NM_005518	3158	HMGCS2	3-hydroxy-3-methylglutaryl-CoA synthase 2 (mitochondrial)	4.11894	2.96	5.10983	3.89785	2.7211	2.99435		3.96578	2.40088	3.65464	3.71768	3.2384	3.60363		4.09011	2.65821	3.7039	3.27146		0.737613	0.883028	0.893282	0.924329		FALSE
A_21_P0013214	TCONS_l2_00025932			XLOC_l2_013442		4.41785	4.41151	4.04985	4.00562	3.7211	3.70736		4.02791	3.98299	4.18239	4.14975	4.3443	4.03342		4.48382	4.14211	4.0607	4.18239		0.364396	0.925695	0.401906	1.14188		FALSE
A_19_P00806765	NR_034096	NR_034096	348751	FONG	uncharacterized LOC348751	6.544	6.33762	6.3581	6.43045	6.16428	6.44346		5.5859	5.45327	5.37069	6.49486	6.58918	6.38586		5.74399	6.10754	6.32108	6.381		0.000288141	0.493112	0.147297	0.744697		TRUE
A_21_P0004505	TCONS_00010701			XLOC_004405		4.30378	4.57554	4.60918	4.47573	4.49185	4.18982		4.47573	5.80977	3.70736	3.94837	4.5157	4.49185		4.48382	4.41785	4.20701	4.06878		0.618619	1.27072	0.0549965	1.24223		FALSE
A_23_P11032	NM_032591	NM_032591	84679	SLC9A7	solute carrier family 9 (sodium/hydrogen exchanger), member 7	10.0311	10.204	10.1626	9.96186	10.0039	10.1965		10.0834	10.1394	10.0817	9.93212	10.2083	10.075		10.1932	10.0741	10.024	10.1827		0.735386	1.0208	0.788725	1.02125		FALSE
A_33_P3255314	NR_033985	NR_033985	400533	FLJ26245	uncharacterized LOC400533	3.9629	4.10329	4.04985	3.89785	3.92778	3.98584		3.96578	5.15482	4.18239	3.57743	4.07414	3.98868		3.72792	4.14211	3.8392	3.94544		0.234674	1.4684	0.860195	1.03003		FALSE
A_21_P0005037	XR_108612	XR_108612	100506867	LOC100506867	uncharacterized LOC100506867	5.53236	5.79279	5.77726	5.66	5.76653	8.08281		4.74819	4.18239	4.45738	5.6101	5.90388	5.55075		5.86728	5.66534	5.90313	5.72366		0.00336542	0.427623	0.760678	0.967888		TRUE
A_23_P252748	NM_007152	NM_007152	7748	ZNF195	zinc finger protein 195	9.06592	8.90369	8.71118	8.81668	8.7495	8.90087		8.94416	9.042	8.74294	8.72243	8.83979	8.71917		8.88417	8.61632	8.59823	8.72142		0.197121	1.10898	0.602082	1.06468		FALSE
A_21_P0005215	ENST00000442176			XLOC_005991		3.71768	3.62936	3.43879	3.35755	3.7211	3.42626		3.74483	3.11894	3.48382	3.26209	4.11894	3		4.04439	3.87958	3.76487	3.42626		0.978204	0.992302	0.191053	1.28915		FALSE
A_32_P57810	NM_052916	NM_052916	114804	RNF157	ring finger protein 157	4.73132	4.60548	4.4818	4.49885	4.49185	4.59991		4.56796	4.91737	4.28309	4.69174	4.77479	4.49185		4.45943	4.69349	4.77479	3.98584		0.769281	0.957058	0.680582	1.14563		FALSE
A_21_P0002212	XR_109987	XR_109987	100506235	LOC100506235	uncharacterized LOC100506235	6.75614	6.78831	6.69566	7.06861	6.7151	6.83743		6.15355	6.2738	6.08879	6.51027	6.54352	6.49085		6.40141	6.45224	6.6524	6.49135		0.00368715	0.788491	0.227971	0.90435		FALSE
A_23_P214678	NM_015921	NM_015921	51596	CUTA	cutA divalent cation tolerance homolog (E. coli)	13.9133	13.8847	13.9703	13.9353	13.9521	14.02		15.0371	14.9289	14.6713	14.0284	14.0298	14.033		14.291	14.3241	14.0351	14.1644		0.00144269	1.80083	0.0894607	1.15494		TRUE
A_24_P11575	NM_016441	NM_016441	51232	CRIM1	cysteine rich transmembrane BMP regulator 1 (chordin-like)	4.30378	3.84235	4.20457	4.26913	3.82972	4.53916		4.47573	4.09276	4.28309	4.32867	4.2384	4.2396		4.16993	4.14211	4.48985	5.54978		0.902333	1.01043	0.244796	0.549503		FALSE
A_33_P3368034	A_33_P3368034					4.66888	4.10329	4.69349	4.42836	4.26679	4.66		4.16993	4.11894	4.39446	4.51175	4.63662	4.86264		4.2384	4.4818	4.69174	4.22641		0.0292184	0.735827	0.742449	0.933696		FALSE
A_21_P0008281	ENST00000554043	BC038792		XLOC_011080		3.9629	3.84235	3.43879	3.51175	3.60733	3.54689		3.61102	3.57743	3.80735	3.71768	3.94544	3.08746		3.29462	3.8392	3.8392	3.54689		0.7743	1.05829	0.722705	0.916282		FALSE
A_33_P3240972	XM_003119593	XM_003119593	100134285	LOC100134285	putative golgin subfamily A member 6-like protein 6-like	5.23242	5.69392	5.93148	5.36413	5.61563	5.57743		5.5859	5.58308	5.16616	5.02237	5.29347	5.32643		5.07682	5.43359	5.17742	4.69174		0.244646	1.17362	0.398771	1.24887		FALSE
A_21_P0004440	CA312531	CA312531		XLOC_004988		4.46352	4.57554	6.15672	4.00562	4.18735	4.06878		4.83131	6.91064	4.18239	3.94837	4.3443	4.55075		4.30378	4.41785	4.48985	3.85175		0.2894	2.03775	0.617041	1.14078		FALSE
A_23_P106463	NM_002537	NM_002537	4947	OAZ2	ornithine decarboxylase antizyme 2	11.0295	10.958	11.1183	10.9611	10.8922	10.9473		11.6053	11.5093	11.3701	10.8891	11.049	10.9445		11.3361	11.0581	11.0581	11.0632		0.0029767	1.44802	0.429747	1.0992		FALSE
A_24_P153043	NR_000029	NR_000029	118433	RPL23AP7	ribosomal protein L23a pseudogene 7	14.6422	14.6352	14.8388	14.8667	14.6902	14.8893		14.8161	14.8153	14.8578	14.7702	14.9119	14.731		14.7652	14.6189	14.8559	14.8642		0.677082	1.01778	0.148838	0.890086		FALSE
(+)E1A_r60_a22	E1A_r60_a22					9.39607	9.46945	9.4879	9.7754	9.52967	9.39644		9.62051	9.69479	9.49704	9.47263	9.69507	9.23527		9.51527	9.13507	9.58924	9.50097		0.399171	1.09921	0.376791	0.858604		FALSE
A_23_P36187	NM_138567	NM_138567	90019	SYT8	synaptotagmin VIII	4.84862	5.08481	5.668	4.87805	5.19229	5.91588		4.88111	5.25148	4.39446	5.06743	4.96723	5.07012		5.05934	5.31004	5.08481	5.35535		0.484843	0.875043	0.865558	0.975771		FALSE
A_21_P0009102	AL832088	AL832088	4313	MMP2	matrix metallopeptidase 2 (gelatinase A, 72kDa gelatinase, 72kDa type IV collagenase)	3.3443	2.96	3.76818	3.42626	3.2384	6.19722		3.20457	3.67243	2.91289	3.76818	3.94544	3.2384		3.82972	3.46352	3.38802	3.65464		0.275136	0.764515	0.635698	1.09073		FALSE
A_24_P149395	NM_015610	NM_015610	26100	WIPI2	WD repeat domain, phosphoinositide interacting 2	8.36769	8.5583	9.13306	8.99024	8.7495	8.68376		9.41307	9.23051	9.26562	8.87925	8.92685	8.84897		8.97406	8.86041	8.93074	8.93673		0.0022795	1.33611	0.799122	0.988627		FALSE
A_21_P0012208	AK127572	AK127572		XLOC_l2_009273		7.33985	7.55315	7.92833	7.75781	7.59082	7.60883		7.25	7.1325	6.97943	7.67474	7.46212	7.72547		7.16554	7.3239	7.67099	7.30549		0.0112655	0.70704	0.345966	0.84468		FALSE
A_21_P0013981	ENST00000481779	XM_003119158	1131	CHRM3	cholinergic receptor, muscarinic 3	4.01681	3.57743	4.74483	3.26209	3.82972	3.75489		3.96578	3.92184	4.18239	4.00562	3.80413	4.07414		3.92481	3.96867	4.16993	3.54689		0.615943	1.04394	0.803879	1.06314		FALSE
A_21_P0010346	ENST00000454253			XLOC_014183		3.9629	4.33985	4.82337	4.26913	4.10591	3.84862		4.19722	5.61563	3.94544	4.35975	4.26913	4.11894		4.00562	4.25503	3.8392	3.94544		0.555777	1.26297	0.221189	1.17936		FALSE
A_23_P104563	NM_001031847	NM_001031847	1374	CPT1A	carnitine palmitoyltransferase 1A (liver)	8.35087	8.12315	7.97719	8.09391	8.18782	8.20488		8.29433	7.94178	7.77654	8.13683	8.15331	7.9656		7.88893	7.70488	7.96804	7.87469		0.647273	0.945381	0.351078	0.917347		FALSE
A_19_P00801041	TCONS_00075451_GNASAS		149775	GNASAS		6.95037	7.03995	7.03995	6.97298	6.81658	6.91551		6.978	7.02998	6.80029	6.96687	7.10869	7.16585		6.99046	6.66133	7.12912	6.62799		0.188915	0.904769	0.876732	0.964157		FALSE
A_23_P82762	NM_001042416	NM_001042416	169270	ZNF596	zinc finger protein 596	4.56796	4.72962	4.54689	4.00562	4.18735	4.8857		4.40727	5.72281	4.75322	4.35975	5.47725	4.55075		4.41996	4.59805	4.56415	4.52356		0.768161	1.12131	0.739499	0.976134		FALSE
A_24_P336577	NM_019099	NM_019099	55924	C1orf183	chromosome 1 open reading frame 183	7.87296	8.05901	8.51902	8.24585	7.90275	8.5411		8.72361	8.45108	8.45956	8.49798	8.52992	8.26488		8.58214	8.18782	8.30371	8.28453		0.405036	1.08209	0.690514	1.065		FALSE
A_33_P3368144	A_33_P3368144					5.25739	4.30378	4.66711	4.87805	4.73132	5.12283		4.95855	5.83684	4.77643	4.77479	4.92035	4.77149		5.11764	5.01959	5.08481	4.58308		0.328118	1.29092	0.455491	1.17664		FALSE
A_33_P3253583	NM_001005196	NM_001005196	283162	OR8B4	olfactory receptor, family 8, subfamily B, member 4	4.30378	3.62936	4.04985	3.35755	4.41785	5.25267		3.67243	3.84235	3.85175	4.14975	4.41785	4.15987		3.72792	3.87958	4.3443	3.65464		0.012572	0.730194	0.635068	0.873141		FALSE
A_33_P3317282	NM_138459	NM_138459	116150	NUS1	nuclear undecaprenyl pyrophosphate synthase 1 homolog (S. cerevisiae)	9.69713	9.87022	10.0795	9.87628	10.0463	10.1965		9.31568	9.73479	9.7122	9.82063	10.0715	9.93553		9.73754	9.51058	10.0186	10.1165		0.0827463	0.781871	0.0696297	0.735342		FALSE
A_33_P3341269	THC2670244					4.41785	4.17991	6.06743	4.63662	4.56415	4.98299		4.40727	4.55075	4.62205	4.24555	6.46174	4.49185		4.2384	4.71939	4.25503	4.40727		0.486132	0.687918	0.617353	1.10784		FALSE
A_33_P3500167	NM_001135	NM_001135	176	ACAN	aggrecan	4.66888	4.63662	4.60918	4.66888	4.45943	4.69174		4.40727	4.2503	4.32418	4.10329	4.19476	4.77149		4.3966	4.32418	4.80252	3.75822		0.897852	0.979921	0.892517	1.05703		FALSE
A_21_P0013408	ENST00000493400	AL162052		XLOC_l2_013648		3.3443	3.67596	3.67243	4.10329	3.92778	4.33762		3.80735	3.84235	2.82018	3.71768	3.80413	3.90087		3.82972	3.3443	3.7039	3.94544		0.402116	0.802405	0.473124	0.848117		FALSE
A_33_P3384108	NM_194255	NM_194255	6573	SLC19A1	solute carrier family 19 (folate transporter), member 1	10.553	10.027	9.98299	9.83706	10.0864	10.1089		9.44896	9.56278	9.383	10.2921	9.93245	10.2242		9.88862	9.90973	9.89221	9.94704		0.00498106	0.62214	0.558363	0.985925		TRUE
A_33_P3340264	ENST00000399397		340990	OTOG	otogelin	4.56796	4.14466	4.94251	4.42836	4.63481	4.3015		4.77643	4.35975	4.22159	4.47978	4.41785	4.71939		4.9571	4.41785	4.56415	4.25974		0.673502	0.941859	0.467412	1.21044		FALSE
A_21_P0013519	TCONS_l2_00028266			XLOC_l2_014565		4.30378	3.92778	4.12928	4.10329	3.60733	5.25267		4.02791	4.58684	3.54689	4.24555	4.19476	4.60918		3.82972	4.21432	4.85175	3.85175		0.417409	0.814536	0.600931	0.795686		FALSE
A_23_P36531	NM_004616	NM_004616	7103	TSPAN8	tetraspanin 8	3.64746	3.26209	4.09803	4.63662	3.60733	4.98299		3.61102	4.69349	3.08746	4.32867	3.94544	3.54689		4.30378	3.3443	3.8392	3.27146		0.798415	0.905626	0.677375	1.20473		FALSE
A_21_P0007963	ENST00000455487			XLOC_010491		3.64746	3.62936	3.50779	3.84235	3.92778	4.93664		3.46352	3.52748	3.59991	4.19476	3.2384	3.08746		3.21917	3.3443	3.7039	3.42626		0.949685	1.01637	0.203824	0.82168		FALSE
A_33_P3236030	ENST00000509709	AK130576	83478	ARHGAP24	Rho GTPase activating protein 24	4.46352	4.25974	4.32418	4.42836	4.3443	4.98299		4.53528	4.41785	4.14466	4.51175	4.07414	4.55075		5.65284	4.59805	4.69174	4.58308		0.949365	0.991063	0.454488	1.40253		FALSE
A_21_P0009956	ENST00000428529	BG185028		XLOC_013528		4.73132	4.69523	5.14848	4.70304	4.78627	4.40939		4.40727	4.79279	4.45738	4.66711	4.87036	4.60918		4.64024	4.41785	4.48985	4.48784		0.322583	0.893121	0.752311	1.02826		FALSE
A_21_P0001650	TCONS_00001896			XLOC_001281		4.46352	3.96867	4.7211	4.14975	4.3443	4.18982		3.96578	4.58684	4.14466	4.04985	4.45738	4.66711		4.69174	4.56605	4.56415	3.98584		0.571953	0.895634	0.354258	1.27801		FALSE
A_21_P0008718	AA496136	AA496136		XLOC_011421		4.11894	4.10329	4.17742	4.63662	3.48784	4.26209		3.96578	4.41785	4.10591	4.24555	4.03892	4.15987		4.91737	4.28309	3.7039	4.40727		0.922999	1.0105	0.369058	1.45866		FALSE
A_33_P3273459	ENST00000466212	AK128106	374955	SPATA21	spermatogenesis associated 21	7.06693	6.85604	6.97441	6.80957	6.88798	6.95638		7.08132	7.03686	7	6.73217	6.78402	6.8572		6.88455	6.98655	6.71188	6.91607		0.0045529	1.18778	0.39831	1.08792		FALSE
A_24_P383850	NM_003760	NM_003760	8672	EIF4G3	eukaryotic translation initiation factor 4 gamma, 3	8.02929	7.88474	8.17555	8.07062	7.97172	7.89832		8.13314	8.20976	8.12695	7.9067	8.17493	8.0596		8.25901	7.70488	8.01454	8.03308		0.253119	1.07888	0.893808	0.971396		FALSE
A_23_P354791	NM_182964	NM_182964	89797	NAV2	neuron navigator 2	4.53528	4.69523	4.12928	4.10329	4.73132	4.11114		4.02791	3.80413	3.54689	4.14975	4.96723	4.64024		3.67243	4.32418	4.0607	5.07815		0.0449903	0.577238	0.444276	0.673094		FALSE
A_23_P59153	NM_021177	NM_021177	57819	LSM2	LSM2 homolog, U6 small nuclear RNA associated (S. cerevisiae)	11.9815	12.0175	12.0457	12.0579	11.9285	11.967		11.6313	11.5918	11.5195	12.0893	12.1042	12.0022		12.0572	12.0683	11.9682	12.08		0.000446563	0.714827	0.562124	1.02719		FALSE
A_23_P103110	NM_012323	NM_012323	23764	MAFF	v-maf musculoaponeurotic fibrosarcoma oncogene homolog F (avian)	9.80932	9.97361	9.81998	10.2305	9.92912	10.0681		10.8951	11.0096	11.1152	10.0658	10.3186	9.88862		10.0182	9.80891	9.94914	9.86877		0.00282731	1.88636	0.970872	1.00321		TRUE
A_23_P344853	NM_015131	NM_015131	23160	WDR43	WD repeat domain 43	10.9787	10.6099	10.5015	10.4513	10.4585	10.6019		10.0579	10.2184	10.0513	10.4926	10.3763	10.6494		10.4794	10.4669	10.3016	10.3849		0.0145184	0.759505	0.0910683	1.09421		FALSE
A_24_P134235	NM_003685	NM_003685	8570	KHSRP	KH-type splicing regulatory protein	7.75874	7.7936	7.71446	7.72824	7.6808	7.85856		7.71992	7.58965	7.51939	7.75102	7.75196	7.58965		7.71553	7.65105	7.55171	7.4823		0.332332	0.940898	0.0724371	1.12217		FALSE
A_33_P3218772	NM_080599	NM_080599	26019	UPF2	UPF2 regulator of nonsense transcripts homolog (yeast)	7.65486	7.75489	7.68497	7.56248	7.66711	7.64813		6.91064	6.96217	7.27205	7.41917	7.69022	7.64295		7.4086	7.38397	7.54834	7.5227		0.0188577	0.689764	0.0159042	0.907999		FALSE
A_23_P53646	NM_139207	NM_139207	4673	NAP1L1	nucleosome assembly protein 1-like 1	12.7373	12.7283	12.5302	12.577	12.7688	12.6744		12.6794	12.6729	12.6739	12.7488	12.7828	12.7461		12.7477	12.6454	12.5815	12.6499		0.00220129	0.943555	0.319164	1.05766		FALSE
A_23_P431505	AB073660	AB073660	286046	XKR6	XK, Kell blood group complex subunit-related family, member 6	5.35535	4.99152	5.60918	4.93369	4.90388	5.07948		5.12024	4.61287	4.97871	5.32305	5.03205	5.18115		5.28309	5.43359	5.08481	5.28425		0.187248	0.826558	0.298687	1.12803		FALSE
A_21_P0006221	TCONS_00016147			XLOC_007543		4.3443	4.02237	4.28077	4.00562	4.30378	4.06878		4.16993	4.11894	3.75489	3.89785	3.94544	3.85175		3.96	3.74483	4.25503	4.10591		0.432896	1.08391	0.129089	0.796612		FALSE
A_21_P0007314	TCONS_00019568			XLOC_009365		4.30378	3.62936	4.35315	4.00562	3.82972	4.18982		4.19722	4.01959	4.06609	3.8392	3.99435	4.37504		3.92481	4.17742	4.41785	3.94544		0.889824	1.01732	0.674208	0.913494		FALSE
A_21_P0009162	ENST00000443508	XR_109374		XLOC_012139		4.53528	4.33985	4.74483	4.35535	4.1472	4.91289		5.00843	4.39446	4.57175	4.43879	4.07414	4.88111		4.19722	4.77149	4.69174	4.69174		0.549124	1.14356	0.545163	0.866102		FALSE
A_21_P0010290	THC2703954			XLOC_014105		4.11894	4.10329	4.41785	3.95128	4.49185	4.66		3.86109	4.35975	4.48382	4.28309	4.03892	4.43254		4.3966	4.89178	4.48985	4.77479		0.943927	0.988538	0.970613	1.00827		FALSE
A_23_P319783	NM_206996	NM_206996	200162	SPAG17	sperm associated antigen 17	4.3837	4.25974	7.21568	4.49885	4.45943	4.66		5.03067	5.03067	4.89178	5.20335	4.66711	4.66711		5.05934	4.82337	5.08481	4.69174		0.494862	1.10077	0.838416	1.03748		FALSE
A_23_P103442	NM_022756	NM_022756	64769	MEAF6	MYST/Esa1-associated factor 6	10.9179	10.9602	10.7568	10.8219	10.8572	10.8841		11.1953	11.1577	11.1264	10.969	10.8934	10.8522		10.8062	10.927	10.9025	10.8443		0.00298671	1.19328	0.928601	0.995309		FALSE
A_21_P0011627	THC2558292			XLOC_l2_005871		7.84088	8.03574	8.28403	8.2246	8.07213	8.12606		7.75457	7.58543	7.70271	8.22867	8.10771	7.971		7.96398	7.87364	8.19768	8.25702		0.00930382	0.74662	0.0293386	0.807458		FALSE
A_21_P0009225	TCONS_00025313			XLOC_012116		4.60177	4.10329	6.04269	3.84235	4.18735	4.33762		4.40727	4.33316	3.85175	4.24555	4.19476	4.15987		4.69174	4.64566	4.16993	4.33762		0.988619	0.998151	0.0412235	1.33323		FALSE
A_21_P0012192	TCONS_l2_00017177			XLOC_l2_009172		3.90388	3.12412	3.92778	3.26209	3.7211	3.94251		3.61102	3.11894	3.59991	2.86419	4.03892	3.36632		2.41785	3.19967	3.8392	3.54689		0.959935	1.01407	0.168246	0.541755		FALSE
A_21_P0008647	NR_026979	NR_026979	145837	LOC145837	uncharacterized LOC145837	5.92481	6.09606	6.20151	6.16428	5.94105	6.26386		5.98549	6.2738	6.02237	5.80977	6.51027	5.95601		6.20518	5.75989	6.20701	5.91439		0.993961	1.00129	0.796869	0.947262		FALSE
A_33_P3230976	NM_002726	NM_002726	5550	PREP	prolyl endopeptidase	9.62805	9.6524	9.49323	9.43195	9.5068	9.68803		8.48997	8.59537	8.61747	9.42114	9.52375	9.62314		9.25241	9.33036	9.53676	9.62051		0.000170326	0.515816	0.0374438	0.819461		TRUE
A_23_P106675	NM_002661	NM_002661	5336	PLCG2	phospholipase C, gamma 2 (phosphatidylinositol-specific)	6.65955	6.33762	7.03995	6.56105	6.2125	6.2396		6.71124	6.24615	6.63436	6.65754	6.41151	6.49085		6.12477	6.56558	6.49835	6.41733		0.950659	1.00738	0.665039	0.924878		FALSE
A_33_P3259954	A_33_P3259954					4.30378	3.62936	3.56605	4.19229	3.37069	4.43671		4.85798	4.04985	3.54689	4.24555	4.03892	4.19476		4.09011	4.25503	3.89482	3.75822		0.984168	0.994354	0.0838641	1.27108		FALSE
A_19_P00321284	NR_038988	NR_038988	100287765	LOC100287765		6.57932	6.57317	6.34096	6.357	6.46174	6.31685		6.41733	5.96651	6.1768	6.43202	6.31883	6.31741		6.28193	6.35783	6.55938	6.61333		0.280325	0.889329	0.029198	0.831349		FALSE
A_33_P3233620	ENST00000356822	CR749405				4.76487	4.14466	4.09803	4.00562	4.41785	4.47776		3.86109	3.98299	4.10591	4.32867	5.14211	4.30378		4.16993	4.14211	4.20701	4.03067		0.0991796	0.656019	0.717509	1.0261		FALSE
A_23_P72096	NM_000575	NM_000575	3552	IL1A	interleukin 1, alpha	12.7902	12.4958	12.2671	12.4653	12.5708	12.5867		13.2266	13.5381	13.4136	12.2712	12.4316	12.2317		12.1978	12.1085	12.3066	12.236		0.000584264	2.11583	0.173534	0.921385		TRUE
A_32_P231086	NM_198181	NM_198181	440295	GOLGA6L9	golgin A6 family-like 9	8.52479	8.70531	8.72994	8.72467	8.86007	8.76808		8.50718	8.77859	8.80846	8.70876	8.78371	8.77921		9.02575	8.60976	8.70881	8.5583		0.581862	0.959829	0.492599	1.13618		FALSE
A_23_P7535	NM_022304	NM_022304	3274	HRH2	histamine receptor H2	5.18797	5.21675	5.10983	4.9629	5.12153	5.54206		5.2384	6.15672	5.37069	5.10656	5.21796	5.21796		5.52454	5.26327	5.21796	5.28425		0.231088	1.32664	0.400395	1.10405		FALSE
A_32_P60606	ENST00000391437	AL713753				4.11894	4.41151	4.20457	3.77149	3.92778	4.23122		3.61102	3.98299	4.25503	4.04985	4.87036	4.2396		4.00562	4.14211	4.20701	3.85175		0.231999	0.738709	0.836913	1.03131		FALSE
A_23_P31073	NM_005375	NM_005375	4602	MYB	v-myb myeloblastosis viral oncogene homolog (avian)	8.06398	7.38262	7.39473	7.27511	7.44346	7.21675		9.13811	8.59933	8.54623	7.23661	7.20166	7.37341		8.04661	8.27314	7.33455	7.06542		0.00160996	2.81018	0.031975	1.94516		TRUE
A_32_P85591	NR_003238	NR_003238	767811	H2BFXP	H2B histone family, member X, pseudogene	6.04166	5.73809	6.0921	6.13635	5.82058	7.03858		5.61747	6.24615	5.6101	5.78423	6.33427	5.6591		6.52699	6.1453	5.96867	5.85953		0.749173	0.932195	0.16736	1.33982		FALSE
A_21_P0012632	TCONS_l2_00020874			XLOC_l2_010936		4.11894	3.84235	3.67243	3.77149	3.7211	5.03205		3.80735	3.87344	3.75489	4.04985	3.99435	3.48784		3.92481	3.74483	3.8392	4.18239		0.868543	0.977983	0.459631	0.885169		FALSE
A_33_P3318002	NM_031500	NM_031500	56144	PCDHA4	protocadherin alpha 4	5.98584	6.24615	6.3581	6.30207	6.2125	6.97764		5.67684	5.78136	5.51964	6.37694	6.54352	6.05325		5.91289	6.08879	6.21735	6.12412		0.0150152	0.630562	0.229973	0.888906		FALSE
A_23_P345710	NM_152531	NM_152531	152002	XXYLT1	xyloside xylosyltransferase 1	8.89652	8.94132	8.86273	8.81978	8.80484	8.71875		8.29433	8.35211	8.20105	8.77376	9.03909	8.67799		8.74147	8.69474	8.70369	8.6571		0.00932925	0.684071	0.371416	1.02648		FALSE
A_33_P3331085	NM_021982	NM_021982	10802	SEC24A	SEC24 family, member A (S. cerevisiae)	8.63123	8.60594	8.50606	8.49486	8.52967	8.55818		9.10329	8.81007	8.75729	8.39954	8.59275	8.40421		8.4082	8.31331	8.44837	8.55435		0.0273544	1.34231	0.186676	0.907136		FALSE
A_21_P0000144	NM_001199233	NM_001199233	100505478	LOC100505478	uncharacterized protein LOC100505478	5.25739	5.29462	5.224	5.55075	6.02583	5.81298		6.69458	6.76487	6.72153	5.62297	5.76404	5.64476		5.65284	5.783	5.64024	5.64205		2.67182e-05	2.07015	0.359459	1.05466		TRUE
A_23_P110961	NM_016098	NM_016098	51660	BRP44L	brain protein 44-like	11.1712	11.2858	11.347	11.4752	11.3897	11.3006		10.8017	10.647	10.8298	11.4278	11.3623	11.3495		11.1886	11.0408	11.4435	11.404		0.000553661	0.650522	0.0561409	0.807203		TRUE
A_24_P251734	NM_020116	NM_020116	56884	FSTL5	follistatin-like 5	4.01681	3.74147	3.3837	3.51175	3.08746	3.75489		3.96578	3.48382	3.54689	3.57743	3.74819	3.48784		3.05528	3.3443	3.76487	5.14593		0.736983	1.0432	0.217074	0.418816		FALSE
A_23_P166122	NM_006466	NM_006466	10621	POLR3F	polymerase (RNA) III (DNA directed) polypeptide F, 39 kDa	8.80403	8.54623	8.50606	8.35652	8.37985	8.46046		8.38586	8.07113	8.24116	8.6655	8.6056	8.62485		8.4823	8.58953	8.43463	9.15987		0.0125532	0.758244	0.549852	0.834318		FALSE
A_24_P817863	NM_032504	NM_032504	285175	UNC80	unc-80 homolog (C. elegans)	4.3837	3.92778	4.09803	4.26913	4.10591	4.3015		4.32867	3.67243	4.10591	4.10329	4.63662	4.49185		4.2384	4.41785	4.3443	4.18239		0.208012	0.771149	0.64554	1.04593		FALSE
A_23_P113803	NM_007044	NM_007044	11104	KATNA1	katanin p60 (ATPase containing) subunit A 1	11.4492	11.3974	11.3714	11.3452	11.4752	11.4106		10.8584	11.0907	11.1144	11.3337	11.4143	11.3421		11.224	11.3009	11.3911	11.3686		0.0161511	0.788836	0.0993906	0.921847		FALSE
A_33_P3237364	XR_132715	XR_132715	729032	LOC729032	ribosomal protein L36 pseudogene	4.70563	4.78463	4.58308	4.26913	4.82177	5.12283		4.74819	4.41785	4.62205	4.88111	5.00983	5.14593		4.98299	4.89178	5.04029	4.46862		0.0276188	0.749365	0.591996	1.13519		FALSE
A_24_P401090	A_24_P401090					5.10198	5.48684	5.95347	5.58308	5.67596	5.91588		4.83131	4.11894	4.62205	5.33651	5.50978	5.47877		5.54061	5.23242	5.75572	5.32305		0.0136004	0.529395	0.62304	0.899458		FALSE
A_23_P123727	NM_024617	NM_024617	79670	ZCCHC6	zinc finger, CCHC domain containing 6	6.99559	6.49185	6.71553	6.74483	6.7719	6.83743		7.38262	7.32643	7.04644	6.85526	7.00755	6.6865		6.81698	6.89558	6.85448	6.6425		0.0447356	1.32139	0.440944	1.07758		FALSE
A_23_P213518	NM_001042440	NM_001042440	831	CAST	calpastatin	11.9479	11.9066	11.9394	12.0652	12.0446	12.2381		12.6543	12.5756	12.5543	12.0614	12.2048	12.068		12.3071	12.2601	11.9965	12.0945		0.000975347	1.39797	0.0483808	1.1794		FALSE
A_23_P112113	NM_014846	NM_014846	9897	KIAA0196	KIAA0196	10.5139	10.3529	10.3717	10.3059	10.2935	10.437		10.7516	10.4761	10.6668	10.388	10.4261	10.4549		10.4138	10.6013	10.3399	10.5229		0.0674668	1.15546	0.619824	1.05421		FALSE
A_33_P3292402	ENST00000468759	AK131476	127255	LRRIQ3	leucine-rich repeats and IQ motif containing 3	4.60177	3.92778	4.54689	4.35535	4.10591	4.33762		4.2503	5.34651	3.85175	4.40939	4.26913	4.49185		4.09011	4.41785	3.54689	5.48684		0.847335	1.06639	0.814323	0.833421		FALSE
A_33_P3291776	NM_018946	NM_018946	54187	NANS	N-acetylneuraminic acid synthase	13.6174	13.6409	13.7521	13.7178	13.6486	13.7609		13.8231	13.8094	13.7138	13.7036	13.7582	13.6984		13.672	13.5891	13.6942	13.7795		0.190073	1.04394	0.21602	0.92901		FALSE
A_33_P3337569	NM_214711	NM_214711	401137	C4orf40	chromosome 4 open reading frame 40	4.01681	3.67596	3.67243	2.97728	3.7211	3.94251		3.96578	4.69349	3.65464	3.94837	3.80413	3.70736		3.96	3.92778	3.38802	4.22641		0.418157	1.21814	0.775505	1.09937		FALSE
A_33_P3222744	NM_015852	NM_015852	51351	ZNF117	zinc finger protein 117	6.31288	6.24615	6.91289	6.71339	6.52797	6.2396		6.224	6.26503	6.29806	6.58684	6.51767	6.5068		6.31685	6.53698	6.57601	6.49135		0.00113349	0.826599	0.460809	0.928665		FALSE
A_24_P3415	NM_181876	NM_181876	5522	PPP2R2C	protein phosphatase 2, regulatory subunit B, gamma	3.49985	2.57743	3.43879	2.97728	3.54689	3.54689		2.76818	3.42626	2.82018	3.26209	3.7039	3		3.92481	3.96867	3.8392	2.96		0.342356	0.802669	0.339801	1.46118		FALSE
A_33_P3240234	A_33_P3240234					4.3837	4.33985	5.10983	4.26913	4.63481	4.5068		4.40727	4.30378	3.85175	4.40939	4.3443	4.55075		4.11894	4.14211	4.62936	4.58308		0.244016	0.842523	0.0029455	0.71912		FALSE
A_23_P362228	NR_033690	NR_033690	148898	C1orf213	chromosome 1 open reading frame 213	7.98566	8.18828	8.46741	8.51828	8.2009	8.38451		7.45018	7.08048	7.29835	8.10493	8.00598	8.21856		8.19998	8.30492	8.48016	8.19752		0.00252241	0.561173	0.624426	0.941876		TRUE
A_23_P108376	NM_022065	NM_022065	63892	THADA	thyroid adenoma associated	9.28609	9.10697	9.01245	8.96723	9.0991	8.99647		8.5133	8.59105	8.68809	9.05676	9.03295	9.17399		8.83822	9.03935	9.06811	9.08348		0.0018281	0.711817	0.307255	0.909402		FALSE
A_24_P782308	NM_001144967	NM_001144967	23327	NEDD4L	neural precursor cell expressed, developmentally down-regulated 4-like	6.90914	6.40514	5.91812	6.26679	6.24615	5.96506		7.28222	7.26063	7.54846	6.30207	6.18426	6.61264		6.43905	6.99541	6.48432	6.37232		0.00320268	1.99647	0.415726	1.22172		TRUE
A_21_P0003880	TCONS_00008988			XLOC_003840		3.77149	4.10329	4.04985	4.00562	3.82972	4.5068		4.32867	4.18239	4.62205	3.94837	3.90087	4.2396		4.16993	4.59805	4.30378	4.33762		0.105638	1.27288	0.795979	1.04484		FALSE
A_33_P3846177	NM_001478	NM_001478	2583	B4GALNT1	beta-1,4-N-acetyl-galactosaminyl transferase 1	6.15672	5.66178	5.49386	6.10329	5.61563	5.90463		8.71639	8.67298	7.80856	6.11439	5.80615	5.95601		5.84156	6.18426	5.65821	5.79116		0.00138575	5.42814	0.257368	1.22114		TRUE
A_33_P3271634	ENST00000466949		3115	HLA-DPB1	major histocompatibility complex, class II, DP beta 1	5.69262	5.46964	5.74651	5.58308	5.48583	5.46964		5.9491	5.58308	5.73894	5.33651	5.60455	5.64476		5.81618	5.9359	5.56415	5.48684		0.186746	1.17156	0.0389224	1.27505		FALSE
A_23_P59388	NM_001723	NM_001723	667	DST	dystonin	11.0186	11.1327	11.06	11.4265	11.3702	11.3778		9.5456	9.29157	9.34651	11.0559	11.1659	11.0745		10.6404	10.6594	11.4213	11.3585		3.53681e-05	0.306889	0.00195556	0.598732		TRUE
A_23_P109774	NM_014415	NM_014415	27107	ZBTB11	zinc finger and BTB domain containing 11	10.2839	10.3318	10.2848	10.3136	10.2459	10.6306		9.94921	9.82215	10.07	10.3025	10.1933	10.2518		10.1856	10.3006	10.3775	10.3727		0.0180876	0.811079	0.148656	0.912561		FALSE
A_21_P0012394	AK124624	AK124624		XLOC_l2_009886		4.3837	4.78463	4.12928	4.26913	4.38802	5.42101		4.7211	4.53138	4.57175	4.28309	4.54882	4.2396		4.35975	4.69349	4.20701	4.30378		0.0896981	1.18996	0.258896	1.20683		FALSE
A_33_P3238290	NM_080829	NM_080829	140876	FAM65C	family with sequence similarity 65, member C	4.79116	4.14466	4.54689	4.49885	4.41785	4.33762		5.52356	4.58684	5.11374	4.40939	4.15735	4.49185		4.35975	4.4818	4.69174	4.10591		0.0670381	1.6493	0.948199	1.01533		FALSE
A_23_P99891	NM_022566	NM_022566	59274	MESDC1	mesoderm development candidate 1	11.518	11.7615	11.8262	11.8815	11.7384	11.7545		12.1904	12.1715	12.3503	11.7071	11.8996	11.7325		11.7697	11.6995	11.6845	11.6701		0.00524643	1.3733	0.25126	1.04051		FALSE
A_21_P0008067	TCONS_00021796			XLOC_010399		4.41785	3.26209	4.66711	3.77149	3.37069	3.14975		3.61102	3.18982	3.65464	3.8392	4.3443	3.60363		3.42626	3.78463	3.94544	3.85175		0.167991	0.735155	0.254297	0.81612		FALSE
A_23_P430670	NM_024533	NM_024533	23563	CHST5	carbohydrate (N-acetylglucosamine 6-O) sulfotransferase 5	5.55842	5.46964	6.0921	5.2131	5.63027	5.54206		5.27554	5.11634	5.3072	5.65284	5.53916	5.63209		5.74399	5.36085	5.59339	5.72366		0.00545343	0.771105	0.652333	0.929092		FALSE
A_33_P3411313	A_33_P3411313					4.46352	4.25974	3.86728	4.10329	4.26679	4.47776		4.02791	4.55075	4.32418	4.28309	3.90087	4.26913		4.00562	4.4818	3.94544	4.14975		0.487825	1.10951	0.528084	1.14561		FALSE
A_33_P3658861	AI792523	AI792523	677810	SNORA26	small nucleolar RNA, H/ACA box 26	5.55842	5.21675	5.14848	5.25385	5.07682	5.2131		5.22038	5.03067	4.9571	5.43775	5.47725	5.53625		5.05934	5.01959	5.53528	4.98726		0.00768791	0.750348	0.504215	0.857494		FALSE
A_23_P41948	NM_017785	NM_017785	54908	CCDC99	coiled-coil domain containing 99	9.48696	9.36105	9.56296	9.58361	9.47725	9.43241		9.12598	8.99161	8.96235	9.52166	9.27994	9.62448		9.18255	9.4264	9.52763	9.42561		0.016952	0.732696	0.322535	0.887521		FALSE
A_23_P27724	NM_003009	NM_003009	6415	SEPW1	selenoprotein W, 1	14.7288	14.5588	14.6083	14.6499	14.4771	14.6499		14.9008	14.6682	14.7181	14.7423	14.7896	14.6571		14.7989	14.7528	14.6438	14.7228		0.706161	1.02289	0.180505	1.06627		FALSE
A_23_P10785	NM_145206	NM_145206	143187	VTI1A	vesicle transport through interaction with t-SNAREs homolog 1A (yeast)	8.03866	7.62308	7.76051	7.76922	7.51964	7.88922		8.64408	8.26781	8.29849	7.83131	7.65821	7.50953		7.42049	7.63504	7.75133	7.63708		0.00840258	1.66684	0.304349	0.891036		TRUE
A_23_P107587	NM_000271	NM_000271	4864	NPC1	Niemann-Pick disease, type C1	10.298	10.3101	10.231	10.4648	10.3025	10.186		11.2848	11.2033	11.4173	10.2525	10.2712	10.4497		10.2554	10.4288	10.3959	10.3486		0.000383046	1.96887	0.769103	0.979317		TRUE
3xSLv1	3xSLv1					3.90388	3.39232	4.84235	3.51175	4.10591	3.75489		3.86109	3.75822	3.94544	3.94837	3.3837	3.90087		3.36632	4.14211	3.7039	3.65464		0.589362	1.07968	0.864904	1.05332		FALSE
A_23_P160849	NM_004106	NM_004106	2207	FCER1G	Fc fragment of IgE, high affinity I, receptor for; gamma polypeptide	8.06878	8.26268	8.57542	8.19629	7.97172	8.24198		8.07848	8.09672	7.79421	8.02306	8.21052	8.19791		8.19414	8.19276	8.18333	8.2534		0.251888	0.898739	0.55084	0.982877		FALSE
A_33_P3265619	DA067175	DA067175				3.64746	3.62936	5.84078	4.00562	3.92778	4.18982		4.32867	3.57743	4.25503	3.8392	3.84862	4.07414		3.61839	3.3443	4.16993	3.60363		0.624261	1.09661	0.326411	0.755009		FALSE
A_24_P823684	NM_007355	NM_007355	3326	HSP90AB1	heat shock protein 90kDa alpha (cytosolic), class B member 1	11.7617	11.6958	11.5331	11.4895	11.7638	11.733		11.627	11.7139	11.8136	11.5469	11.6272	11.7521		11.4435	11.6051	11.473	11.632		0.397719	1.05417	0.826773	0.980643		FALSE
A_24_P98006	NM_001040179	NM_001040179	84539	MCHR2	melanin-concentrating hormone receptor 2	4.21432	3.74147	3.76818	3.7211	3.7211	4.03067		4.07146	3.98299	4.25503	3.89785	3.94544	3.70736		4.00562	3.68299	4.16993	4.33762		0.0795883	1.19164	0.153116	0.752903		FALSE
A_21_P0004081	ENST00000503218	DB054543		XLOC_004674		4.66888	4.33985	4.12928	4.57365	4.0634	4.83052		4.19722	4.35975	4.28309	4.04985	4.41785	4.37504		4.30378	4.74483	4.41785	4.46862		0.994642	0.99938	0.749964	1.0578		FALSE
A_33_P3349404	NM_031413	NM_031413	27443	CECR2	cat eye syndrome chromosome region, candidate 2	4.60177	4.17991	6.94983	4.26913	4.41785	5.97656		3.92481	4.74483	4.25503	4.04985	4.19476	4.30378		4.59805	4.34873	4.41785	3.75822		0.641323	1.09083	0.388509	1.30618		FALSE
A_23_P43079	NM_017864	NM_017864	55656	INTS8	integrator complex subunit 8	8.79604	8.6968	8.73132	8.67948	8.7195	8.86515		8.54858	8.67298	8.59526	8.75431	8.62708	8.72526		8.6562	8.69968	8.63385	8.70531		0.14182	0.935227	0.859994	1.00581		FALSE
A_23_P217659	NM_001018055	NM_001018055	79184	BRCC3	BRCA1/BRCA2-containing complex, subunit 3	12.4875	12.2109	12.08	12.0675	12.177	12.2633		12.536	12.408	12.4324	12.0762	12.0521	12.2155		12.2456	12.2812	12.0252	12.0767		0.00586707	1.26944	0.0210499	1.15863		FALSE
A_33_P3303444	NM_001133	NM_001133	173	AFM	afamin	4.3837	4.10329	3.76818	4.32418	4.1472	5.93148		4.47573	3.87344	4.18239	4.14975	4.54882	4.2396		3.86419	4.4818	3.7039	4.03067		0.556986	0.910334	0.47383	1.23602		FALSE
A_33_P3404749	NM_001103184	NM_001103184	342184	FMN1	formin 1	6.66489	6.72409	6.61195	6.56105	6.65642	6.87383		6.51225	6.63662	6.51225	6.30207	6.58918	6.86959		6.71896	6.82615	6.40088	6.66667		0.853652	0.977222	0.237563	1.18		FALSE
A_33_P3704738	NR_026803	NR_026803	401507	FAM74A1	family with sequence similarity 74, member A1	4.66888	4.17991	4.4818	4.19229	4.38802	3.90087		4.2503	4.58684	3.80735	4.24555	4.45738	4.11894		4.09011	4.28309	3.8392	2.96		0.822127	0.959845	0.222463	1.72548		FALSE
A_23_P126869	NM_016233	NM_016233	51702	PADI3	peptidyl arginine deiminase, type III	5.35535	4.25974	4.20457	4.32418	4.30378	3.84862		4.53528	3.84235	4.18239	4.32867	4.41785	3.85175		4.16993	4.77149	4.30378	4.52356		0.964098	0.9912	0.875044	1.04033		FALSE
A_23_P137543	NM_152493	NM_152493	149076	ZNF362	zinc finger protein 362	8.97683	8.75311	9.05384	9.00703	8.70973	8.8519		8.57465	8.45982	8.37218	8.84353	8.81142	8.90172		9.31221	9.38519	9.12412	8.98059		0.00397541	0.766661	0.0665293	1.22803		FALSE
A_23_P374322	NM_153218	NM_153218	144811	LACC1	laccase (multicopper oxidoreductase) domain containing 1	6.6416	6.12477	6.70347	6.38586	6.17461	6.45224		6.2125	6.44631	6.27321	6.26327	6.04576	6.2503		6.00035	6.1453	6.37667	5.99435		0.279257	1.08993	0.636843	0.924864		FALSE
A_21_P0001876	ENST00000415138			XLOC_001517		4.06878	3.74147	5.02098	4.00562	3.60733	3.75489		4.11894	4.2503	3.94544	4.24555	3.57743	4.15987		3.61839	3.87958	3.8392	3.48382		0.652541	1.07968	0.729937	1.06251		FALSE
A_23_P113161	NM_030806	NM_030806	81563	C1orf21	chromosome 1 open reading frame 21	5.14593	4.83605	4.7211	4.66888	4.98299	4.91289		6.18239	5.64386	5.6865	5.18115	5.09803	5.10983		4.99577	5.47877	5.48684	4.96578		0.0154729	1.63344	0.978192	1.00762		FALSE
A_21_P0012360	NR_044991	NR_044991	414351	LINC00229	long intergenic non-protein coding RNA 229	3.84549	4.10329	3	3.77149	3.7211	4.3015		3.80735	3.7211	3.85175	4.14975	4.03892	3.90087		3.72792	3.46352	3.76487	3.75822		0.0441759	0.848835	0.336555	0.891419		FALSE
A_33_P3270599	NM_213674	NM_213674	7169	TPM2	tropomyosin 2 (beta)	13.4844	13.2714	13.2417	13.2764	13.2806	13.3321		13.927	13.7846	13.7075	13.1723	13.2796	13.4143		13.5018	13.5139	13.2542	13.3695		0.00552241	1.43159	0.0775222	1.14547		FALSE
DarkCorner	DarkCorner					3.84549	2.76818	3.86728	3.89785	3.37069	3.59991		3.86109	3.67243	3.15987	3.71768	4.19476	3.80735		3.36632	3.63662	3.21917	3.12412		0.251692	0.788873	0.147919	1.25686		FALSE
DarkCorner	DarkCorner					4.30378	3.12412	4.54689	3.77149	3.92778	4.66		3.80735	3.67243	4.39446	4.40939	3.94544	3.48784		3.72792	4.53916	4.0607	3.80735		0.977212	1.00732	0.684915	1.14831		FALSE
GE_BrightCorner	GE_BrightCorner					15.1497	15.3163	15.5092	15.4128	15.2881	15.4552		15.4879	15.4961	15.2908	15.1186	15.4303	15.2942		15.6036	15.2325	15.3926	15.107		0.26984	1.1049	0.54705	1.12368		FALSE
DarkCorner	DarkCorner					4.3837	3.46352	4.25385	4.49885	3.37069	4.18982		4.11894	3.67243	4.03067	3.76818	3.94544	3.70736		3.72792	3.78463	3.76487	4.94251		0.434545	1.09709	0.417519	0.660937		FALSE
DarkCorner	DarkCorner					4.06878	3.57743	5.14848	3.77149	3.37069	3.65464		4.11894	3.57743	3.65464	3.8392	4.48382	3.70736		3.55459	3.78463	4.53528	4.10591		0.483418	0.854731	0.116101	0.636848		FALSE
A_33_P3330911	NM_003657	NM_003657	8537	BCAS1	breast carcinoma amplified sequence 1	4.30378	4.33985	4.17742	3.51175	3.86728	4.3015		4.2503	4.41785	4.48382	3.94837	4.26913	4.37504		6.57554	4.17742	4.30378	4.33762		0.270308	1.13798	0.471498	2.07884		FALSE
A_24_P493287	A_24_P493287					6.40541	5.93295	5.77726	6.16428	6.06811	6.19722		5.61747	5.69957	5.3072	6.12412	5.77972	5.81298		5.62753	5.61195	6.01681	6.23002		0.0880835	0.776903	0.0422072	0.705308		FALSE
A_21_P0011326	TCONS_l2_00008703			XLOC_l2_004706		6.69	6.84333	6.68168	6.58918	6.63662	7.65855		6.52919	6.67419	6.54738	6.71596	6.80574	7.59666		7.13795	6.4078	6.21735	6.83999		0.183111	0.729071	0.661362	1.18444		FALSE
A_21_P0000105	NM_001190478	NM_001190478	100463289	MTRNR2L5	MT-RNR2-like 5	4.21432	3.39232	3.83605	3.7211	4.01681	3.84862		4.11894	3.94544	2.99435	4.00562	3.51175	4.07414		5.59898	3.40088	4.0607	4.10591		0.673912	0.884177	0.741141	1.3348		FALSE
A_23_P40952	NM_002880	NM_002880	5894	RAF1	v-raf-1 murine leukemia viral oncogene homolog 1	10.1232	9.98589	9.75669	9.96819	9.92852	9.79467		9.76093	9.66478	9.72473	9.87347	9.88248	9.99342		9.95454	9.97509	9.90886	9.73783		0.0138425	0.870765	0.242205	1.10303		FALSE
A_21_P0011975	ENST00000428651	BC032407		XLOC_l2_008321		4.01681	3.5157	4.7211	3.26209	3.08746	3.65464		3.53916	4.55075	2.99435	3.8392	3.74819	3.36632		3.72792	3.46352	3.94544	3.75822		0.931905	1.03062	0.254657	0.837342		FALSE
A_19_P00808883	THC2653958			Q7Z2X8		5.6193	5.5708	5.49386	5.81298	5.28077	5.72792		5.92221	6.23542	5.5651	5.83723	5.29347	5.64476		5.77479	5.73809	5.71167	5.96867		0.27629	1.24466	0.58502	0.943617		FALSE
A_23_P45166	NM_007198	NM_007198	11212	PROSC	proline synthetase co-transcribed homolog (bacterial)	10.6526	10.7138	10.7472	10.6858	10.7564	10.6514		10.4871	10.5752	10.3103	10.6689	10.5951	10.6689		10.7927	10.6356	10.8045	10.7001		0.0842107	0.878582	0.724829	0.973893		FALSE
A_21_P0013807	ENST00000456559			XLOC_l2_015673		5.27612	5.03892	6.55746	5.03342	4.76155	4.71939		5.17866	4.41785	5.3072	5.10656	5.00983	5.6591		5.65284	4.89178	5.17742	5.61563		0.445073	0.817566	0.803863	0.917506		FALSE
A_33_P3224250	NM_001048210	NM_001048210	23155	CLCC1	chloride channel CLIC-like 1	5.66178	5.06743	5.42206	5.38802	5.44812	5.43515		5.42101	5.64386	5.18611	5.65284	5.21796	5.32643		5.5708	5.28309	5.84941	5.35535		0.92784	1.0125	0.601919	0.885503		FALSE
A_21_P0008920	TCONS_00024362			XLOC_011686		5.39017	5.2568	5.26679	5.3298	5.33874	5.07948		4.66178	5.05189	4.57175	5.22159	6.10983	5.42206		4.9571	5.25267	5.37069	5.30035		0.0550847	0.565388	0.268265	0.852259		FALSE
A_21_P0003212	AK126102	AK126102		XLOC_003406		10.19	10.3306	10.3683	10.4395	10.5674	10.5447		10.4923	10.6681	10.7962	10.4839	10.4339	10.3873		10.4046	10.3066	10.5305	10.495		0.0784713	1.16243	0.0946059	0.896758		FALSE
A_23_P334608	NM_000181	NM_000181	2990	GUSB	glucuronidase, beta	12.5295	12.5481	12.5787	12.5765	12.6303	12.5478		12.7749	12.7055	12.6313	12.6492	12.5123	12.5919		12.738	12.5717	12.7005	12.6062		0.10586	1.0863	0.988798	1.00105		FALSE
A_23_P53137	NM_000559	NM_000559	3047	HBG1	hemoglobin, gamma A	3.9629	4.10329	3.62571	3.89785	3.37069	3.75489		4.19722	4.41785	3.59991	3.57743	4.30378	3.65464		3.49586	4.59805	4.11374	3.42626		0.537142	1.16989	0.711327	1.21163		FALSE
A_24_P166094	NM_001025595	NM_001025595	27236	ARFIP1	ADP-ribosylation factor interacting protein 1	10.9947	11.1631	10.9686	11.2484	11.3769	11.2532		11.3451	11.297	11.3831	11.2373	11.2042	11.1144		11.1503	11.1611	11.1417	11.2937		0.0243324	1.11454	0.501224	0.957933		FALSE
ERCC-00053_71	ERCC-00053_71					3.9629	3.67596	3.43879	3.65464	3.48784	3.94251		4.36413	4.58684	3.70736	3.65464	3.08746	3.70736		4.35975	3.68299	3.38802	3.85175		0.089661	1.66589	0.430907	1.32087		FALSE
A_21_P0013203	TCONS_l2_00025908			XLOC_l2_013427		3.77149	3.33985	3.56605	3.35755	3.42626	3.29921		4.16993	3.67243	3.42626	3.65464	3.2384	3.2384		4.73302	3.46352	3.8392	3.94544		0.217186	1.30049	0.777126	1.15344		FALSE
A_23_P502464	NM_000625	NM_000625	4843	NOS2	nitric oxide synthase 2, inducible	4.21432	3.74147	3.86728	4.00562	3.42626	3.48382		4.2503	4.35975	4.10591	4.04985	3.94544	3.75489		4.16993	3.63662	3.94544	3.12412		0.0469238	1.25	0.530221	1.291		FALSE
A_21_P0003248	TCONS_00006932			XLOC_002773		3.9629	4.10329	5.0634	3.77149	3.08746	6.55842		3.80735	3.75822	3.65464	3.35755	5.36687	4.07414		3.72792	3.96867	3.54689	3.65464		0.422687	0.694422	0.201329	1.18717		FALSE
A_21_P0009821	XR_132670	XR_132670	100652730	LOC100652730	uncharacterized LOC100652730	6.55938	6.24615	6.14466	5.93811	6.15482	7.9449		8.32179	8.59933	8.70822	6.29232	7.94178	6.2503		7.60293	6.63662	6.12153	6.26121		0.0393351	3.28292	0.197551	1.90317		FALSE
A_33_P3381022	ENST00000362035	BC017037	23463	ICMT	isoprenylcysteine carboxyl methyltransferase	6.69	6.49185	6.25857	6.49985	6.23542	6.52699		6.58918	6.19875	6.03342	6.56272	6.61402	6.49085		6.68212	6.56558	6.48432	6.29232		0.169612	0.822406	0.170881	1.17734		FALSE
A_21_P0004336	TCONS_00010174			XLOC_004636		4.3443	4.14466	4.5157	3.77149	3.60733	3.90087		3.96578	4.04985	4.03067	3.94837	6.75739	4.43254		4.66711	3.96867	4.3443	4.40727		0.300452	0.489484	0.88404	0.960666		FALSE
A_21_P0006572	TCONS_00017462			XLOC_008061		4.82496	4.72962	4.84235	4.35535	4.63481	4.47776		4.88111	4.61287	4.45738	5.04029	7.30862	5.39017		5.09803	4.82337	4.97728	4.69174		0.152549	0.4168	0.589313	1.09141		FALSE
A_21_P0008126	TCONS_00021922			XLOC_010517		4.06878	3.74147	6.62022	3.35755	3.76818	3.84862		4.02791	4.49386	3.90388	4.24555	5.75238	4.5859		3.49586	3.87958	3.7039	3.85175		0.216228	0.607351	0.704005	0.939453		FALSE
A_21_P0004410	TCONS_00010372			XLOC_004875		3.57743	3.39232	5.45841	3.65464	3.2384	3.75489		3.46352	4.2503	3.54689	4.00562	3.08746	3.80735		5.15608	3.87958	3.48382	3.60363		0.76437	1.0868	0.267977	1.96443		FALSE
A_23_P593	NM_021639	NM_021639	60313	GPBP1L1	GC-rich promoter binding protein 1-like 1	10.7821	10.8501	10.6082	10.7231	10.6611	10.6873		10.4665	10.3665	10.3843	10.7303	10.768	10.5063		10.6376	10.4841	10.7499	10.6806		0.0397097	0.833681	0.208125	0.898497		FALSE
A_33_P3272189	NM_032718	NM_032718	84804	MFSD9	major facilitator superfamily domain containing 9	8.22506	8.52992	8.74252	8.78177	8.78658	8.88912		8.8804	8.99391	8.93009	8.43319	8.82018	8.56736		8.90896	8.70277	8.63004	8.72446		0.0500175	1.25517	0.374338	1.09324		FALSE
A_23_P112652	NM_015442	NM_015442	25904	CNOT10	CCR4-NOT transcription complex, subunit 10	10.1053	9.89562	9.6605	9.57705	9.80766	9.80826		9.55351	9.602	9.72166	9.72829	9.69784	9.76007		9.75008	9.89202	9.57849	9.75186		0.124395	0.931089	0.298676	1.1141		FALSE
A_21_P0000477	NR_003709	NR_003709	100124539	SNORA11B	small nucleolar RNA, H/ACA box 11B (retrotransposed)	8.7656	8.58473	8.64013	8.22008	8.48205	8.61056		7.84019	8.05494	7.60131	8.4751	8.63265	8.49766		8.70892	8.28019	8.54297	8.46071		0.00736799	0.614296	0.976406	0.994963		TRUE
A_23_P13907	NM_000618	NM_000618	3479	IGF1	insulin-like growth factor 1 (somatomedin C)	4.46352	4.89178	4.54689	4.63662	4.76155	4.47776		4.32867	6.85837	4.9571	4.54303	4.96723	4.66711		4.2384	4.74483	4.62936	4.58308		0.442947	1.57526	0.696351	0.923638		FALSE
A_21_P0001170	ENST00000449439	AA429672		XLOC_000982		4.66888	4.66711	4.66711	4.35535	4.87652	4.77479		4.53528	4.66888	4.57175	3.89785	4.54882	4.77149		3.92481	4.53916	4.25503	4.03067		0.521795	1.13754	0.810741	1.06373		FALSE
A_33_P3388070	DB226000	DB226000				5.16616	4.92035	5.0634	5.03342	5.23482	7.2565		5.19722	4.91737	4.51373	4.60177	4.7211	4.82018		4.91737	4.89178	4.94837	4.40727		0.480563	1.11865	0.490577	1.1702		FALSE
A_33_P3364089	NM_019844	NM_019844	28234	SLCO1B3	solute carrier organic anion transporter family, member 1B3	3.77149	3.39232	3.56605	3.35755	3.66178	4.53916		4.28309	3.48382	3.85175	3.57743	4.26913	3.90087		5.02237	3.68299	3.7039	3.12412		0.895024	0.970686	0.327138	1.91676		FALSE
A_21_P0005032	THC2666473			XLOC_005763		4.21432	4.25974	3.76818	4.35535	4.38802	4.06878		4.16993	4.11894	4.62205	4.04985	4.77479	3.80735		4.59805	4.14211	4.0607	3.85175		0.793144	1.06657	0.240661	1.33224		FALSE
A_21_P0007022	TCONS_00018616			XLOC_008963		4.01681	3.8857	3.15987	3.89785	3.2384	3.94251		3.61102	4.53138	3.2384	3.89785	3.7039	3.70736		3.72792	3.52356	4.0607	2.96		0.954021	1.0167	0.855755	1.08327		FALSE
A_23_P111604	NM_152745	NM_152745	30010	NXPH1	neurexophilin 1	4.30378	4.02237	3.86728	4.00562	3.48784	3.54689		3.61102	3.98299	3.65464	3.71768	3.84862	3.80735		6.16679	4.34873	4.20701	3.94544		0.752976	0.971532	0.327077	2.26817		FALSE
A_33_P3226080	NM_207103	NM_207103	388325	C17orf87	chromosome 17 open reading frame 87	4.96145	4.78463	4.63662	4.53916	4.7039	4.71939		4.83131	4.61287	4.91886	4.66711	4.45738	4.88111		5.02237	4.93369	4.56415	4.66711		0.478167	1.08609	0.033398	1.28556		FALSE
A_23_P105392	NM_006431	NM_006431	10576	CCT2	chaperonin containing TCP1, subunit 2 (beta)	14.8469	14.625	14.1539	14.3542	14.6645	14.3819		14.4965	14.4771	14.3682	14.4009	14.3479	14.5922		14.3366	14.4096	14.3128	14.3589		0.997484	1.0002	0.478981	1.02616		FALSE
A_23_P126735	NM_000572	NM_000572	3586	IL10	interleukin 10	4.11894	4.22641	4.28077	4.00562	3.60733	4.06878		4.53528	3.57743	3.94544	4.28309	4.26913	3.85175		3.67243	3.96867	4.11374	4.25974		0.731168	0.923208	0.156859	0.775825		FALSE
A_33_P3247589	THC2731302					4.17742	4.51373	4.54689	4.57365	4.41785	4.5068		4.93369	4.87036	4.39446	4.54303	4.19476	4.26913		4.64024	5.07012	4.53528	4.63662		0.118567	1.31695	0.347051	1.20517		FALSE
A_24_P930926	NM_004874	NM_004874	9530	BAG4	BCL2-associated athanogene 4	7.52967	7.27015	7.60409	7.4078	7.36208	7.35177		7.37341	7.3443	6.91064	7.39527	7.47129	7.28569		7.33818	7.42128	7.43879	7.49785		0.333839	0.885992	0.224333	0.940439		FALSE
ERCC-00081_60	DQ854991					3.90388	3.74147	3.86728	4.00562	4.38802	4.14975		4.47573	7.18302	3.75489	4.19476	4.3443	4.07414		4.84549	4.14211	4.0607	4.25974		0.422781	1.90988	0.457763	1.26014		FALSE
A_33_P3338166	NM_030952	NM_030952	81788	NUAK2	NUAK family, SNF1-like kinase, 2	11.3286	10.9431	10.7014	10.7064	10.6903	10.6822		12.1354	11.5991	11.3601	10.7249	10.6898	10.6528		10.9363	11.1505	10.7199	10.7713		0.0118385	2.01265	0.11388	1.2293		FALSE
A_23_P118392	NM_016084	NM_016084	51655	RASD1	RAS, dexamethasone-induced 1	7.27205	7.58496	7.50134	8.03583	7.90275	7.58379		8.16365	8.27685	8.10214	8.25163	8.52025	7.74378		7.21629	7.37368	7.90021	7.82207		0.971106	1.00625	0.0232459	0.675415		FALSE
A_23_P77401	NM_018340	NM_018340	55313	CPPED1	calcineurin-like phosphoesterase domain containing 1	4.30378	3.74147	4.41785	3.35755	3.60733	5.2131		4.2503	4.91737	3.75489	3.94837	6.28193	4.49185		4.00562	4.17742	4.25503	4.18239		0.485422	0.659816	0.305833	0.915613		FALSE
A_19_P00319765	ENST00000469178			XLOC_l2_009762		4.60177	4.33985	5.38532	4.60918	4.3443	6.59012		4.53528	4.30378	4.45738	4.69174	4.26913	4.71939		4.69174	4.61655	4.62936	4.94251		0.470754	0.915137	0.499119	0.912699		FALSE
A_21_P0002728	ENST00000453361			XLOC_002593		3.42626	3.12412	3.67243	3.35755	3.30378	4.11114		4.11894	4.79279	3.94544	3.8392	3.94544	4.03342		3.72792	3.92778	3.8392	3.65464		0.26045	1.27136	0.612213	1.0577		FALSE
A_32_P12639	NM_002816	NM_002816	5718	PSMD12	proteasome (prosome, macropain) 26S subunit, non-ATPase, 12	11.3845	11.7367	11.7582	11.8175	11.7689	11.8928		11.7122	11.7643	11.8671	11.6656	11.8486	11.6266		11.4117	11.3963	11.7113	11.7403		0.457186	1.04795	0.00260557	0.800077		FALSE
A_33_P3255001	NR_026834	NR_026834	152024	LOC152024	uncharacterized LOC152024	3.77149	4.25974	4.12928	3.7211	3.7211	3.94251		4.02791	3.92184	3.94544	4.54303	4.11894	4.37504		3.92481	4.4818	4.16993	4.03067		0.0404613	0.768114	0.754057	1.07401		FALSE
ERCC-00062_278	ERCC-00062_278					4.46352	4.4818	7.59991	4.35535	4.10591	4.18982		4.56796	6.55411	4.45738	4.32867	4.96723	4.43254		4.35975	4.84235	4.48985	4.63662		0.433499	1.53368	0.894576	1.02656		FALSE
A_21_P0003284	TCONS_00007175			XLOC_003130		4.3837	2.76818	5.0634	3.65464	3.82972	4.03067		4.16993	5.15482	3.42626	3.71768	3.94544	4.15987		4.73302	3.57743	3.89482	3.54689		0.58159	1.23914	0.546375	1.35132		FALSE
A_21_P0005042	TCONS_00012226			XLOC_005784		3.84549	3.62936	3.76818	3.7211	3.48784	3.42626		3.46352	4.04985	4.03067	3.51175	5.42206	3.94544		4.9571	4.28309	4.16993	3.27146		0.505621	0.734547	0.250417	1.86529		FALSE
A_24_P268160	NM_178454	NM_178454	128338	DRAM2	DNA-damage regulated autophagy modulator 2	9.85102	10.1787	10.1439	10.1869	10.2338	9.48249		9.80977	10.3968	9.84053	10.1369	10.1786	10.0612		10.0644	9.97285	10.2157	10.0471		0.601121	0.926669	0.360775	0.924825		FALSE
ETG10_13482	ETG10_13482					3.77149	4.33985	3.86728	3.51175	3.42626	5.63662		3.74483	5.88874	3.75489	4.19476	3.94544	3.85175		4.66711	4.10329	4.20701	4.10591		0.553305	1.3808	0.508267	1.17181		FALSE
A_33_P3230588	A_33_P3230588					5.89633	5.79279	5.63844	6.01158	5.82058	7.73153		5.5068	5.67331	5.37069	5.90764	5.77972	5.79116		5.26209	5.45327	5.95565	5.09803		0.0328393	0.807066	0.737302	0.889361		FALSE
A_21_P0008871	NR_024492	NR_024492	645644	FLJ42627	uncharacterized LOC645644	8.02929	8.25503	8.21075	8.33497	8.3537	8.41469		7.56439	8.02497	8.39594	8.40368	8.4193	8.40421		8.28959	8.3272	8.25783	8.33651		0.160399	0.750557	0.820892	1.00781		FALSE
A_21_P0012967	ENST00000412295	DA853107		XLOC_l2_011891		5.6193	5.97871	6.54496	5.78872	6.16428	6.78749		5.7936	6.41389	6.15672	5.59619	6.3015	6.17055		6.02375	6.05189	5.62297	6.28193		0.743738	1.07078	0.819938	1.06096		FALSE
A_21_P0004981	THC2664316			XLOC_005567		5.14593	4.75656	5.62205	4.47573	4.66888	5.26913		4.53528	4.96145	4.80413	4.60177	6.24555	4.69174		4.76155	4.69349	4.25503	4.46862		0.493162	0.751197	0.082491	1.2885		FALSE
A_23_P12363	NM_005012	NM_005012	4919	ROR1	receptor tyrosine kinase-like orphan receptor 1	4.98299	4.99152	7.52625	5.03342	4.82177	4.86264		4.88111	4.55075	4.91886	5.02237	5.17742	4.98726		4.9571	4.86882	5.17742	4.79442		0.0998864	0.82429	0.746102	0.950688		FALSE
A_23_P22761	NM_006883	NM_006883	6473	SHOX	short stature homeobox	4.66888	4.72962	5.02098	4.60918	5.38262	5.63662		5.07682	4.84392	4.62205	4.88111	5.36687	5.35755		4.93664	4.74483	4.56415	4.79442		0.162613	0.782277	0.393961	1.11841		FALSE
A_21_P0010700	ENST00000432922	BM930849		XLOC_l2_000159		4.60177	4.33985	4.41785	4.2384	4.63481	5.07948		4.40727	4.35975	4.32418	4.24555	4.07414	4.15987		4.69174	4.41785	4.25503	4.48784		0.0207412	1.15179	0.414955	1.13553		FALSE
A_23_P106056	NM_001344	NM_001344	1603	DAD1	defender against cell death 1	14.0795	14.2936	14.2881	14.4513	14.3739	14.3241		14.5033	14.4186	14.3419	14.3119	14.4197	14.2733		14.3504	14.1497	14.3697	14.4457		0.248596	1.06165	0.27961	0.896496		FALSE
A_33_P3519223	A_33_P3519223					4.82496	4.81378	5.29002	4.78953	5.23482	5.25267		5.03067	5.27146	5.01402	5.22159	5.47725	5.02929		5.42626	4.97871	4.74819	4.63662		0.423266	0.909203	0.157506	1.42413		FALSE
A_23_P111487	NM_001128853	NM_001128853	51593	SRRT	serrate RNA effector molecule homolog (Arabidopsis)	7.65139	7.3614	7.11732	7.00176	7.1526	7.29031		7.59129	7.77293	7.18936	7.20243	7.01924	7.28092		7.18302	7.24941	7.21977	7.35149		0.137485	1.27485	0.445933	0.953021		FALSE
ERCC-00083_214	DQ516780					3.77149	3.92778	3.62571	4.26913	3.54689	3.54689		3.96578	3.80413	3.65464	4.32867	4.03892	3.60363		3.92481	3.68299	3.7039	3.85175		0.470846	0.881344	0.870973	1.01824		FALSE
A_33_P3212188	NM_002333	NM_002333	4037	LRP3	low density lipoprotein receptor-related protein 3	4.11894	4.02237	4.41785	4.35535	4.10591	5.16616		4.47573	4.55075	4.48382	4.35975	4.26913	3.90087		6.02375	4.69349	4.62936	4.46862		0.0832459	1.25427	0.350365	1.75276		FALSE
A_23_P11081	NM_003886	NM_003886	8852	AKAP4	A kinase (PRKA) anchor protein 4	3.90388	3.5157	4.45533	2.97728	4.38802	3.90087		3.61102	5.30834	3.94544	3.8392	3.94544	3.98868		8.3903	4.10329	4.25503	3.98584		0.523434	1.28683	0.426498	4.36615		FALSE
A_33_P3367106	NR_003242	NR_003242	767846	PFN1P2	profilin 1 pseudogene 2	12.9278	13.1099	13.0678	13.0595	13.1055	13.0947		13.2564	13.2297	13.2009	13.0058	13.1253	13.0606		13.1133	13.0086	13.0258	13.1907		0.0122623	1.12125	0.675895	0.967734		FALSE
A_21_P0010868	TCONS_l2_00003528			XLOC_l2_001945		6.34873	6.23542	6.3581	5.93811	5.93148	6.79442		6.31741	6.49885	6.02237	6.28396	6.57459	6.14466		6.74483	6.27525	6.26386	6.21796		0.784867	0.962688	0.372132	1.20509		FALSE
A_33_P3378972	NM_080872	NM_080872	137970	UNC5D	unc-5 homolog D (C. elegans)	4.01681	3.74147	4.09803	3.51175	3.7211	3.84862		4.16993	3.67243	3.80735	3.57743	4.48382	3.90087		4.30378	4.21432	4.00562	4.14975		0.749156	0.930362	0.165913	1.13396		FALSE
A_32_P55840	ENST00000377186	BX118328				5.10198	5.08481	6.25857	5.40621	5.23482	5.29347		5.76611	5.27146	5.2503	5.38802	5.66711	5.10983		5.54061	5.53916	5.25857	5.20701		0.868947	1.02881	0.00697688	1.23721		FALSE
A_33_P3366575	NM_018698	NM_018698	55916	NXT2	nuclear transport factor 2-like export factor 2	6.71725	6.67198	7.08614	6.91289	6.94727	6.81538		6.89785	6.64386	6.3966	6.93148	7.00755	6.93295		6.6101	6.70693	6.97835	7.08912		0.10144	0.805957	0.0363508	0.770987		FALSE
A_23_P95930	NM_003483	NM_003483	8091	HMGA2	high mobility group AT-hook 2	13.4992	13.2825	13.0686	13.3292	13.4404	13.4479		14.4383	14.3519	14.2823	13.5656	13.5665	13.6775		13.5388	13.7131	13.2724	13.4441		0.000207754	1.68677	0.160064	1.20391		TRUE
A_21_P0013341	ENST00000464543	AK000993		XLOC_l2_013931		7.36714	7.31586	7.40088	7.4078	7.34748	7.67607		7.11407	6.89595	7.01803	7.39527	7.50383	7.29835		7.4981	7.29117	7.26766	7.17243		0.0108278	0.763237	0.265018	1.12864		FALSE
A_21_P0003418	ENST00000507949	BX101262		XLOC_003736		4.01681	3.62936	5.224	3.65464	3.66178	3.75489		3.74483	3.24793	3.15987	4.04985	3.7039	3.90087		3.55459	3.78463	3.8392	4.18239		0.0736395	0.706782	0.240415	0.789391		FALSE
A_33_P3726064	NR_033879	NR_033879	348761	LOC348761	uncharacterized LOC348761	7.3436	7.01855	7.00053	6.75906	7.01228	6.91551		5.07682	5.29347	5.2503	7.06676	6.81938	7.1926		6.37613	6.82018	6.88474	7.0408		0.000142563	0.283342	0.261419	0.776673		TRUE
A_33_P3239102	A_33_P3239102					9.67002	9.59543	9.66977	9.55366	9.57713	9.54671		10.3121	10.1561	9.94704	9.59543	9.74099	9.5711		9.74391	9.77061	9.50959	9.52375		0.0131799	1.41674	0.00392075	1.18148		FALSE
A_33_P3287690	ENST00000551483	AK129966	4848	CNOT2	CCR4-NOT transcription complex, subunit 2	4.88035	4.89178	5.38532	5.09935	5.05393	4.74483		4.28309	4.58684	4.82814	4.88111	4.96723	4.86264		4.78136	4.79442	4.77479	4.58308		0.103907	0.791336	0.374404	1.07845		FALSE
A_21_P0010355	ENST00000452505	DB089380		XLOC_014215		4.17742	4.54496	5.14848	4.42836	4.56415	5.2131		4.77643	4.53138	4.59805	4.54303	4.82496	4.66711		4.41996	4.69349	4.41785	4.33762		0.714262	0.970582	0.336008	1.13209		FALSE
ERCC-00134_68	DQ516739					4.30378	3.74147	3.86728	4.04985	3.86728	4.43671		4.07146	3.84235	3.65464	3.71768	3.64024	3.98868		3.72792	4.0607	4.16993	3.54689		0.66848	1.05259	0.928309	1.0252		FALSE
A_24_P110831	ENST00000316296	AK097619	55107	ANO1	anoctamin 1, calcium activated chloride channel	4.11894	4.0634	3.67243	3.65464	3.82972	4.11114		4.07146	3.84235	3.94544	3.71768	3.08746	3.80735		3.12928	4.0607	3.89482	3.80735		0.153033	1.33384	0.638969	0.83735		FALSE
A_23_P135669	NM_030958	NM_030958	81796	SLCO5A1	solute carrier organic anion transporter family, member 5A1	3.90388	3.92778	3.76818	3.89785	3.82972	3.94251		4.63481	4.18239	3.75489	3.89785	3.74819	3.94544		3.92481	3.63662	4.0607	3.94544		0.278508	1.25429	0.288299	0.857167		FALSE
A_23_P83184	NM_198946	NM_198946	158062	LCN6	lipocalin 6	4.17742	3.8857	4.20457	3.42626	3.82972	3.48382		3.46352	5.38262	3.54689	3.57743	4.03892	3.80735		4.26913	3.78463	3.94544	5.03205		0.640341	1.25103	0.518744	0.726048		FALSE
A_23_P12816	NM_018063	NM_018063	3070	HELLS	helicase, lymphoid-specific	9.44236	9.14147	9.17532	9.04508	9.18255	9.29921		10.0646	9.95188	9.57849	9.11415	9.11496	9.15327		9.48404	9.45786	9.08448	9.29362		0.0074842	1.66733	0.115946	1.2158		TRUE
A_21_P0007598	TCONS_00020509			XLOC_009826		4.21432	4.33985	7.01228	3.89785	3.96578	4.33762		4.19722	4.74483	3.94544	4.47978	4.7211	4.43254		4.19722	4.17742	4.30378	3.85175		0.380214	0.841688	0.676048	1.07889		FALSE
A_33_P3225106	ENST00000370490	AJ278615	84631	SLITRK2	SLIT and NTRK-like family, member 2	4.01681	3.62936	4.04985	3.7211	3.82972	3.94251		4.02791	4.2503	3.15987	3.71768	3.64024	3.80735		6.62365	3.78463	3.94544	3.90087		0.800149	1.06506	0.462127	2.43005		FALSE
A_21_P0007285	TCONS_00019502			XLOC_009303		3.90388	3.96867	6.97441	3.51175	4.01681	4.18982		3.96578	5.38262	4.03067	4.54303	4.11894	4.15987		4.64024	4.41785	3.8392	3.75822		0.719142	1.1374	0.0252641	1.65902		FALSE
A_24_P388528	NM_173216	NM_173216	6480	ST6GAL1	ST6 beta-galactosamide alpha-2,6-sialyltranferase 1	9.57303	9.44217	9.45501	9.42797	9.44443	9.46856		9.23654	9.24485	9.22754	9.6011	9.53455	9.74391		9.08837	9.33783	9.43853	9.39584		0.00324921	0.763017	0.24813	0.868091		FALSE
A_21_P0003137	NM_001190470	NM_001190470	100462981	MTRNR2L2	MT-RNR2-like 2	16.4568	16.2603	16.4545	16.4755	16.3045	16.4506		16.5533	16.5746	16.2249	16.4284	16.5862	16.2975		16.7818	16.3716	16.4591	16.4131		0.927653	1.00947	0.56602	1.10234		FALSE
A_23_P360990	NM_138812	NM_138812	143241	DYDC1	DPY30 domain containing 1	4.3837	4.17991	4.09803	3.77149	4.26679	6.2503		4.40727	3.98299	4.39446	4.04985	4.96723	4.37504		3.82972	4.0607	4.0607	3.94544		0.539998	0.869065	0.697821	0.960688		FALSE
(+)E1A_r60_a22	E1A_r60_a22					9.55279	9.57696	9.59532	9.91826	9.58297	9.62131		9.90684	9.79756	9.49251	9.75523	9.92523	9.45346		9.63288	9.2875	9.7965	9.53649		0.915315	1.01466	0.440597	0.866755		FALSE
A_33_P3229012	XM_001719844	XM_001719844	652586	LOC652586	uncharacterized LOC652586	5.27612	5.58308	5.20701	5.16616	5.29921	5.39981		5.55267	5.03067	5.4625	5.25974	5.6961	5.39017		5.50184	5.19599	5.37069	5.32305		0.653452	0.932996	0.990675	1.00142		FALSE
A_33_P3349774	NM_144703	NM_144703	149986	LSM14B	LSM14B, SCD6 homolog B (S. cerevisiae)	7.00913	7.11716	7.12315	7.28019	7.27859	8.34942		6.83111	7.06827	6.75322	7.24941	7.44708	3.30378		7.16113	6.91979	7.1333	7.17243		0.54904	1.84562	0.454908	0.925047		FALSE
A_21_P0014097	XR_108424	XR_108424	100507380	LOC100507380	uncharacterized LOC100507380	4.70563	4.17991	4.01402	4.49885	4.26679	4.53916		4.53528	4.14975	4.41785	4.47978	5.17742	4.03342		4.41996	4.64566	4.3443	4.46862		0.607381	0.873018	0.430157	1.09153		FALSE
A_23_P120103	NM_002252	NM_002252	3790	KCNS3	potassium voltage-gated channel, delayed-rectifier, subfamily S, member 3	6.04166	5.75154	7.03995	5.56701	5.71081	5.25267		6.99541	6.64386	6.60363	5.62297	6.09935	5.64476		5.84156	6.07079	5.59339	5.39017		0.00853996	1.94343	0.0937393	1.37974		TRUE
A_33_P3483909	ENST00000355500	AK127155				4.60177	4.25974	5.14848	4.49885	4.66888	4.47776		4.40727	4.58684	4.32418	4.54303	4.60918	4.41151		7.72941	3.96867	4.90087	3.94544		0.445888	0.944871	0.538864	2.68679		FALSE
A_33_P3247252	A_33_P3247252					4.06878	4.02237	4.04985	4.00562	3.7211	3.90087		4.07146	5.07682	3.85175	3.94837	4.03892	3.98868		5.45533	3.46352	4.46046	4.10591		0.417585	1.26694	0.877725	1.12994		FALSE
A_23_P158829	NM_004313	NM_004313	409	ARRB2	arrestin, beta 2	10.784	10.7418	10.6828	10.804	10.6805	10.8321		10.8653	10.7199	10.8036	10.6697	10.8154	10.8406		10.8366	10.7482	10.8276	10.9299		0.772775	1.01465	0.32999	0.941936		FALSE
A_33_P3409553	A_33_P3409553					15.2814	15.2158	15.402	15.3021	15.1321	15.2982		15.0953	14.955	14.9897	15.2355	15.2862	15.2432		15.3088	15.086	15.2158	15.2455		0.0058322	0.845771	0.795306	0.977223		FALSE
A_23_P398275	NR_027001	NR_027001	388152	LOC388152	uncharacterized LOC388152	11.724	11.9385	12.0106	12.124	11.855	11.9337		10.8845	10.9511	11.217	11.9728	12.1235	11.9037		12.0215	11.8494	12.0464	11.8921		0.00123283	0.506101	0.797535	0.976857		TRUE
A_21_P0010988	TCONS_l2_00004688			XLOC_l2_002423		4.21432	4.25974	4.32418	4.00562	3.96578	5.63662		4.16993	5.45327	3.85175	4.00562	4.03892	4.07414		4.82496	4.14211	3.94544	4.25974		0.408334	1.36802	0.417479	1.30219		FALSE
A_33_P3225327	NM_024524	NM_024524	79572	ATP13A3	ATPase type 13A3	8.90971	9.01716	9.05918	8.93839	8.85832	8.99647		9.53976	9.62736	9.55615	8.89723	9.07448	9.00562		8.87311	8.73862	8.93424	8.95674		0.00056116	1.4969	0.177127	0.907753		FALSE
A_33_P3276630	ENST00000338542	BC054892	83657	DYNLRB2	dynein, light chain, roadblock-type 2	4.56796	4.4818	4.35315	4.49885	4.63481	7.44579		4.07146	4.41785	4.45738	4.14975	5.14211	4.43254		4.35975	4.53916	4.48985	4.33762		0.462815	0.835532	0.79009	1.02507		FALSE
A_19_P00316657	BC040150	BC040150		P06788		4.11894	3.92778	4.01402	4.00562	3.86728	4.33762		4.02791	3.92184	4.22159	3.94837	5.43983	3.70736		5.07682	4.10329	4.25503	3.60363		0.604555	0.807719	0.376397	1.58088		FALSE
A_23_P108492	NM_138395	NM_138395	92935	MARS2	methionyl-tRNA synthetase 2, mitochondrial	5.51175	5.06743	4.82337	5.07948	4.9571	4.8857		4.53528	4.58684	4.67772	4.85487	5.21796	4.86264		5.45533	4.97871	4.99152	4.69174		0.0405128	0.769214	0.31399	1.29719		FALSE
A_33_P3392092	NM_001099733	NM_001099733	116	ADCYAP1	adenylate cyclase activating polypeptide 1 (pituitary)	3.77149	3.62936	3.31741	3.35755	3.30378	3.75489		4.02791	3.37069	3.65464	3.57743	3.64024	3.30378		5.78872	3.19967	3.38802	3.70736		0.458962	1.13073	0.543471	1.9272		FALSE
A_23_P430411	ENST00000545414	L78790	3689	ITGB2	integrin, beta 2 (complement component 3 receptor 3 and 4 subunit)	4.60177	4.60548	4.45533	4.49885	4.56415	4.66		4.85798	4.53138	4.39446	4.60177	4.60918	4.74483		6.16679	4.64566	4.38802	4.82496		0.713054	0.961048	0.418579	1.74078		FALSE
A_21_P0003293	TCONS_00007229			XLOC_003211		5.03067	4.94178	4.92184	4.35535	4.82177	5.03205		5.14211	5.15482	4.57175	4.79928	5.68256	5.07012		4.84549	4.53916	4.69174	8.23542		0.521302	0.85396	0.424209	0.292954		FALSE
A_33_P3240497	AK095730	AK095730				4.96145	5.13443	5.42206	5.31061	5.39981	5.62114		5.34762	5.03067	5.43045	4.88111	5.39981	5.37287		5.38262	5.19599	5.69697	8.30692		0.816115	1.03645	0.320706	0.305102		FALSE
A_23_P136413	NM_016155	NM_016155	4326	MMP17	matrix metallopeptidase 17 (membrane-inserted)	9.30841	9.26136	9.3749	9.20373	9.15837	9.55567		9.75296	9.60831	9.57288	9.11415	9.39808	9.36153		9.4972	9.34683	9.14326	9.3131		0.0279857	1.27762	0.229576	1.1438		FALSE
A_23_P1173	NM_004132	NM_004132	3026	HABP2	hyaluronan binding protein 2	4.46352	4.10329	4.12928	4.00562	4.26679	4.18982		4.32867	3.80413	4.10591	4.24555	4.03892	4.15987		4.35975	4.34873	3.8392	4.03067		0.696391	0.953601	0.0485237	1.33728		FALSE
A_21_P0002846	ENST00000456335			XLOC_003093		4.56796	4.54496	4.87036	4.63662	4.26679	4.74483		4.77643	4.47573	4.87498	4.40939	4.60918	4.66711		5.26209	4.59805	4.99152	3.70736		0.362269	1.10738	0.506116	1.49551		FALSE
A_23_P111132	NM_005345	NM_005345	3303	HSPA1A	heat shock 70kDa protein 1A	10.2248	10.383	10.5072	10.4058	10.3252	10.4073		11.1802	10.5144	10.5972	10.4982	10.4862	10.6243		10.5103	10.6026	10.4451	10.4532		0.347459	1.17097	0.146521	1.0772		FALSE
A_32_P157213	A_32_P157213					4.66888	4.94178	4.5157	4.78953	4.7039	5.07948		5.2384	5.07682	4.82814	4.43879	5.05393	4.71939		4.78136	4.89178	4.85175	4.54882		0.220746	1.24007	0.48691	1.09907		FALSE
A_33_P3227934	AK126997	AK126997	100130430	LOC100130430	uncharacterized LOC100130430	6.23542	6.58731	6.98673	6.29232	6.56938	6.87383		6.50482	6.72792	6.72153	6.10525	6.96036	6.86959		6.64791	6.53698	6.13282	7.18333		0.983045	1.00441	0.912471	0.955527		FALSE
A_33_P3531373	BC040593	BC040593	340340	LOC340340	uncharacterized LOC340340	4.53528	4.02237	4.4818	4.35535	4.23122	4.26209		4.32867	5.07682	3.98868	4.32867	4.2384	4.43254		4.51373	4.56605	4.38802	5.32305		0.707482	1.09545	0.569723	0.803492		FALSE
A_23_P9362	NM_002799	NM_002799	5695	PSMB7	proteasome (prosome, macropain) subunit, beta type, 7	14.9969	15.0396	15.0371	14.9811	15.0521	15.0663		14.8126	14.8262	14.8842	15.0281	15.0468	15.1303		14.977	14.955	15.0172	15.0192		0.00404946	0.854174	0.0419696	0.964435		FALSE
A_23_P101374	NM_030622	NM_030622	29785	CYP2S1	cytochrome P450, family 2, subfamily S, polypeptide 1	8.81513	8.51681	8.60866	8.52619	8.64431	8.89747		8.61758	8.60218	8.75947	8.81538	8.55555	8.78555		8.9067	8.8847	8.69278	8.86196		0.572128	0.959873	0.299751	1.08548		FALSE
ERCC-00012_90	ERCC-00012_90					4.63662	4.4818	7.82237	5.00843	4.93	4.93664		4.59991	4.69349	5.03205	4.88111	4.7211	4.71939		5.09803	4.79442	4.69174	4.63662		0.993223	1.00089	0.209066	1.21591		FALSE
ERCC-00041_75	EF011069					4.76487	4.54496	4.96867	4.47573	4.45943	4.11114		3.96578	4.18239	4.25503	4.77479	4.3443	4.66711		4.35975	4.17742	4.56415	4.52356		0.0416083	0.726485	0.0984161	0.826295		FALSE
A_23_P59285	NM_004752	NM_004752	9247	GCM2	glial cells missing homolog 2 (Drosophila)	4.56796	4.83605	5.224	5.03342	4.3443	4.77479		4.2503	6.0607	4.45738	4.88111	4.41785	4.79116		4.16993	4.53916	4.48985	4.10591		0.720807	1.16965	0.851236	1.04006		FALSE
A_21_P0009319	THC2665248			XLOC_012457		11.7562	11.733	11.8996	11.7399	11.7079	11.8167		12.1105	12.2577	12.2319	11.8019	11.9544	11.862		11.8907	11.8657	11.6763	11.8985		0.00670604	1.25466	0.502101	1.06493		FALSE
A_23_P88249	NM_001077351	NM_001077351	55147	RBM23	RNA binding motif protein 23	9.96007	10.1122	10.258	10.0478	9.95476	9.95785		9.65721	9.71703	9.63818	9.93622	10.0201	10.1019		9.91644	10.1648	10.024	10.0914		0.00284622	0.785341	0.906658	0.988246		FALSE
A_23_P93217	NM_153320	NM_153320	10864	SLC22A7	solute carrier family 22 (organic anion transporter), member 7	5.6764	5.88493	6.04269	5.47573	5.85097	5.86651		5.48784	5.72281	5.71167	5.35755	5.80615	5.94618		5.98014	5.61195	5.59339	6.02721		0.762601	0.95759	0.964581	0.990165		FALSE
A_33_P3274851	NM_001862	NM_001862	1329	COX5B	cytochrome c oxidase subunit Vb	14.3296	14.5033	14.5607	14.5499	14.5346	14.5422		13.9874	14.0153	13.9781	14.4265	14.5772	14.4643		14.4143	14.332	14.4762	14.4657		0.000443371	0.709219	0.142475	0.934444		FALSE
A_23_P103631	NM_006824	NM_006824	10969	EBNA1BP2	EBNA1 binding protein 2	15.6536	15.6406	15.5865	15.6773	15.5461	15.644		14.8479	14.8469	14.9826	15.6981	15.5935	15.591		15.419	15.4046	15.5778	15.5649		0.000212236	0.600802	0.00365953	0.8953		TRUE
A_23_P89431	NM_002982	NM_002982	6347	CCL2	chemokine (C-C motif) ligand 2	4.21432	4.02237	4.7211	3.84235	3.82972	4.18982		3.74483	5.21432	3.54689	3.76818	3.74819	4.30378		3.92481	3.68299	4.25503	3.75822		0.702258	1.17172	0.539436	0.868909		FALSE
A_33_P3233565	NM_000375	NM_000375	7390	UROS	uroporphyrinogen III synthase	8.6185	8.41402	8.19752	8.20518	8.1953	8.34457		8.38842	8.17913	8.02055	8.24681	8.26474	8.40421		8.68743	8.50879	8.23542	8.20671		0.405501	0.927089	0.0530333	1.29868		FALSE
ERCC-00003_63	DQ516784					4.30378	4.02237	3.96434	3.51175	3.92778	9.35597		3.86109	4.14975	4.32418	4.24555	4.26913	3.94544		4.09011	4.17742	3.8392	4.54882		0.818864	0.971508	0.881669	0.9591		FALSE
A_21_P0001079	TCONS_00000424			XLOC_000625		4.46352	4.60548	4.39446	4.42836	4.41785	5.72792		4.49586	4.55075	4.62205	4.14975	4.03892	4.49185		3.76818	4.66888	3.94544	4.33762		0.0799057	1.25647	0.889824	1.05482		FALSE
A_21_P0006126	TCONS_00015918			XLOC_007281		4.30378	3.5157	3.96434	4.10329	3.37069	4.59991		4.07146	3.67243	3.94544	3.57743	3.2384	3.36632		3.21917	3.26209	4.16993	3.27146		0.0308607	1.41656	0.397563	0.716947		FALSE
A_19_P00318679	THC2512099			XLOC_011510		4.73132	4.4818	3.86728	4.14975	4.41785	4.40939		4.47573	3.94544	4.62205	3.8392	4.03892	4.47168		4.04439	4.61655	4.16993	4.79442		0.451942	1.17377	0.754456	0.90019		FALSE
A_21_P0006099	ENST00000446206			XLOC_007819		4.25739	3.46352	3.83605	3.65464	4.18735	4.11114		3.30378	4.04985	3.75489	4.04985	4.3443	3.98868		3.61839	3.63662	3.8392	4.52356		0.155543	0.744957	0.247048	0.681187		FALSE
A_21_P0007864	AK125770	AK125770		XLOC_009948		4.66888	3.96867	4.79279	4.19229	3.48784	4.11114		3.96578	3.67243	4.59805	3.57743	4.3443	4.5859		4.16993	3.87958	4.00562	3.85175		0.835665	0.939227	0.617916	1.06886		FALSE
3xSLv1	3xSLv1					3.64746	3.92778	5.74651	3.51175	3.86728	3.65464		3.46352	3.48382	3.59991	3.57743	3.08746	3.60363		3.05528	4.01959	3.30378	3.12412		0.620004	1.06652	0.577324	1.25135		FALSE
A_23_P115366	NM_016308	NM_016308	51727	CMPK1	cytidine monophosphate (UMP-CMP) kinase 1, cytosolic	9.02903	9.02756	9.05231	9.27456	9.09577	8.98148		9.44217	9.07079	9.19121	9.14131	8.98469	9.13254		8.98655	9.08348	8.97325	9.09325		0.285566	1.10845	0.983816	1.00122		FALSE
A_33_P3387115	BC021693	BC021693				4.01681	3.79116	3.15987	3.7211	3.15987	3.94251		3.86109	4.77149	3.65464	3.65464	3.51175	3.48784		3.21917	3.87958	3.7039	3.20457		0.191825	1.45834	0.839597	1.06817		FALSE
A_23_P49338	NM_016639	NM_016639	51330	TNFRSF12A	tumor necrosis factor receptor superfamily, member 12A	16.3444	16.3384	16.2975	16.1964	16.2603	16.2087		16.1351	16.3156	16.4591	16.3345	16.3113	16.3965		16.4838	16.541	16.1515	16.3506		0.672773	0.969837	0.127734	1.19855		FALSE
A_21_P0010751	ENST00000447500			XLOC_l2_000727		4.88035	4.10329	5.82933	4.49885	4.76155	4.66		5.12024	5.11634	5.03205	5.02237	4.54882	4.82018		4.30378	4.28309	4.74819	4.46862		0.105285	1.22469	0.153657	0.803866		FALSE
A_23_P118690	NM_001032293	NM_001032293	7756	ZNF207	zinc finger protein 207	11.6936	11.5665	11.5424	11.4944	11.5101	11.4601		11.5346	11.3476	11.5347	11.4459	11.461	11.4544		11.2945	11.5924	11.5202	11.5294		0.781572	1.01293	0.639767	0.945162		FALSE
A_33_P3252043	NM_000918	NM_000918	5034	P4HB	prolyl 4-hydroxylase, beta polypeptide	15.8856	16.0099	16.0812	16.1643	16.1171	16.1418		15.8669	15.7956	15.9229	16.1049	16.1378	16.1579		16.0212	16.0137	16.0543	16.1378		0.00244178	0.828333	0.201396	0.94698		FALSE
A_33_P3240602	AK125754	AK125754	147920	IGFL2	IGF-like family member 2	4.21432	4.66711	5.88111	4.10329	4.01681	3.84862		3.61102	4.35975	4.25503	4.47978	4.19476	4.15987		4.64024	4.0607	4.46046	4.46862		0.470941	0.868821	0.731867	0.923978		FALSE
A_23_P163161	NM_020195	NM_020195	56948	SDR39U1	short chain dehydrogenase/reductase family 39U, member 1	11.835	11.8124	11.8126	11.8491	11.7058	11.7192		11.2424	11.2222	11.4314	11.7031	11.6324	11.7791		11.8185	11.86	11.7102	11.7347		0.00676662	0.754593	0.039977	1.08434		FALSE
A_23_P120414	NM_003404	NM_003404	7529	YWHAB	tyrosine 3-monooxygenase/tryptophan 5-monooxygenase activation protein, beta polypeptide	14.533	14.5516	14.5743	14.6267	14.5368	14.5358		14.596	14.4902	14.6218	14.4476	14.5451	14.5772		14.5561	14.5533	14.4657	14.5346		0.457503	1.03241	0.254261	1.03856		FALSE
A_24_P106624	NM_005924	NM_005924	4223	MEOX2	mesenchyme homeobox 2	4.11894	3.57743	3.56605	3.77149	3.82972	4.47776		3.30378	3.80413	3.85175	3.08746	3.94544	4.03342		4.3966	4.28309	4.11374	3.98584		0.92374	0.975655	0.076998	1.22269		FALSE
A_33_P3332126	ENST00000409736	AK127520	51540	SCLY	selenocysteine lyase	11.3318	11.0599	10.9708	11.06	11.1089	11.0797		10.2829	10.1978	10.1748	11.1096	10.9464	11.2813		10.8925	11.055	10.9258	11.0416		0.000938894	0.538161	0.929729	0.993133		TRUE
A_19_P00319311	THC2650459			Q7VLF4		5.42626	5.36413	7.84774	5.27146	5.71081	6.28425		5.45533	5.38262	5.4625	5.22159	5.03205	5.33706		4.78136	5.42206	5.76736	5.26209		0.0627936	1.1782	0.417931	0.751053		FALSE
A_21_P0001413	TCONS_00002226			XLOC_000545		4.01681	3.57743	6.54496	4.00562	3.96578	6.10918		4.02791	4.11894	4.06609	4.14975	3.74819	4.2396		3.55459	4.14211	3.8392	3.65464		0.877772	1.01757	0.773148	1.07283		FALSE
A_33_P3340961	AF036272	AF036272	6457	SH3GL3	SH3-domain GRB2-like 3	4.84862	4.37287	4.69349	4.9629	5.12153	4.26209		4.7211	4.53138	4.82814	4.57365	4.5157	4.55075		4.59805	4.77149	4.69174	4.52356		0.171984	1.10714	0.588549	1.05491		FALSE
A_23_P104054	NM_016227	NM_016227	51430	C1orf9	chromosome 1 open reading frame 9	10.7026	11.0163	11.0204	11.2117	11.1147	11.0315		10.8303	10.8422	10.9069	11.0546	11.1322	10.957		11.11	10.8928	11.0927	11.0736		0.028306	0.877752	0.531272	0.944866		FALSE
A_21_P0000673	NR_036753	NR_036753	401983	ZNF847P	zinc finger protein 847, pseudogene	3.64746	4.14466	3.83605	4.00562	3.82972	5.2131		3.86109	4.35975	3.94544	3.76818	4.26913	4.11894		3.21917	4.4818	3.48382	3.80735		0.988283	1.00232	0.782983	1.15261		FALSE
A_23_P11279	NM_018466	NM_018466	79868	ALG13	asparagine-linked glycosylation 13 homolog (S. cerevisiae)	10.0412	9.93742	10.0886	10.1412	10.0962	10.1722		10.4299	10.3629	10.325	10.0458	10.2554	9.99775		9.98524	9.85282	10.0435	10.0769		0.032374	1.20826	0.174718	0.906812		FALSE
A_21_P0002608	TCONS_00004878			XLOC_001641		6.25267	4.4818	4.54689	4.10329	4.30378	4.26209		4.07146	4.14975	4.39446	3.65464	3.80413	4.15987		3.86419	4.28309	4.48985	4.10591		0.136357	1.25906	0.512667	0.856045		FALSE
A_21_P0000197	NM_021064	NM_021064	8969	HIST1H2AG	histone cluster 1, H2ag	11.5816	11.3347	11.4167	11.1938	11.3025	11.3571		9.89183	10.2292	9.96335	11.1598	11.3053	11.3454		11.2351	11.0797	11.22	11.2847		0.000446964	0.422768	0.376507	0.936324		TRUE
A_21_P0006461	ENST00000454625	BX331476		XLOC_008221		3.90388	2.57743	3.86728	3.51175	3	3.75489		3.61102	2.91289	3.15987	3.71768	3.84862	3.70736		2.65821	3.46352	3.8392	3.20457		0.0645928	0.692575	0.463416	0.726473		FALSE
A_23_P117437	NM_022789	NM_022789	64806	IL25	interleukin 25	3.77149	3.39232	5.77726	2.74819	3.2384	2.99435		3.30378	4.87036	3.54689	3.89785	3.2384	3.08746		2.86419	3.40088	3.8392	3.27146		0.412893	1.41334	0.392232	0.745975		FALSE
A_23_P113393	NM_017413	NM_017413	8862	APLN	apelin	7.15339	6.28193	6.08015	5.9862	6.41151	6.18673		9.57507	9.04725	8.86858	6.33036	6.13571	6.4445		5.9359	6.92314	6.12153	6.39874		0.000242288	7.26072	0.772519	1.12458		TRUE
A_21_P0014260	XR_109037	XR_109037	100507109	LOC100507109	uncharacterized LOC100507109	4.06878	3.62936	3.31741	4.00562	4.10591	4.40939		3.74483	3.24793	3.30378	3.94837	3.51175	3.48784		3.05528	3.68299	4.25503	3.54689		0.373689	0.86027	0.377793	0.69168		FALSE
A_23_P168229	NM_030810	NM_030810	81567	TXNDC5	thioredoxin domain containing 5 (endoplasmic reticulum)	11.3321	11.54	11.7372	11.6915	11.7663	11.6829		11.0129	10.9836	11.1829	11.634	11.6905	11.6594		11.5824	11.5042	11.6627	11.8645		0.000724992	0.65909	0.178752	0.85841		TRUE
A_21_P0013461	ENST00000458645			XLOC_l2_014077		4.11894	3.19476	4.04985	4.10329	3.54689	3.42626		3.86109	3.92184	3.85175	3.8392	3.84862	4.37504		3.72792	4.21432	3.89482	3.65464		0.468548	0.905804	0.544264	1.14583		FALSE
DarkCorner	DarkCorner					3.77149	2.76818	3.96434	3.89785	3	4.47776		3.46352	3.62936	3.85175	3.8392	3.74819	3.80735		3.05528	3.87958	3.54689	3.42626		0.264041	0.901225	0.967514	0.986816		FALSE
DarkCorner	DarkCorner					3.9629	2.96	3.76818	3.89785	2.7211	4.40939		4.07146	3.57743	4.10591	3.89785	4.03892	3.48784		3.05528	3.8392	3.54689	3.12412		0.667288	1.07928	0.825311	1.08053		FALSE
DarkCorner	DarkCorner					4.30378	3.5157	4.5157	4.10329	3.37069	4.40939		4.32867	3.98299	2.99435	3.76818	3.74819	4.15987		3.82972	4.0607	3.8392	5.83447		0.784334	0.918016	0.468309	0.539006		FALSE
A_24_P343095	NM_000791	NM_000791	1719	DHFR	dihydrofolate reductase	8.68464	8.00317	8.05748	8.03006	8.03497	8.18441		9.4222	9.18139	9.00422	7.98549	7.90332	8.24146		8.5042	8.4384	7.91345	8.18998		0.00184783	2.2333	0.0981359	1.33754		TRUE
A_24_P302695	NM_145212	NM_145212	51263	MRPL30	mitochondrial ribosomal protein L30	12.2171	12.038	11.9829	11.883	11.9801	12.0539		11.5016	11.5881	11.441	12.0035	12.0057	12.086		11.9197	11.9511	11.9385	12.1087		0.000499093	0.696635	0.415483	0.940705		FALSE
A_33_P3344991	ENST00000519496	AK122833	729873	TBC1D3	TBC1 domain family, member 3	8.20488	8.2898	8.49436	8.49835	8.14259	8.27307		8.35225	8.47015	8.26004	8.18836	8.21341	8.82098		8.2537	8.04269	8.28338	8.15656		0.838869	0.968103	0.618827	0.951467		FALSE
ERCC-00154_60	DQ854997					4.73132	3.92778	3.76818	4.19229	4.76155	4.33762		4.40727	4.79279	3.94544	4.32867	3.94544	3.85175		5.09803	3.96867	3.7039	4.46862		0.299088	1.26565	0.57942	1.36328		FALSE
A_24_P79617	NM_014656	NM_014656	9674	KIAA0040	KIAA0040	4.98299	4.25974	4.12928	4.35535	4.49185	4.53916		5.03067	4.49386	4.45738	4.63662	3.80413	4.55075		5.45533	4.59805	4.30378	4.25974		0.364305	1.25713	0.224768	1.67589		FALSE
A_23_P31798	NM_000015	NM_000015	10	NAT2	N-acetyltransferase 2 (arylamine N-acetyltransferase)	4.3837	4.51373	4.77149	3.95128	4.01681	3.54689		4.40727	3.84235	4.22159	4.24555	4.07414	4.03342		6.00035	4.28309	4.41785	3.54689		0.836258	1.02766	0.351689	2.23356		FALSE
A_19_P00319561	NR_024582	NR_024582	554203	JPX		4.66888	4.99152	5.29002	4.90388	4.49185	4.93664		4.2503	5.15482	3.98868	4.7211	4.77479	4.60918		4.53916	4.34873	4.99152	4.58308		0.542543	0.848456	0.26702	0.788204		FALSE
A_23_P93623	NM_004231	NM_004231	91683	ATP6V1F	ATPase, H+ transporting, lysosomal 14kDa, V1 subunit F	14.223	14.3061	14.3966	14.3559	14.3004	14.2545		14.3754	14.4026	14.3493	14.3226	14.3697	14.2399		14.6324	14.4155	14.318	14.3911		0.187436	1.0461	0.276956	1.1246		FALSE
A_21_P0007220	ENST00000393946	AK024280	91683	SYT12	synaptotagmin XII	3.49985	3.5157	4.41785	3.84235	3.2384	3.14975		4.11894	2.96	3.54689	3.71768	3.94544	3.94544		4.78136	3.68299	4.25503	4.25974		0.393734	0.796875	0.96756	0.982678		FALSE
A_21_P0003682	ENST00000507969	BC034301	11086	ADAM29	ADAM metallopeptidase domain 29	3.77149	3.74147	6.3966	3.77149	4.01681	4.26209		3.86109	4.47573	3.30378	3.71768	5.14211	3.98868		5.29806	3.87958	3.94544	4.52356		0.506544	0.756482	0.689085	1.27838		FALSE
A_21_P0001263	TCONS_00000840			XLOC_000055		4.3837	4.60548	4.35315	4.35535	3.92778	4.33762		4.16993	4.2503	4.28309	4.19476	4.03892	4.41151		4.9571	4.34873	4.16993	4.36413		0.872349	1.01352	0.350352	1.30666		FALSE
A_21_P0006801	ENST00000454492			XLOC_008989		4.30378	3.74147	4.01402	3.35755	4.0634	3.65464		3.74483	4.41785	3.54689	4.24555	6.03342	4.07414		3.82972	3.87958	4.0607	5.24555		0.264553	0.542924	0.310417	0.574958		FALSE
A_33_P3367301	NM_152219	NM_152219	125111	GJD3	gap junction protein, delta 3, 31.9kDa	3.57743	3.74147	5.56033	4.00562	3.7211	4.18982		3.96578	6.28425	3.94544	3.8392	4.11894	4.03342		3.49586	3.46352	4.00562	4.10591		0.399949	1.66398	0.00825998	0.670785		FALSE
A_23_P118435	NM_006937	NM_006937	6613	SUMO2	SMT3 suppressor of mif two 3 homolog 2 (S. cerevisiae)	12.0241	12.2109	12.2075	12.2985	12.2987	12.2954		12.8587	12.6653	12.5099	12.2324	12.287	12.1955		12.218	12.0922	12.2876	12.1783		0.0135329	1.35632	0.448638	0.947457		FALSE
A_24_P117029	NM_000527	NM_000527	3949	LDLR	low density lipoprotein receptor	12.3879	12.5305	12.3788	12.7989	12.8579	12.7592		13.9182	14.0592	14.019	12.5215	12.7332	12.6583		12.9173	12.8445	12.6344	12.6578		5.37246e-05	2.56897	0.0255463	1.17672		TRUE
ERCC-00077_121	ERCC-00077_121					4.3837	3.84235	3.2384	4.42836	3.42626	4.06878		4.32867	4.84392	3.85175	3.71768	4.26913	3.98868		3.72792	3.74483	3.94544	4.03067		0.346198	1.27422	0.0285262	0.839919		FALSE
A_21_P0014840	XR_132706	XR_132706	100507630	LOC100507630	uncharacterized LOC100507630	4.90388	5.03892	5.03755	5.56701	4.76155	5.12283		5.16113	6.92258	4.67772	4.92778	4.2384	5.02929		5.33092	4.97871	5.17742	4.52356		0.304037	1.80916	0.498612	1.23484		FALSE
A_33_P3314421	AK024188	AK024188				4.56796	3.92778	3.76818	4.26913	3.96578	4.18982		4.16993	4.74483	3.94544	4.24555	3.94544	4.15987		4.41996	3.68299	4.41785	3.70736		0.540797	1.12489	0.984628	0.992316		FALSE
3xSLv1	3xSLv1					4.01681	3.39232	2.82018	3.26209	3.08746	3.08215		3.30378	4.47573	3.54689	3.57743	3.2384	3.08746		3.49586	3.87958	3.8392	3.42626		0.285767	1.38931	0.863349	1.03885		FALSE
A_21_P0009454	TCONS_00026277			XLOC_012625		4.01681	4.30378	5.38532	4.00562	4.1472	6.34346		3.46352	4.11894	3.85175	3.71768	5.95347	4.41151		3.86419	4.21432	4.25503	3.54689		0.26848	0.542309	0.759684	1.1006		FALSE
A_23_P361940	NM_003874	NM_003874	8832	CD84	CD84 molecule	3.77149	2.96	4.69349	3.77149	3.42626	4.66		3.30378	2.96	3.75489	3.94837	4.03892	3.70736		5.31061	3.40088	3.76487	3.12412		0.0896169	0.678933	0.461091	1.88067		FALSE
A_23_P108922	ENST00000396049	AK001650	55233	MOB1A	MOB kinase activator 1A	9.11077	9.19745	9.15577	9.29354	9.3131	9.26224		9.93521	9.75624	9.62071	9.28446	9.41554	9.12448		9.44003	9.27583	9.32945	9.15014		0.0161454	1.41019	0.433653	1.08533		FALSE
A_21_P0013778	ENST00000423738			XLOC_l2_015578		3.49985	3.26209	5.53236	3.95128	3.82972	3.98584		3.86109	3.80413	3.90388	3.65464	6.41733	3.80735		4.89178	3.8392	4.25503	4.18239		0.439015	0.586388	0.806956	1.1071		FALSE
A_23_P107073	NM_002945	NM_002945	6117	RPA1	replication protein A1, 70kDa	11.7638	11.7318	11.6936	11.7643	11.7543	11.8489		12.1881	11.9283	11.8334	11.8263	11.7936	11.8843		11.7672	11.831	11.7402	11.8839		0.245726	1.10842	0.884241	0.99106		FALSE
A_23_P138680	NM_172200	NM_172200	3601	IL15RA	interleukin 15 receptor, alpha	9.29559	9.51206	9.46716	8.8495	9.03131	8.9886		7.63696	8.50755	7.81258	9.14215	8.96759	9.19422		9.39299	9.32755	8.84073	9.3148		0.0152954	0.461493	0.359129	1.21631		FALSE
A_19_P00317872	NR_003367	NR_003367	5820	PVT1		9.22212	9.00974	8.82227	8.68519	8.78182	8.74047		8.3305	8.66367	8.48558	8.7936	8.69076	8.90398		9.00497	8.65352	8.70881	8.74992		0.0569395	0.810641	0.629278	1.07168		FALSE
A_23_P52058	NM_005646	NM_005646	6894	TARBP1	TAR (HIV-1) RNA binding protein 1	8.41897	8.22596	8.04508	8.30848	8.34679	8.14506		7.78668	7.76498	7.58238	8.29426	8.14593	8.5205		8.38559	8.16906	8.13555	8.19229		0.00861631	0.655703	0.41757	1.08178		TRUE
A_21_P0007884	TCONS_00021370			XLOC_010135		4.3837	3.5157	3.96434	3.7211	4.26679	3.75489		3.86109	4.47573	3.85175	4.32867	5.33092	4.2396		4.00562	4.01959	4.3443	3.04439		0.233106	0.67352	0.672825	1.24683		FALSE
A_21_P0013133	ENST00000435946	AF086303		XLOC_l2_012605		4.30378	4.25974	4.20457	4.47573	4.56415	4.66		4.2503	4.64024	3.90388	4.10329	4.19476	4.53333		4.69174	3.8392	4.41785	4.22641		0.963024	0.991499	0.90868	0.961488		FALSE
A_23_P115036	NM_014652	NM_014652	9670	IPO13	importin 13	9.16263	9.14394	9.12202	9.00983	9.12654	9.13935		8.83111	9.15853	8.84549	8.99095	8.9901	9.09964		9.19722	9.09795	9.16334	9.05554		0.508406	0.944844	0.654523	1.02679		FALSE
A_23_P89431	NM_002982	NM_002982	6347	CCL2	chemokine (C-C motif) ligand 2	3.64746	3.12412	3.56605	3.89785	3.08746	3.14975		3.3837	5.72281	2.82018	3.94837	3.80413	3.80735		3.21917	3.78463	4.25503	3.27146		0.897349	1.08845	0.690251	0.83431		FALSE
A_21_P0008970	TCONS_00024467			XLOC_011789		4.21432	3.92778	3.43879	3.89785	3.92778	6.80876		4.47573	3.67243	3.94544	3.57743	3.45943	3.60363		3.36632	3.57743	3.8392	3.65464		0.113685	1.39898	0.188815	0.826425		FALSE
A_23_P64712	NM_024809	NM_024809	79867	TCTN2	tectonic family member 2	5.23242	5.08481	5.0634	5.55075	5.12153	6.43202		5.39981	5.32867	5.14848	5.14593	5.72323	5.53625		5.84156	5.12153	5.40195	4.69174		0.396747	0.885062	0.480572	1.35163		FALSE
A_23_P121695	NM_006419	NM_006419	10563	CXCL13	chemokine (C-X-C motif) ligand 13	3.64746	4.02237	3.92778	4.00562	4.1472	3.94251		3.96578	4.04985	4.65284	3.94837	4.58496	4.15987		5.15608	4.41785	4.0607	4.10591		0.9784	0.994304	0.1974	1.62864		FALSE
ERCC-00168_248	DQ516776					3.90388	4.37287	3.56605	3.51175	3.37069	4.03067		3.11894	7.23137	4.10591	3.8392	4.19476	3.90087		2.86419	3.92778	3.76487	3.48382		0.536439	1.79063	0.718321	0.853604		FALSE
A_33_P3418130	NM_145052	NM_145052	139596	UPRT	uracil phosphoribosyltransferase (FUR1) homolog (S. cerevisiae)	4.88035	4.17991	4.45533	4.47573	4.78627	4.53916		4.90689	5.41891	4.85175	4.54303	4.54882	4.71939		4.51373	4.59805	4.3443	4.52356		0.0741932	1.3712	0.343365	1.08821		FALSE
A_19_P00800006	THC2523617			Q59GX9		15.438	15.2075	15.247	15.369	15.2551	15.258		15.2402	15.1905	15.0415	15.1905	15.3344	15.179		15.1976	15.1919	15.2753	15.1976		0.377627	0.947884	0.396442	0.971535		FALSE
A_21_P0008531	TCONS_00023094			XLOC_010996		5.42626	5.71081	5.56033	5.86651	5.29921	5.34762		5.7052	5.03067	5.40088	5.88493	5.75238	5.75489		5.62753	5.3298	5.50283	5.91439		0.104398	0.74821	0.460835	0.852668		FALSE
A_21_P0001992	ENST00000437610	BC033992		XLOC_001947		4.96145	4.94178	5.14848	4.63662	4.9571	5.07948		4.63481	4.66888	5.03205	5.08348	4.66711	5.42206		4.87036	4.74483	4.80252	4.92184		0.331435	0.824178	0.59293	0.962875		FALSE
A_23_P410224	NM_001145020	NM_001145020	347744	C6orf52	chromosome 6 open reading frame 52	6.07982	5.66178	5.65105	5.76404	5.67596	5.75739		5.27554	4.96145	5.37069	5.69523	5.43983	5.45327		5.41363	5.70131	5.76736	5.79116		0.0931524	0.797257	0.264177	0.857499		FALSE
A_21_P0011031	ENST00000513207	BC039514		XLOC_l2_002729		4.73132	4.89178	4.92184	4.70304	4.98299	4.77479		4.7211	4.74483	4.57175	5.02237	5.36687	5.02929		5.26209	4.99152	4.80252	5.07815		0.0216827	0.726846	0.436127	1.13798		FALSE
A_33_P3415596	XM_003118689	XM_003118689	400499	LOC400499	uncharacterized LOC400499	4.11894	4.10329	6.55746	3.65464	3.92778	4.26209		4.32867	6.86457	4.25503	4.04985	3.64024	3.70736		4.16993	3.92778	4.16993	3.85175		0.194435	2.54961	0.866744	1.0267		FALSE
A_32_P516818	NM_001243729	NM_001243729	152078	C3orf55	chromosome 3 open reading frame 55	4.11894	3.8857	2.60733	4.10329	3.82972	3.75489		4.98299	5.27146	4.25503	4.04985	3.84862	3.60363		4.09011	4.17742	3.94544	3.75822		0.0380694	2.00342	0.112097	1.21582		FALSE
A_32_P528967	NM_153708	NM_153708	132112	RTP1	receptor (chemosensory) transporter protein 1	4.3837	3.92778	4.20457	4.10329	3.86728	3.94251		4.16993	3.75822	3.54689	4.47978	4.54882	4.60918		3.82972	4.17742	4.30378	4.42417		0.0181291	0.606713	0.189201	0.778947		FALSE
A_23_P94819	NM_006987	NM_006987	9501	RPH3AL	rabphilin 3A-like (without C2 domains)	7.61206	7.53795	7.56248	7.52943	7.52723	7.43619		8.31741	8.58942	8.42482	7.76259	7.90332	7.69979		7.96398	8.07581	7.67099	7.562		0.00274013	1.57496	0.0354792	1.32262		TRUE
A_33_P3360555	NM_018337	NM_018337	55311	ZNF444	zinc finger protein 444	12.7231	12.8092	12.8233	12.7118	12.7275	12.8452		12.5041	12.6862	12.6262	12.8543	12.8851	12.7676		13.0639	12.9351	12.8185	12.7495		0.0229309	0.852522	0.0982139	1.16116		FALSE
A_21_P0012785	AK058136	AK058136	100533182	1/2-SBSRNA4	lncRNA_BC009800	4.21432	4.37287	5.0634	4.35535	4.10591	7.27496		4.16993	5.15482	4.18239	4.60177	4.77479	4.30378		5.03755	4.79442	4.97728	3.85175		0.878374	0.960772	0.475596	1.41565		FALSE
ERCC-00117_139	DQ459412					4.3837	3.92778	7.17835	3.65464	4.56415	4.40939		3.80735	5.19229	4.06609	3.76818	3.64024	4.26913		5.19106	4.21432	4.11374	3.94544		0.377329	1.37814	0.307312	1.59449		FALSE
ERCC-00051_60	DQ516740					3.49985	3.57743	5.3072	3.51175	3.7211	3.42626		3.74483	4.09276	3.2384	3.57743	4.03892	3.42626		3.49586	4.14211	4.16993	3.42626		0.972998	1.00774	0.970033	1.01458		FALSE
A_33_P3344690	NR_024496	NR_024496	442421	LOC442421	uncharacterized LOC442421	3.90388	3.92778	4.60918	3.7211	3.96578	4.03067		3.53916	3.52748	3.54689	4.04985	4.48382	3.70736		4.41996	4.01959	4.0607	3.54689		0.0732393	0.686581	0.329747	1.3342		FALSE
A_33_P3254096	NM_015886	NM_015886	51050	PI15	peptidase inhibitor 15	4.01681	3.5157	6.80171	4.14975	3.82972	3.84862		4.36413	5.84706	3.94544	3.71768	4.26913	3.90087		6.78156	3.87958	4.0607	3.70736		0.275481	1.68918	0.426662	2.72555		FALSE
A_24_P366607	NM_203451	NM_203451	400120	SERTM1	serine-rich and transmembrane domain containing 1	4.11894	3.84235	3.92778	4.35535	4.10591	3.59991		4.32867	4.2503	4.25503	4.14975	4.19476	4.2396		4.53916	4.28309	4.0607	3.35755		0.0833322	1.05944	0.201445	1.62676		FALSE
A_23_P500799	NM_001226	NM_001226	839	CASP6	caspase 6, apoptosis-related cysteine peptidase	9.85102	9.8008	9.69895	9.72318	9.75932	9.73561		10.2929	10.8137	9.98524	9.77206	10.0757	9.85246		9.91359	10.0947	9.74391	9.82714		0.146898	1.37924	0.15952	1.16362		FALSE
A_23_P366098	NM_207308	NM_207308	91181	NUP210L	nucleoporin 210kDa-like	3.64746	3.84235	4.66711	3.77149	4.01681	5.3298		4.59991	6.07381	3.42626	3.71768	5.31061	3.2384		4.19722	3.46352	3.8392	3.65464		0.570239	1.52742	0.845871	1.05955		FALSE
A_33_P3404546	NM_001098623	NM_001098623	84033	OBSCN	obscurin, cytoskeletal calmodulin and titin-interacting RhoGEF	6.63526	6.40514	6.27671	6.41363	6.16428	7.99912		6.4926	6.84627	6.38694	6.13571	6.47776	6.17055		6.38586	6.1453	6.01681	6.29232		0.149664	1.24309	0.605564	1.07999		FALSE
A_23_P82523	NM_000927	NM_000927	5243	ABCB1	ATP-binding cassette, sub-family B (MDR/TAP), member 1	4.41785	4.51373	4.45533	3.89785	4.3443	3.94251		4.2503	4.39446	4.77643	4.32867	5.60455	4.49185		4.09011	4.59805	4.0607	4.52356		0.480397	0.792988	0.893689	1.03667		FALSE
A_21_P0000536	NM_147128	NM_147128	223082	ZNRF2	zinc and ring finger 2	5.14593	5.13443	5.18611	5.38802	5.53625	7.69718		5.19722	5.45327	5.26209	5.50383	5.39981	5.29347		5.33092	5.12153	5.08481	4.92184		0.387741	0.936375	0.234938	1.16708		FALSE
A_33_P3281139	ENST00000378921	AK001815	23091	ZC3H13	zinc finger CCCH-type containing 13	6.46557	6.43983	6.62753	6.49985	6.41151	6.67419		6.34319	5.91737	6.02237	6.35425	6.86612	6.45943		6.29978	6.33204	6.47776	6.37232		0.0823727	0.724157	0.186321	0.927146		FALSE
A_23_P500130	NM_153186	NM_153186	23189	KANK1	KN motif and ankyrin repeat domains 1	11.1625	10.9152	10.7951	10.8196	10.8821	10.8403		10.4341	10.3871	10.1353	10.8276	10.7391	10.8575		10.5156	10.6674	10.6763	10.7052		0.0078947	0.712394	0.327687	0.933515		FALSE
A_33_P3548190	NR_034024	NR_034024	338864	LINC00347	long intergenic non-protein coding RNA 347	4.01681	3.96867	4.4818	3.26209	3.82972	4.59991		4.2503	3.57743	4.10591	3.71768	4.92035	3.48784		3.67243	3.96867	3.76487	4.03067		0.902072	0.956557	0.735385	0.94788		FALSE
A_23_P216017	NM_004901	NM_004901	9583	ENTPD4	ectonucleoside triphosphate diphosphohydrolase 4	7.5907	7.77046	7.95692	8.20801	8.15521	8.08414		8.23982	8.10362	8.20411	8.05579	8.55267	7.84117		8.1507	7.78331	8.08912	8.02635		0.886485	1.02288	0.674481	0.939046		FALSE
A_32_P440768	NR_002710	NR_002710	245	ALOX12P2	arachidonate 12-lipoxygenase pseudogene 2	5.58684	5.72281	5.59339	5.84078	5.51865	5.45533		5.7052	5.38262	5.6865	5.33651	5.27146	5.49386		5.86728	5.82655	5.6101	5.39017		0.144051	1.1681	0.0901622	1.27172		FALSE
A_33_P3395369	NM_001634	NM_001634	262	AMD1	adenosylmethionine decarboxylase 1	10.5336	10.6968	10.6726	10.7814	10.9104	10.8424		10.666	10.9643	10.6761	10.68	11.073	10.6163		10.5806	10.4415	10.7019	10.7678		0.90922	0.985539	0.100708	0.856292		FALSE
A_24_P62615	NM_006367	NM_006367	10487	CAP1	CAP, adenylate cyclase-associated protein 1 (yeast)	11.5894	11.3882	11.3688	11.2585	11.3971	11.3915		12.6975	12.5804	12.4313	11.4248	11.2579	11.5346		11.3076	11.4494	11.2439	11.436		0.00047351	2.24074	0.777311	1.0271		TRUE
ERCC-00034_158	DQ855001					3.64746	3.79116	4.04985	4.53916	4.0634	4.40939		3.96578	7.42548	4.18239	3.94837	4.54882	4.37504		4.53916	4.34873	4.16993	3.98584		0.471242	1.86668	0.109749	1.28883		FALSE
A_32_P72341	NM_173084	NM_173084	286827	TRIM59	tripartite motif containing 59	10.2418	10.0923	10.0827	9.83049	9.93397	9.98504		9.77664	9.76658	9.5394	10.0528	9.98415	10.0084		10.0917	10.0082	9.77159	9.88532		0.0159943	0.800567	0.0882134	1.16596		FALSE
A_23_P309701	NM_002828	NM_002828	5771	PTPN2	protein tyrosine phosphatase, non-receptor type 2	9.61229	9.71917	9.64481	9.46951	9.58819	9.69995		8.26298	8.63152	8.54623	9.43739	9.53059	9.51933		9.39988	9.27081	9.35418	9.4912		0.000913578	0.494647	0.451358	0.941253		TRUE
A_21_P0013984	NM_001005353	NM_001005353		AK4	adenylate kinase 4	8.98642	8.93369	8.92778	8.63957	8.80029	8.96515		8.72361	9.24874	8.63334	8.69724	8.85072	8.89562		10.6769	8.58438	8.80756	8.8496		0.801408	1.03816	0.523522	1.74358		FALSE
A_33_P3271990	NM_012079	NM_012079	8694	DGAT1	diacylglycerol O-acyltransferase 1	7.01385	6.93369	6.90877	6.90162	7.0408	7.37341		7.52845	7.52662	7.12283	6.77684	6.83427	6.93295		7.05359	6.92314	6.82337	6.79401		0.018705	1.45863	0.11504	1.13263		FALSE
A_23_P100203	NM_001537	NM_001537	3281	HSBP1	heat shock factor binding protein 1	9.26099	9.25473	9.17921	9.44132	9.32136	9.3642		9.93622	9.81245	9.60554	9.26444	9.41818	9.30699		9.47225	9.44019	9.28287	9.36677		0.0130617	1.37066	0.0996432	1.09536		FALSE
A_21_P0006739	ENST00000433460	DB068425		XLOC_008745		5.23242	5.29462	5.59339	4.98371	5.64476	5.16616		4.77643	5.29347	5.11374	5.52062	5.85565	5.42206		5.26209	5.01959	5.25857	5.32305		0.0549492	0.688616	0.354486	0.901271		FALSE
A_21_P0004477	TCONS_00010581			XLOC_005110		3.90388	3.33985	5.42206	3.89785	3.7211	3.65464		3.11894	3.62936	3.75489	3.35755	4.26913	3.30378		3.61839	3.68299	3.7039	3.94544		0.718926	0.905995	0.298592	0.886392		FALSE
A_21_P0002736	ENST00000424786	BU852234		XLOC_002612		4.01681	3.92778	4.12928	4.32418	4.63481	4.43671		4.16993	3.98299	3.54689	3.65464	8.03832	4.47168		4.41996	4.53916	4.20701	5.42522		0.334815	0.356439	0.637584	0.79193		FALSE
A_23_P375566	NM_178509	NM_178509	252983	STXBP4	syntaxin binding protein 4	7.84088	7.97181	7.81418	7.73587	7.82496	9.20075		7.1046	6.9993	7.26708	7.61494	7.92806	7.66667		8.07113	7.85331	7.82257	7.81448		0.00787486	0.653883	0.318087	1.10473		TRUE
A_23_P100392	NM_007108	NM_007108	6923	TCEB2	transcription elongation factor B (SIII), polypeptide 2 (18kDa, elongin B)	10.0258	10.2025	10.4107	10.3641	10.3286	10.2988		10.3582	10.3769	10.3103	10.4265	10.5203	10.1991		10.4214	10.2712	10.3737	10.336		0.748119	0.977039	0.922081	0.994085		FALSE
A_23_P161446	NM_001494	NM_001494	2665	GDI2	GDP dissociation inhibitor 2	10.5538	10.3241	10.1343	10.2402	10.269	10.331		10.5776	10.3769	10.3597	10.1257	10.1566	10.2119		10.1444	10.1956	10.1201	10.3172		0.0212641	1.20862	0.679974	0.966837		FALSE
A_33_P3233978	NM_178150	NM_178150	84893	FBXO18	F-box protein, helicase, 18	6.48256	6.46582	6.34096	6.30207	6.47978	6.84706		6.52919	6.55938	6.04234	6.42206	6.60594	6.51816		6.25296	6.33204	6.4476	6.16867		0.474986	0.908513	0.923944	0.98922		FALSE
A_21_P0002073	ENST00000422600	DB092709		XLOC_002217		9.27583	9.24837	9.37385	9.32073	9.17399	9.34828		9.40105	9.13711	9.18107	9.21932	9.2977	9.15758		9.32601	9.20576	9.19868	9.29131		0.878291	1.01036	0.808995	1.01458		FALSE
A_33_P3239152	NM_024816	NM_024816	79874	RABEP2	rabaptin, RAB GTPase binding effector protein 2	12.3939	12.2565	12.347	12.302	12.2524	12.3153		12.9454	13.0204	12.8064	12.3953	12.3924	12.4357		12.6931	12.6327	12.3114	12.2922		0.00129937	1.43026	0.00761892	1.28437		FALSE
A_23_P156319	NM_015315	NM_015315	23367	LARP1	La ribonucleoprotein domain family, member 1	13.7503	13.9378	13.776	13.6969	13.7699	13.7795		13.3046	13.3243	13.3132	13.8339	13.776	13.8786		13.6791	13.7511	13.7096	13.7711		6.96149e-05	0.699572	0.646809	0.982622		FALSE
A_23_P106933	NM_052956	NM_052956	116285	ACSM1	acyl-CoA synthetase medium-chain family member 1	5.35535	5.21675	5.62205	5.2131	5.07682	5.3298		4.63481	4.18239	4.35315	5.04029	4.99152	5.47877		5.26209	5.42206	5.08481	4.96578		0.0185576	0.582336	0.0864012	1.24555		FALSE
A_33_P3385782	NM_182633	NM_182633	349075	ZNF713	zinc finger protein 713	6.28367	6.40514	6.64611	6.18735	6.43411	6.43202		6.08148	6.10525	5.93111	6.38613	5.93958	6.20701		6.31685	6.55075	6.41838	6.09011		0.381416	0.908593	0.466982	1.13253		FALSE
A_33_P3284888	NM_198989	NM_198989	220107	DLEU7	deleted in lymphocytic leukemia, 7	4.53528	4.78463	4.32418	4.57365	4.53528	4.43671		4.98299	5.39874	4.65284	4.60177	4.89178	4.49185		4.2384	4.53916	4.38802	4.46862		0.229075	1.27432	0.823245	0.972966		FALSE
A_33_P3232280	NM_018164	NM_018164	55726	C12orf11	chromosome 12 open reading frame 11	10.8727	10.8676	10.7797	10.646	10.7094	10.7922		9.77664	9.99396	9.91588	10.5915	10.6397	10.6759		10.6854	10.2744	10.5965	10.711		0.000406503	0.598641	0.500678	0.886467		TRUE
A_23_P50646	NM_001193621	NM_001193621	390940	LOC390940	uncharacterized protein ENSP00000244321	6.27263	6.25503	7.52625	5.86651	6.19506	6.10918		7.01785	7.07514	6.73513	6.08481	6.41151	6.12993		6.36905	6.22098	5.84941	5.91439		0.0074569	1.6632	0.0362316	1.33156		TRUE
A_33_P3306715	NM_001164446	NM_001164446	647024	C6orf132	chromosome 6 open reading frame 132	5.39017	4.81378	5.98584	5.03342	5.14593	4.93664		4.88111	5.07682	4.9571	5.18115	5.27146	4.71939		5.54061	4.77149	4.82814	4.69174		0.659354	0.942355	0.417219	1.31596		FALSE
A_23_P117734	NM_152449	NM_152449	145748	LYSMD4	LysM, putative peptidoglycan-binding, domain containing 4	9.07669	9.15379	9.20816	9.22724	9.12654	9.13935		9.1961	9.18623	9.042	9.21318	9.10111	9.12072		9.30948	8.84451	9.15956	9.02821		0.955969	0.997535	0.950626	0.988362		FALSE
A_21_P0007496	XR_110323	XR_110323	100507498	LOC100507498	uncharacterized LOC100507498	3.57743	3.12412	6.2131	3.57743	4.0634	3.29921		3.30378	3.75822	3.42626	3.57743	3.51175	3.80735		4.16993	3.63662	3.21917	3.54689		0.449873	0.909983	0.238355	1.4342		FALSE
ERCC-00158_78	DQ516795					4.06878	3.39232	4.41785	4.10329	3.92778	3.75489		4.40727	3.24793	3.94544	4.14975	3.45943	4.07414		3.61839	4.0607	4.3443	3.20457		0.948589	0.981078	0.924898	1.04616		FALSE
ERCC-00039_95	DQ883656					4.46352	4.66711	4.20457	4.26913	4.01681	6.43202		5.27554	4.58684	4.51373	4.66711	5.42206	4.30378		3.82972	4.41785	4.85175	4.54882		0.989705	0.996115	0.223483	0.67059		FALSE
ERCC-00054_84	DQ516731					4.30378	4.57554	5.49386	3.51175	4.10591	5.86651		4.07146	4.04985	4.03067	3.8392	7.82496	3.90087		3.61839	4.28309	3.8392	3.85175		0.436871	0.454489	0.781499	1.07569		FALSE
A_33_P3265394	ENST00000538098	AK292330	54663	WDR74	WD repeat domain 74	5.6193	5.2568	6.47826	5.66	5.48583	5.75739		5.16113	5.23122	5.11374	5.40408	5.43983	5.59712		5.26209	5.3298	5.50283	5.03205		0.0103751	0.805723	0.915542	1.01996		FALSE
A_21_P0003753	TCONS_00008533			XLOC_004023		3.57743	2.86419	3.56605	3.77149	4.1472	6.85915		4.07146	3.42626	3.90388	3.42626	4.11894	0.321928		2.41785	3.63662	3.8392	3.75822		0.375795	2.26288	0.333834	0.585818		FALSE
A_24_P658584	NM_015278	NM_015278	23328	SASH1	SAM and SH3 domain containing 1	7.35452	7.27874	6.80171	7.01123	6.98121	7.48003		8.77092	8.71124	8.69794	7.1926	7.2893	7.12541		7.29347	7.27438	7.39285	7.27146		8.4366e-06	2.8764	0.514661	0.96712		TRUE
A_33_P3217356	NM_001194986	NM_001194986	388630	LOC388630	UPF0632 protein A	4.53528	4.72962	4.04985	4.10329	4.66888	4.40939		4.69174	5.38262	4.28309	4.32867	7.34679	4.47168		4.35975	4.41785	3.94544	4.54882		0.59493	0.661328	0.68618	1.10318		FALSE
ERCC-00147_344	DQ516790					3.84549	3.26209	7.11146	3.65464	4.0634	4.36413		4.07146	4.01959	3.90388	3.71768	3.84862	3.70736		3.05528	4.0607	3.7039	3.94544		0.0232535	1.18134	0.657341	0.831228		FALSE
A_33_P3383226	NM_000174	NM_000174	2815	GP9	glycoprotein IX (platelet)	6.43983	7.10001	6.8815	6.61149	6.90049	7.0858		6.56914	6.83802	6.20701	6.224	6.93148	6.89558		7.96398	6.50928	6.26386	6.9805		0.646203	0.903988	0.527681	1.53098		FALSE
A_23_P109877	NM_025222	NM_025222	80335	WDR82	WD repeat domain 82	9.57705	9.66888	9.61065	9.70266	9.60357	9.4879		9.42986	9.60032	9.33731	9.54496	9.69223	9.63543		9.5446	9.53108	9.46608	9.61247		0.128751	0.889841	0.986232	0.999008		FALSE
A_21_P0006314	TCONS_00016469			XLOC_007835		4.25739	4.17991	4.28077	4.14975	4.23122	4.5068		3.92481	3.7211	4.32418	4.14975	5.25503	4.53333		3.72792	4.0607	3.54689	4.33762		0.150288	0.634634	0.921202	0.96731		FALSE
A_23_P209805	NM_005966	NM_005966	4664	NAB1	NGFI-A binding protein 1 (EGR1 binding protein 1)	10.2754	10.2025	10.0921	10.2988	10.3365	10.2897		11.0106	11.1957	11.0544	10.2319	10.3963	10.226		10.4463	10.3116	10.1854	10.342		0.000528002	1.74376	0.380654	1.08316		TRUE
A_23_P406227	NR_024399	NR_024399	197187	MGC23284	uncharacterized LOC197187	4.96145	4.83605	4.8933	4.98371	5.09803	5.80252		5.12024	6.14466	5.01402	4.85487	4.69349	5.16616		5.71081	5.01959	4.94837	4.74483		0.248331	1.43541	0.286672	1.43256		FALSE
3xSLv1	3xSLv1					3.84549	3.67596	3.15987	3.51175	3.08746	3.84862		3.74483	3.11894	3.36194	3.51175	2.71425	3.60363		3.76818	3.46352	3.62936	4.84549		0.714446	1.09584	0.42591	0.649964		FALSE
A_24_P64167	NM_000962	NM_000962	5742	PTGS1	prostaglandin-endoperoxide synthase 1 (prostaglandin G/H synthase and cyclooxygenase)	6.61241	6.18735	5.82933	5.86651	6.00282	8.04474		6.11114	5.6865	5.5651	5.83723	5.77972	6.11634		6.39393	6.68781	5.50283	6.12412		0.561754	0.917946	0.168509	1.65564		FALSE
A_23_P106617	NM_021197	NM_021197	58189	WFDC1	WAP four-disulfide core domain 1	3.77149	3.74147	4.12928	4.00562	4.01681	6.66711		4.02791	3.84235	4.10591	4.14975	5.73894	3.94544		3.21917	4.28309	4.25503	3.04439		0.34	0.650977	0.91136	1.07283		FALSE
A_23_P25698	NM_003049	NM_003049	6554	SLC10A1	solute carrier family 10 (sodium/bile acid cotransporter family), member 1	4.46352	3.8857	4.66711	4.93369	4.18735	5.16616		4.40727	4.58684	4.62205	4.40939	4.82496	4.49185		4.64024	4.4818	4.3443	3.94544		0.810707	0.974895	0.192016	1.33436		FALSE
A_33_P3379701	BC017346	BC017346	55521	TRIM36	tripartite motif containing 36	3.57743	3.12412	3.43879	3.51175	3.66178	3.42626		3.92481	3.94544	1.70044	3.71768	3.3837	3.80735		5.45533	3.04439	3.7039	2.76818		0.586925	0.734069	0.515132	2.01925		FALSE
A_33_P3423631	NM_007331	NM_007331	7468	WHSC1	Wolf-Hirschhorn syndrome candidate 1	9.8651	9.83723	9.87733	9.91111	9.91809	9.99493		9.69615	9.63288	9.72611	9.85365	9.98802	9.93659		9.78688	9.67433	10.0581	9.9522		0.0072824	0.846136	0.0708824	0.826726		FALSE
A_21_P0010708	ENST00000424953			XLOC_l2_000267		4.25739	4.25974	4.12928	4.19229	4.53528	4.71939		4.69174	4.69349	4.62205	4.24555	4.15735	3.30378		4.69174	4.21432	4.16993	3.85175		0.063586	1.70157	0.263133	1.35867		FALSE
A_24_P289726	NM_002809	NM_002809	5709	PSMD3	proteasome (prosome, macropain) 26S subunit, non-ATPase, 3	11.9078	11.7288	11.6561	11.3581	11.6383	11.6849		11.9313	11.9905	11.5808	11.6788	11.6404	11.5213		11.7363	11.5268	11.5989	11.7419		0.180875	1.1653	0.788367	0.973443		FALSE
A_21_P0003026	TCONS_00006200			XLOC_002796		4.60177	4.25974	4.5157	4.70304	4.3443	4.23122		4.59991	4.58684	4.67772	4.66711	4.79604	4.55075		4.69174	4.51175	4.53528	4.52356		0.549549	0.966065	0.5067	1.05141		FALSE
A_23_P123539	NM_002717	NM_002717	5520	PPP2R2A	protein phosphatase 2, regulatory subunit B, alpha	12.3481	12.2966	12.2239	12.1373	12.2439	12.1499		11.7543	11.8726	11.8471	12.1007	12.115	12.3481		12.0394	12.127	12.1718	12.177		0.0144404	0.777386	0.173124	0.938757		FALSE
A_21_P0002017	ENST00000422996			XLOC_001992		4.30378	3.04439	3.96434	3.51175	3.92778	4.26209		3.74483	4.04985	3.42626	3.8392	3.84862	4.30378		4.00562	3.78463	3.94544	3.75822		0.338401	0.836892	0.793167	1.03047		FALSE
A_21_P0012228	ENST00000420186	BC043580		XLOC_l2_009180		3.49985	3.39232	3.50779	3.51175	3.54689	4.03067		2.35755	2.81378	3.75489	3.42626	3.84862	3.30378		4.35975	3.52356	3.8392	3.27146		0.281867	0.682634	0.524475	1.30706		FALSE
A_23_P117546	NM_006939	NM_006939	6655	SOS2	son of sevenless homolog 2 (Drosophila)	8.39607	8.72297	8.77319	8.80231	8.84353	8.68519		9.05511	9.12908	9.20953	8.70639	8.87522	8.79431		8.70044	8.62291	8.94572	8.69251		0.00681426	1.26511	0.356459	0.896616		FALSE
A_21_P0008862	THC2654585			XLOC_011545		4.82496	5.03892	5.80252	4.87805	5.21553	5.39981		5.05393	5.27146	5.3072	4.92778	5.39981	5.08481		5.13571	5.12153	4.56415	4.98726		0.669801	1.05219	0.237397	1.27714		FALSE
A_33_P3319463	NM_001145261	NM_001145261	8031	NCOA4	nuclear receptor coactivator 4	9.41098	9.282	9.57772	9.25857	9.33008	9.55567		9.75296	9.77309	9.51985	9.11203	9.46983	9.31437		9.53461	9.36105	9.19422	9.44272		0.0436453	1.30425	0.483257	1.09381		FALSE
ERCC-00154_60	DQ854997					4.3443	3.74147	4.60918	4.26913	4.01681	4.47776		4.16993	4.58684	3.59991	4.14975	4.45738	4.15987		4.59805	4.53916	3.94544	4.40727		0.675405	0.909551	0.23402	1.31244		FALSE
A_33_P3304170	NM_002649	NM_002649	5294	PIK3CG	phosphoinositide-3-kinase, catalytic, gamma polypeptide	4.3837	4.10329	4.17742	3.77149	4.10591	4.40939		4.66178	4.30378	4.77643	4.74651	5.17742	4.26913		4.80574	4.77149	3.8392	4.42417		0.640888	0.901028	0.154183	1.57673		FALSE
A_21_P0006170	TCONS_00016042			XLOC_007438		4.3837	4.10329	5.49386	3.89785	3.92778	4.11114		4.19722	4.2503	3.94544	3.8392	4.60918	3.36632		3.92481	3.87958	3.8392	3.42626		0.63363	1.14294	0.323998	1.20536		FALSE
A_21_P0004922	TCONS_00011923			XLOC_005433		4.11894	3.26209	7.09935	3.65464	3.76818	4.11114		3.46352	3.98299	3.48382	3.8392	3.74819	3.48784		3.67243	3.46352	3.38802	3.75822		0.820913	0.967075	0.982884	0.99644		FALSE
A_33_P3227551	ENST00000509069		55422	ZNF331	zinc finger protein 331	5.73471	5.46964	5.45841	5.66	5.76653	5.66711		4.85798	5.23122	4.54496	5.72024	4.82496	5.49386		5.46964	5.47877	5.62297	5.03205		0.233566	0.722817	0.668772	1.10703		FALSE
A_21_P0004015	ENST00000514661			XLOC_004426		4.60177	4.44501	4.96867	4.49885	4.45943	4.47776		5.16113	4.58684	4.93811	4.60177	4.3443	4.41151		4.00562	4.61655	4.16993	4.60918		0.0739032	1.35927	0.854103	0.947065		FALSE
A_23_P204208	NM_002262	NM_002262	3824	KLRD1	killer cell lectin-like receptor subfamily D, member 1	4.11894	3.92778	4.4818	4.00562	4.23122	4.03067		4.40727	4.30378	4.10591	3.51175	3.99435	3.75489		3.72792	4.45327	3.94544	4.06878		0.0347344	1.43262	0.841561	1.05957		FALSE
A_33_P3227842	NM_001166006	NM_001166006	2035	EPB41	erythrocyte membrane protein band 4.1 (elliptocytosis 1, RH-linked)	4.21432	4.22641	4.54689	3.65464	4.63481	4.26209		4.59991	3.98299	4.48382	4.32867	4.11894	4.47168		5.11764	4.39232	4.0607	4.42417		0.830579	1.03465	0.333739	1.42657		FALSE
A_21_P0008752	TCONS_00023717			XLOC_011515		4.01681	4.25974	4.32418	4.00562	4.10591	4.11114		4.2503	3.84235	3.65464	4.14975	3.80413	4.66711		3.76818	3.68299	4.48985	4.30378		0.395485	0.817202	0.0224578	0.627973		FALSE
A_33_P3397865	NM_003283	NM_003283	7138	TNNT1	troponin T type 1 (skeletal, slow)	12.2124	12.1417	12.3313	12.5458	12.3321	12.4903		14.4402	14.2868	14.2798	12.5818	12.685	12.5787		13.34	13.2764	12.6769	12.6407		1.06481e-05	3.29529	0.0031579	1.56855		TRUE
A_21_P0011774	BC039402	BC039402	100130519	TMEM221	transmembrane protein 221	5.47877	5.50383	5.62205	5.03342	5.25857	5.16616		5.52356	6.21614	5.26209	4.97298	5.25503	5.25621		5.39767	5.45327	4.94837	5.24555		0.166832	1.41997	0.161853	1.25572		FALSE
A_33_P3680462	BC043541	BC043541	339539	LOC339539	uncharacterized LOC339539	4.3837	4.17991	6.0921	3.51175	4.3443	3.90087		4.02791	5.93148	3.75489	4.35975	4.11894	4.37504		3.72792	4.32418	4.0607	4.10591		0.69878	1.21997	0.865823	0.961093		FALSE
A_23_P123265	NM_015411	NM_015411	25870	SUMF2	sulfatase modifying factor 2	10.1114	10.1586	10.1384	10.2837	9.98404	10.2749		9.64459	9.53676	9.65178	10.147	10.0771	10.1174		9.9796	9.89202	10.1285	10.2134		0.000288484	0.705755	0.0611585	0.849613		FALSE
A_24_P694760	NM_178040	NM_178040	23085	ERC1	ELKS/RAB6-interacting/CAST family member 1	9.30841	9.36823	9.48029	9.42712	9.386	9.71339		9.57276	9.57675	9.76358	9.47962	9.60212	9.43801		9.54611	9.63288	9.61712	9.54219		0.176283	1.09514	0.879486	1.00685		FALSE
A_33_P3288294	ENST00000335589	AJ535838	84750	FUT10	fucosyltransferase 10 (alpha (1,3) fucosyltransferase)	6.70261	6.63481	6.65955	6.58918	6.37287	6.73725		6.64024	6.61056	5.99859	6.60641	6.54352	6.29347		6.51742	6.39285	6.83664	6.49135		0.792468	0.956168	0.373092	0.865222		FALSE
A_23_P115922	NM_004096	NM_004096	1979	EIF4EBP2	eukaryotic translation initiation factor 4E binding protein 2	11.7595	12.0084	12.1385	12.2816	12.0832	12.1235		12.8358	12.5263	12.643	12.2227	12.2286	12.0821		12.0605	12.1677	12.2699	12.1393		0.00863749	1.405	0.396259	0.939217		FALSE
A_21_P0007191	TCONS_00019270			XLOC_009100		3.57743	2.76818	3.31741	3.51175	3.92778	3.36194		3.46352	3.84235	3.59991	3.42626	4.26913	3.70736		3.05528	4.0607	3.38802	3.94544		0.574601	0.891524	0.86741	0.927397		FALSE
A_24_P316601	NM_001001938	NM_001001938	286223	C9orf47	chromosome 9 open reading frame 47	3.71768	3.84235	4.28077	3.89785	4.3443	4.47776		3.86109	3.75822	4.22159	3.89785	4.26913	3.98868		3.61839	3.92778	3.94544	3.60363		0.590266	0.929857	0.995542	0.998993		FALSE
A_23_P323801	NM_032735	NM_032735	144453	BEST3	bestrophin 3	4.60177	4.02237	5.71553	4.26913	3.2384	3.84862		4.49586	4.2503	4.32418	3.94837	5.21796	6.57294		4.2384	4.66888	4.25503	3.94544		0.307446	0.539748	0.314094	1.27758		FALSE
A_23_P388124	NM_005164	NM_005164	225	ABCD2	ATP-binding cassette, sub-family D (ALD), member 2	4.21432	4.17991	3.76818	4.00562	4.18735	4.14975		3.46352	3.98299	4.03067	3.8392	3.84862	4.37504		3.86419	3.57743	3.7039	3.27146		0.484429	0.873435	0.463713	1.17538		FALSE
A_33_P3288110	NM_001005476	NM_001005476	8502	PKP4	plakophilin 4	10.0653	10.1393	10.2004	10.1603	10.1251	10.1521		9.51527	9.64588	9.53068	9.94247	10.1143	10.0284		10.1804	10.0963	9.9955	9.93507		0.00197046	0.724751	0.0789789	1.12746		FALSE
A_33_P3256765	XM_001725877	XM_001725877				4.21432	4.17991	3.56605	3.65464	3.86728	3.70736		3.80735	4.14975	3.65464	4.32867	4.11894	3.70736		3.21917	3.68299	4.0607	3.54689		0.482114	0.882043	0.415359	0.78311		FALSE
A_21_P0003648	TCONS_00008217			XLOC_003679		4.53528	4.86728	4.4818	4.87805	4.53528	4.03067		4.32867	4.2503	4.32418	4.32867	4.37938	4.66711		4.64024	4.61655	4.62936	4.42417		0.220296	0.896679	0.428817	1.07299		FALSE
A_33_P3316728	BC006530	BC006530				3.9629	3.5157	5.99718	3.57743	3.82972	3.54689		3.46352	5.00703	3.65464	4.24555	3.64024	4.07414		3.05528	3.92778	3.8392	3.54689		0.920451	1.03892	0.704146	0.869634		FALSE
ERCC-00077_121	ERCC-00077_121					4.21432	3.92778	5.18611	4.26913	4.3443	4.18982		3.86109	4.18239	4.25503	3.57743	4.54882	4.47168		2.86419	4.01959	4.16993	3.42626		0.78022	0.933159	0.655783	0.781216		FALSE
A_33_P3238866	NM_016038	NM_016038	51119	SBDS	Shwachman-Bodian-Diamond syndrome	11.4829	11.6929	11.792	11.6572	11.8099	11.9951		11.5653	11.8301	11.6958	11.5072	11.7161	11.7499		11.5691	11.5757	11.5986	11.5806		0.733361	1.02765	0.216087	0.988179		FALSE
A_21_P0001258	ENST00000420522	BX111285		XLOC_000035		3.9629	4.17991	6.65955	4.14975	4.18735	4.47776		4.83131	3.84235	4.48382	4.04985	3.84862	4.03342		3.92481	4.39232	4.16993	3.85175		0.240658	1.32733	0.653456	1.10782		FALSE
A_33_P3313025	THC2773189					3.64746	3.62936	5.44087	4.14975	4.18735	4.23122		4.47573	3.75822	3.94544	4.04985	3.51175	3.70736		3.29462	3.57743	3.8392	3.85175		0.318007	1.23412	0.101612	0.75291		FALSE
A_33_P3330811	NM_001099670	NM_001099670	401466	C8orf59	chromosome 8 open reading frame 59	6.59991	6.57317	6.68869	6.90914	6.89501	6.88798		6.62434	6.70628	6.40434	6.67265	6.81218	6.52967		6.74483	6.58918	6.84294	6.66667		0.486111	0.937455	0.533093	0.94096		FALSE
A_21_P0002999	TCONS_00006129			XLOC_002731		4.01681	3.84235	3.62571	4.04985	4.01681	3.65464		3.30378	3.84235	3.75489	4.04985	3.3837	3.90087		4.9571	4.0607	4.0607	3.27146		0.610574	0.904714	0.293607	1.79355		FALSE
A_21_P0009279	TCONS_00025505			XLOC_012317		4.01681	4.57554	4.7211	4.42836	4.10591	4.40939		4.53528	4.41785	4.51373	4.24555	4.54882	4.41151		4.30378	4.21432	4.0607	4.33762		0.410803	1.06215	0.720552	1.04239		FALSE
A_21_P0010920	NR_033407	NR_033407		CTSL1P2	cathepsin L1 pseudogene 2	4.17742	3.92778	6.94983	4.10329	4.3443	5.57743		3.74483	4.30378	3.80735	3.57743	3.74819	4.26913		4.11894	4.14211	4.20701	3.75822		0.765743	1.06221	0.578018	1.10796		FALSE
A_23_P8013	NM_003519	NM_003519	8340	HIST1H2BL	histone cluster 1, H2bl	13.3882	13.0999	13.2626	13.0536	13.0696	13.2181		12.4589	12.584	12.604	13.0107	13.1658	13.0367		13.2037	13.1493	13.0412	13.1403		0.00138579	0.696358	0.268462	1.06123		FALSE
ERCC-00150_127	DQ883659					3.90388	3.39232	4.28077	3.7211	4.18735	4.18982		4.02791	4.69349	4.25503	3.57743	3.51175	3.98868		3.61839	3.96867	3.7039	3.48382		0.0616911	1.55063	0.436237	1.14843		FALSE
A_21_P0013469	NR_040039	NR_040039		LOC157273	uncharacterized LOC157273	4.30378	4.41151	3.43879	4.19229	3.2384	5.29347		4.16993	4.04985	3.75489	3.57743	4.41785	3.42626		3.82972	3.87958	4.25503	4.33762		0.608436	1.13632	0.0117192	0.736281		FALSE
A_23_P110569	NM_018700	NM_018700	55521	TRIM36	tripartite motif containing 36	7.17243	7.17024	7.12799	7.49872	7.11569	7.43619		7.53673	7.50978	7.73978	7.28887	7.34679	7.32334		7.26327	7.23691	7.39754	7.22068		0.020823	1.21064	0.577025	0.959916		FALSE
A_21_P0012374	NM_005119	NM_005119		THRAP3	thyroid hormone receptor associated protein 3	7.02825	6.81558	7.01228	6.75175	6.87114	7.04815		6.96036	6.82337	6.41733	6.45712	6.77396	6.55842		6.73217	6.80211	6.75008	6.61333		0.505836	1.09976	0.381738	1.06101		FALSE
A_23_P25503	NM_001079673	NM_001079673	22862	FNDC3A	fibronectin type III domain containing 3A	10.2906	10.6264	10.5627	10.6951	10.6068	10.5188		9.98377	9.76176	9.92829	10.5006	10.664	10.5401		10.6391	10.4316	10.658	10.6746		0.00122503	0.625496	0.335432	0.91325		TRUE
A_23_P23829	NM_001773	NM_001773	947	CD34	CD34 molecule	3.9629	3.62936	3.08746	3.65464	3.08746	2.99435		3.74483	3.11894	2.99435	3.57743	3.57743	2.76818		2.08746	3.57743	3.89482	2.76818		0.95444	0.985114	0.646558	0.70757		FALSE
A_33_P3242416	A_33_P3242416					5.78749	6.24615	7.28944	5.96217	6.04849	6.01262		5.9491	6.02237	5.81298	5.82257	5.84156	6.18177		5.96217	5.91289	5.783	5.95565		0.884032	0.985899	0.526738	1.04841		FALSE
ERCC-00075_180	ERCC-00075_180					3.77149	3.39232	7.52967	2.74819	3.7211	3.65464		3.30378	4.35975	2.99435	4.04985	3.74819	3.60363		2.76818	4.01959	3.7039	3.65464		0.598165	0.842105	0.693273	0.820524		FALSE
A_33_P3267003	AK123308	AK123308				5.55842	5.48684	5.38532	5.5216	5.29921	5.68124		6.06002	5.55075	6.09737	5.53625	5.47725	5.79116		5.02237	5.59898	5.43359	5.32305		0.208249	1.23213	0.839181	0.954195		FALSE
A_33_P3221688	ENST00000418025	DA292495				4.96145	4.69523	4.79279	4.35535	4.26679	4.66		4.63481	4.21432	4.97871	4.47978	4.63662	4.98726		4.87036	4.74483	4.30378	4.79442		0.748039	0.938258	0.414705	1.19624		FALSE
A_33_P3399778	A_33_P3399778					5.88722	5.91139	5.26679	5.75071	5.88874	5.65105		5.64656	5.56701	5.4625	5.50383	5.72323	5.82496		5.11764	5.71253	5.80977	5.32305		0.313226	0.916802	0.731772	0.900422		FALSE
A_24_P246692	A_24_P246692					13.9309	13.8658	14.0113	14.0401	13.8357	14.0784		14.1786	13.9316	13.9499	13.907	14.0401	13.9521		13.9936	13.8009	13.9695	13.9624		0.577559	1.03787	0.550066	0.953503		FALSE
DarkCorner	DarkCorner					3.64746	2.34873	3.76818	3.89785	3.30378	5.90463		3.80735	3.24793	3.54689	3.51175	3.80413	3.60363		3.42626	2.86419	3.54689	2.56224		0.594673	0.929304	0.887636	1.06486		FALSE
DarkCorner	DarkCorner					4.21432	2.86419	3.67243	3.51175	3.82972	4.83052		4.32867	3.67243	4.03067	4.00562	3.64024	3.60363		3.55459	3.19967	3.8392	3.94544		0.318476	1.19811	0.108617	0.699699		FALSE
DarkCorner	DarkCorner					4.30378	3.92778	3.76818	3.89785	2.82018	4.06878		3.80735	3.67243	3.59991	3.8392	3.80413	3.60363		4.09011	3.3443	4.16993	4.63662		0.589865	0.96209	0.259208	0.621544		FALSE
A_21_P0005899	BC015129	BC015129		XLOC_007205		4.30378	4.41151	5.38532	4.47573	4.01681	4.03067		4.77643	4.11894	4.03067	4.66711	4.26913	4.49185		3.92481	4.21432	4.41785	6.60131		0.557637	0.890477	0.321117	0.368564		FALSE
A_23_P121253	NM_003810	NM_003810	8743	TNFSF10	tumor necrosis factor (ligand) superfamily, member 10	10.1344	10.137	9.93963	8.65156	9.06647	8.90398		7.33343	6.79442	6.49536	9.31345	8.87181	9.25448		10.5445	10.3057	9.24169	9.29548		0.00128135	0.207017	0.011009	2.22917		TRUE
A_23_P144394	NM_001891	NM_001891	1447	CSN2	casein beta	4.46352	3.57743	3.3837	3.95128	3.60733	3.14975		4.16993	3.62936	3.30378	3.35755	3.45943	3.98868		3.61839	3.19967	4.16993	4.03067		0.771837	1.07113	0.0885479	0.61931		FALSE
A_23_P110961	NM_016098	NM_016098	51660	BRP44L	brain protein 44-like	10.739	11.1192	10.9793	11.1045	11.0856	10.9759		10.4902	10.3448	10.5097	11.0888	11.0011	10.7872		10.8281	10.6553	11.0333	11.0379		0.00786797	0.701845	0.0767498	0.815699		FALSE
A_33_P3254246	NM_198944	NM_198944	26664	OR7C1	olfactory receptor, family 7, subfamily C, member 1	3.9629	3.39232	3.83605	3.17991	3.7211	3.65464		4.07146	3.84235	2.99435	3.94837	3.64024	4.15987		5.45533	3.57743	3.89482	4.63662		0.480741	0.823531	0.827081	1.18975		FALSE
A_23_P149678	NM_006099	NM_006099	10401	PIAS3	protein inhibitor of activated STAT, 3	11.383	11.5018	11.3954	11.5151	11.4026	11.4038		11.397	11.4044	11.3769	11.4758	11.4425	11.3922		11.6212	11.4473	11.4908	11.4994		0.160679	0.969897	0.696902	1.02751		FALSE
A_21_P0012022	BX538202	BX538202		XLOC_l2_007543		3.77149	4.10329	6.74567	4.00562	3.48784	3.54689		3.80735	4.18239	3.08746	3.71768	3.15987	4.07414		3.61839	3.40088	4.00562	3.65464		0.924926	1.02943	0.260767	0.800794		FALSE
A_24_P331675	NM_006781	NM_006781	10665	C6orf10	chromosome 6 open reading frame 10	4.30378	3.92778	3.86728	3.89785	3.92778	4.18982		4.66178	4.58684	3.85175	4.24555	4.37938	4.07414		3.76818	4.28309	4.25503	4.40727		0.649932	1.09715	0.373088	0.809155		FALSE
A_33_P3408949	ENST00000335730	AK127869	125336	LOXHD1	lipoxygenase homology domains 1	3.90388	4.17991	4.66711	3.89785	3.7211	4.03067		4.59991	3.87344	3.94544	3.65464	4.37938	4.30378		4.00562	4.0607	4.3443	4.33762		0.937978	1.01889	0.00802305	0.807874		FALSE
A_24_P458252	A_24_P458252					4.21432	4.10329	5.34651	3.35755	3.48784	3.94251		4.07146	3.67243	4.10591	3.89785	4.2384	4.03342		4.82496	4.10329	4.0607	4.18239		0.566146	0.928758	0.448007	1.26802		FALSE
A_21_P0012676	NR_026575	NR_026575		GK3P	glycerol kinase 3 pseudogene	6.76072	6.54352	6.70347	6.67507	6.80171	6.85915		7.25532	7.40275	7.29433	6.71596	7.00755	6.82337		6.71896	6.55938	6.91046	6.60131		0.00812488	1.38368	0.571368	0.922287		FALSE
A_21_P0002833	ENST00000418972			XLOC_003016		4.11894	3.84235	3.86728	2.74819	3.92778	3.75489		3.61102	4.11894	4.14466	3.89785	6.24555	4.66711		3.61839	3.68299	4.11374	4.52356		0.241558	0.507462	0.0844134	0.629395		FALSE
A_33_P3311863	NM_001242837	NM_001242837	161	AP2A2	adaptor-related protein complex 2, alpha 2 subunit	6.49835	6.24615	6.60223	6.20701	6.46174	6.31685		6.7719	7.04132	6.70001	6.51668	6.55866	6.32699		6.07481	6.53698	6.25267	6.31458		0.0424143	1.29262	0.932615	1.01556		FALSE
A_33_P3275600	NM_001206670	NM_001206670	123745	PLA2G4E	phospholipase A2, group IVE	4.21432	4.14466	5.71553	4.19229	4.41785	4.11114		4.07146	5.00703	4.06609	4.43879	4.11894	4.71939		4.11894	4.39232	4.46046	4.48784		0.907641	0.96984	0.25265	0.859447		FALSE
A_23_P402610	NM_012393	NM_012393	5198	PFAS	phosphoribosylformylglycinamidine synthase	8.31628	7.89681	7.45018	7.71896	7.78566	7.66756		7.12315	7.16271	6.95201	7.92833	7.64566	7.77684		7.3479	7.50829	7.55794	7.55794		0.00249543	0.613731	0.24684	0.913928		TRUE
A_23_P105651	NM_013377	NM_013377	29951	PDZRN4	PDZ domain containing ring finger 4	3.3443	2.03342	3.43879	3.89785	3.42626	3.29921		3.11894	4.30378	2.82018	3.26209	3.2384	3.2384		3.12928	3.11894	3.76487	2.32193		0.729602	1.1235	0.921143	1.05754		FALSE
A_23_P205830	NM_025238	NM_025238	53339	BTBD1	BTB (POZ) domain containing 1	11.1803	11.0967	11.1195	11.1577	11.1569	11.1699		11.4231	11.4019	11.3978	11.1741	11.0085	11.1725		11.3053	11.2623	11.0397	11.1551		0.0064594	1.22202	0.0939135	1.13797		FALSE
A_33_P3324680	A_33_P3324680					4.21432	4.10329	3.86728	4.00562	3.7211	3.84862		4.16993	5.61563	4.22159	3.8392	3.94544	3.80735		5.24793	3.78463	4.0607	4.03067		0.165604	1.7472	0.586065	1.38569		FALSE
A_21_P0000440	NR_003296	NR_003296		SNORD115-4	small nucleolar RNA, C/D box 115-4	3.9629	4.17991	3.62571	3.89785	3.82972	4.03067		4.16993	4.93811	4.06609	3.71768	3.74819	3.98868		4.16993	3.57743	4.00562	3.65464		0.117465	1.48781	0.910929	1.03064		FALSE
A_23_P83838	NM_004056	NM_004056	767	CA8	carbonic anhydrase VIII	4.30378	4.33985	4.92184	3.65464	4.0634	5.84078		3	3.67243	4.10591	3.35755	5.29347	4.26913		4.00562	3.68299	3.94544	3.12412		0.330504	0.609653	0.555608	1.2393		FALSE
A_21_P0001526	TCONS_00001550			XLOC_000893		3.64746	3.92778	4.87036	4.10329	4.10591	7.14466		3.74483	4.04985	4.18239	3.57743	5.00983	4.19476		6.67463	4.17742	4.0607	3.90087		0.570368	0.83029	0.367406	2.72309		FALSE
A_21_P0013813	TCONS_l2_00030477			XLOC_l2_015716		5.54303	5.36413	5.3072	5.31061	5.21553	5.00843		5.07682	5.38262	5.05121	5.10656	5.03205	5.39017		5.65284	5.36085	5.58026	5.35535		0.970277	0.99582	0.851852	1.02743		FALSE
A_33_P3388636	AK097925	AK097925	643549	FLJ40606	uncharacterized LOC643549	6.15672	5.95783	6.46199	5.69	5.93148	5.7879		5.83052	5.80977	5.86341	5.84862	5.93	5.99718		5.54061	5.66534	5.66888	5.71167		0.118168	0.939066	0.316508	0.941282		FALSE
A_21_P0003243	THC2496390			XLOC_002730		7.37314	7.13539	7.16271	7.14991	7.10983	7.1225		7.33343	7.14306	7.05731	7.17461	8.08032	7.01924		8.08414	6.97549	7.10558	6.96795		0.509023	0.842771	0.470518	1.40742		FALSE
ERCC-00137_95	DQ855000					5.00703	4.78463	6.92593	4.57365	4.3443	4.66		4.47573	6.0607	4.10591	4.60177	5.62114	4.94398		4.35975	4.64566	4.85175	4.52356		0.807055	0.88586	0.484917	0.879679		FALSE
ERCC-00002_129	DQ459430					3.77149	3.84235	6.10525	4.00562	4.1472	3.42626		3.80735	7.47066	3.59991	4.14975	3.57743	3.94544		6.917	3.68299	4.25503	4.18239		0.446947	2.09716	0.572625	2.11592		FALSE
A_21_P0006525	AY660579	AY660579		XLOC_008111		4.53528	4.41151	3.43879	4.00562	4.10591	4.11114		4.07146	2.96	4.25503	4.00562	4.15735	4.37504		4.9571	4.4818	4.74819	4.79442		0.375296	0.748891	0.848219	0.964696		FALSE
A_33_P3305203	XR_110237	XR_110237	283588	LOC283588	uncharacterized LOC283588	4.98299	5.03892	4.58308	4.63662	4.7039	4.8857		5.5708	5.73809	5.66267	5.35755	6.82615	5.07012		5.15608	4.97871	5.59339	4.74483		0.871543	0.936865	0.836304	0.931924		FALSE
A_21_P0012141	TCONS_l2_00016575			XLOC_l2_008841		3.77149	3.84235	3.67243	3.77149	3.82972	3.75489		4.02791	4.2503	3.59991	4.04985	5.55746	4.2396		4.00562	3.57743	4.20701	3.42626		0.268432	0.634519	0.960148	0.982744		FALSE
A_24_P91916	NM_018698	NM_018698	55916	NXT2	nuclear transport factor 2-like export factor 2	7.82992	7.92981	7.74294	7.78331	7.83773	8.01367		7.71575	7.56701	7.47776	7.82933	7.98469	7.88217		7.87901	7.74378	7.81618	7.91158		0.0198574	0.805586	0.590753	0.964273		FALSE
A_33_P3360412	NM_148920	NM_148920	9091	PIGQ	phosphatidylinositol glycan anchor biosynthesis, class Q	5.88722	5.61195	5.42206	5.3298	5.38262	5.36413		5.52356	6.41389	5.5812	5.29921	5.50978	5.71939		5.26209	5.66534	5.25857	4.84549		0.349965	1.2571	0.289882	1.33024		FALSE
A_23_P334608	NM_000181	NM_000181	2990	GUSB	glucuronidase, beta	12.4945	12.6625	12.6372	12.6893	12.7561	12.6942		12.8639	12.7952	12.8412	12.7727	12.654	12.5983		12.7738	12.8019	12.7297	12.7402		0.0455781	1.11609	0.0716279	1.03735		FALSE
A_19_P00810474	XM_003403479	XM_003403479		LOC100652741		6.71725	6.94618	6.54496	6.71725	6.76363	7.36509		6.78668	6.75656	6.61102	6.93148	7.02341	7.12541		6.87036	6.57365	7.07498	6.73302		0.0166876	0.80738	0.5058	0.881486		FALSE
A_23_P26928	ENST00000331733	AK023156				7.79055	8.03316	8.22551	8.38114	8.11293	8.3082		8.49185	8.47015	8.53643	8.27874	9.02765	8.04337		8.71371	8.40041	8.22897	8.23205		0.875732	1.03495	0.172471	1.25401		FALSE
A_23_P23296	NM_000299	NM_000299	5317	PKP1	plakophilin 1 (ectodermal dysplasia/skin fragility syndrome)	8.9571	8.90567	8.93443	8.73068	8.9448	8.99055		9.64864	9.97432	9.74405	8.85355	8.96113	8.80453		8.63776	8.74004	8.80353	8.92815		0.00102854	1.88678	0.15938	0.884579		TRUE
A_21_P0006918	AA928102	AA928102		XLOC_008625		4.3837	4.57554	4.32418	4.49885	4.7039	4.33762		4.47573	7.32643	4.62205	4.04985	4.41785	4.77149		4.56415	4.64566	4.48985	3.94544		0.326318	2.08735	0.294703	1.30791		FALSE
A_23_P118894	NM_024320	NM_024320	79170	PRR15L	proline rich 15-like	4.21432	3.74147	4.20457	3.7211	4.26679	5.83052		3.96578	4.43879	3.70736	3.94837	3.94544	3.80735		6.20518	4.01959	4.30378	3.75822		0.565978	1.09956	0.438317	2.11607		FALSE
A_33_P3309999	NM_001013628	NM_001013628	340578	DCAF12L2	DDB1 and CUL4 associated factor 12-like 2	5.47877	5.81938	5.51175	5.45789	5.86496	5.65105		5.73809	5.15482	5.44657	5.76321	5.53916	5.71939		5.77479	5.42206	5.46964	5.64205		0.279116	0.854156	0.848397	1.02995		FALSE
A_23_P160787	NM_004565	NM_004565	5195	PEX14	peroxisomal biogenesis factor 14	12.5725	12.8188	12.9173	12.6828	12.7328	12.6644		12.5149	12.7064	12.6123	12.8103	12.798	12.7311		12.8885	12.6437	12.8344	12.855		0.0494362	0.889673	0.587654	0.946957		FALSE
A_24_P280803	ENST00000492356	BC018140	6227	RPS21	ribosomal protein S21	16.2638	16.3345	16.3169	16.3045	16.3554	16.3444		16.2488	16.3554	16.2603	16.3755	16.4442	16.3605		16.4356	16.2572	16.3716	16.3532		0.0684622	0.929663	0.874761	0.988964		FALSE
A_23_P111929	NM_016023	NM_016023	51633	OTUD6B	OTU domain containing 6B	7.11179	7.03995	7.11146	6.85272	7.17415	7.09951		6.28887	6.53382	6.22521	6.83861	7.01437	6.88226		6.80373	6.72664	6.75739	7.00633		0.00645838	0.677151	0.465053	0.922313		FALSE
A_21_P0005755	TCONS_00014838			XLOC_006905		3.64746	4.17991	5.10983	3.42626	3.7211	4.11114		4.2503	5.11634	4.03067	3.8392	4.54882	3.90087		3.82972	4.21432	4.25503	3.98584		0.409714	1.29188	0.715752	0.934059		FALSE
A_33_P3320241	A_33_P3320241					4.01681	3.33985	2.82018	2.97728	3.08746	3.23362		3.46352	5.38262	3.42626	3.8392	3.08746	3.48784		2.86419	2.65821	3.94544	3.85175		0.414906	1.53613	0.00975064	0.454579		TRUE
A_33_P3627001	NM_144962	NM_144962	157310	PEBP4	phosphatidylethanolamine-binding protein 4	5.47877	5.29462	5.53236	5.81298	5.38262	5.75739		5.81698	5.6591	5.62114	5.73809	5.60455	5.95601		5.62753	5.69	5.46964	5.88722		0.601811	0.954525	0.934275	0.986462		FALSE
A_33_P3420941	BC046381	BC046381	439950	LOC439950	uncharacterized LOC439950	3.90388	4.25974	4.12928	3.95128	4.30378	4.26209		3.74483	7.06306	4.41785	4.14975	5.64024	4.47168		4.53916	4.41785	3.8392	4.69174		0.786453	1.24951	0.669768	1.15912		FALSE
A_21_P0009475	TCONS_00026327			XLOC_012667		5.55842	5.78218	5.71553	5.69	5.46557	6.01262		5.9491	6.91625	5.66267	5.62297	7.32615	5.50978		5.68299	5.66534	5.59339	5.61563		0.975292	1.0161	0.0391281	1.04947		FALSE
A_33_P3399263	NM_001243539	NM_001243539	3601	IL15RA	interleukin 15 receptor, alpha	8.1906	8.22317	8.26635	7.68168	7.61758	9.0524		6.82456	7.11065	6.70001	7.86012	7.84735	7.92704		8.16334	8.08862	7.73259	7.81828		0.00128704	0.500082	0.0253022	1.27504		TRUE
A_23_P108932	NR_002229	NR_002229	56969	RPL23AP32	ribosomal protein L23a pseudogene 32	4.30378	4.25974	3.96434	4.60918	4.7039	4.03067		5.3298	6.20701	5.23242	4.85487	4.3443	4.60918		5.22641	4.74483	4.62936	4.03067		0.0452017	1.98201	0.230023	1.57528		FALSE
A_33_P3227899	NR_015361	NR_015361	440896	LOC440896	uncharacterized LOC440896	5.05393	5.13443	6.27671	5.29347	5.46557	5.29347		4.98299	5.96651	5.27961	5.53625	5.71081	5.66977		6.04439	5.37287	5.68299	5.09803		0.481893	0.853085	0.549106	1.2467		FALSE
A_33_P3264577	NM_004082	NM_004082	1639	DCTN1	dynactin 1	11.6672	11.6164	11.5455	11.2772	11.4811	11.4327		11.7077	11.6355	11.5123	11.4256	11.3805	11.6377		11.6911	11.6893	11.3225	11.4868		0.232674	1.09981	0.0736858	1.21889		FALSE
A_21_P0005398	DB014480	DB014480		XLOC_006166		3.90388	3.92778	7.20059	3.95128	4.18735	3.80413		4.2503	6.12412	4.18239	3.94837	5.17742	4.07414		3.61839	4.41785	4.11374	3.65464		0.57727	1.36822	0.798755	1.09728		FALSE
A_33_P3330872	NM_078629	NM_078629	10943	MSL3	male-specific lethal 3 homolog (Drosophila)	4.49185	4.60548	6.17804	4.26913	4.87652	4.40939		4.83131	5.11634	4.51373	4.24555	5.21796	4.64024		6.68212	4.32418	4.16993	3.75822		0.737471	1.08614	0.32723	2.90608		FALSE
A_24_P398432	NM_001040118	NM_001040118	116985	ARAP1	ArfGAP with RhoGAP domain, ankyrin repeat and PH domain 1	9.9011	9.90416	9.90405	9.88331	10.0206	9.9661		10.4232	10.5553	10.4143	9.96619	10.0414	10.0354		10.0694	10.0196	9.89221	9.90961		0.000952165	1.366	0.0321167	1.10466		FALSE
A_33_P3352283	ENST00000376005					3.90388	4.60548	6.96723	3.89785	4.01681	3.65464		4.56796	8.59933	4.14466	4.04985	8.05545	4.60918		4.2384	3.96867	3.8392	4.03067		0.921281	1.14803	0.415253	1.12397		FALSE
A_33_P3311160	AB385295	AB385295				8.5478	8.53369	8.49179	8.34679	8.48482	8.441		7.87152	8.06086	8.01646	8.26415	8.25945	8.40421		8.44191	8.20839	8.20143	8.34416		0.0117763	0.797568	0.73887	1.03695		FALSE
A_33_P3297150	A_33_P3297150					3.64746	3.04439	3.72792	4.2384	3.7211	7.54846		3.11894	3.7211	4.18239	3.71768	5.39981	3.75489		3.29462	3.96867	3.7039	2.76818		0.386046	0.652185	0.56352	1.31549		FALSE
A_24_P270460	NM_005532	NM_005532	3429	IFI27	interferon, alpha-inducible protein 27	14.7486	15.0831	15.1303	14.934	14.6976	14.8578		13.1301	13.2481	13.2489	14.9732	14.8753	14.916		15.3798	14.9684	14.7896	14.8592		3.87897e-06	0.305129	0.235698	1.2743		TRUE
A_24_P942250	NM_025134	NM_025134	80205	CHD9	chromodomain helicase DNA binding protein 9	8.57388	8.58161	8.55543	8.58649	8.34873	9.10558		8.12477	8.15244	8.11813	8.31699	8.61172	8.4823		8.59823	8.53028	8.27219	8.27961		0.0169648	0.790832	0.0137558	1.22125		FALSE
A_32_P158786	NM_001170633	NM_001170633	115749	C12orf56	chromosome 12 open reading frame 56	4.66888	4.33985	5.18611	4.2384	4.41785	5.03205		4.83131	5.19229	5.11374	4.77479	5.12024	4.30378		4.48382	4.64566	4.59805	4.40727		0.296459	1.24216	0.668891	1.04397		FALSE
A_21_P0003905	TCONS_00009151			XLOC_004135		4.53528	4.33985	8.32221	4.2384	4.26679	5.68124		4.2503	4.11894	4.32418	4.24555	4.30378	4.60918		4.09011	4.21432	4.3443	4.33762		0.291646	0.898113	0.0935851	0.87737		FALSE
A_23_P91590	NM_002882	NM_002882	5902	RANBP1	RAN binding protein 1	15.0415	14.984	14.8937	14.8431	14.897	14.9797		14.4227	14.5043	14.4762	14.9267	14.9704	14.8438		14.81	14.6605	14.8126	14.9456		0.000541247	0.734117	0.287089	0.90509		FALSE
A_33_P3309670	NM_020722	NM_020722	57482	KIAA1211	KIAA1211	4.11894	3.8857	4.28077	4.10329	3.82972	4.40939		3.3837	3.75822	3.65464	3.8392	3.3837	4.2396		4.93664	4.14211	3.8392	3.75822		0.459158	0.857387	0.204784	1.67094		FALSE
A_32_P215318	NM_198839	NM_198839	31	ACACA	acetyl-CoA carboxylase alpha	8.39901	8.4358	8.4485	8.32087	8.32727	8.38909		7.8769	8.14935	7.94371	8.30121	8.40806	8.50308		8.64143	8.23362	8.43619	8.26635		0.0146543	0.75047	0.733831	1.06161		FALSE
(+)E1A_r60_a107	E1A_r60_a107					4.73132	4.89178	5.62205	4.98371	5.21553	5.45533		5.07682	4.87036	4.91886	5.08348	8.85915	5.04439		5.45533	5.15608	5.07012	4.58308		0.339146	0.385911	0.235673	1.39388		FALSE
A_33_P3362981	NM_018992	NM_018992	54442	KCTD5	potassium channel tetramerisation domain containing 5	8.10345	7.9629	7.67816	7.85243	7.94508	7.74693		7.82754	8.14935	7.77654	7.8986	7.89264	7.85759		8.04405	7.8005	7.94196	7.82625		0.78127	1.02446	0.803723	1.02681		FALSE
A_24_P102053	NM_002538	NM_002538	100506658	OCLN	occludin	6.76694	7.28367	7.44579	7.30335	7.27859	7.23362		6.94563	7.58214	7.25207	6.97907	7.36496	7.20059		7.08564	6.91979	7.25267	7.29203		0.733948	1.05585	0.0870591	0.82953		FALSE
A_24_P606663	A_24_P606663					12.6353	12.6207	12.8012	12.9856	12.7064	12.8185		13.1287	12.9566	12.7986	12.8889	12.8784	12.6608		12.5465	12.4661	12.8784	12.8064		0.277306	1.11102	0.0248146	0.792173		FALSE
A_23_P42588	NM_018384	NM_018384	55340	GIMAP5	GTPase, IMAP family member 5	3.3443	3.8857	4.09803	3.89785	3.60733	4.18982		3.86109	6.39419	3.75489	3.71768	4.03892	3.65464		5.85565	3.46352	3.8392	3.65464		0.37611	1.823	0.526239	1.88252		FALSE
A_23_P80718	NM_144642	NM_144642	132204	SYNPR	synaptoporin	3.49985	3.46352	3.86728	3.17991	3.82972	3.42626		3.74483	4.98299	3.30378	3.71768	3.3837	3.2384		3.61839	2.34873	3.11894	3.27146		0.340992	1.4783	0.7721	0.863552		FALSE
A_33_P3372600	XR_109159	XR_109159	100129119	LOC100129119	uncharacterized LOC100129119	4.46352	4.75656	5.224	4.70304	4.90388	5.96506		5.07682	4.53138	4.25503	4.66711	4.54882	4.64024		5.45533	4.89178	4.53528	4.48784		0.992782	1.00163	0.144049	1.58227		FALSE
A_33_P3350452	A_33_P3350452					7.52967	7.4078	7.76051	7.4281	7.55339	7.77839		7.62308	7.61195	7.49448	7.43254	7.55794	7.48482		7.33413	7.33818	7.43124	7.59397		0.197646	1.06049	0.162462	0.884878		FALSE
A_33_P3401452	NM_032221	NM_032221	84181	CHD6	chromodomain helicase DNA binding protein 6	6.57459	6.49835	7.52625	6.57459	6.86631	6.73725		6.49785	6.28425	6.15672	6.19845	6.6562	6.55842		6.51027	6.46557	6.29405	6.30292		0.407811	0.896214	0.0141646	1.14032		FALSE
A_33_P3414242	NM_001008229	NM_001008229	4340	MOG	myelin oligodendrocyte glycoprotein	5.92481	6.63481	7.08614	6.05731	6.70217	6.62159		6.11114	6.63027	6.36578	6.41469	6.94251	6.51816		6.51742	6.37287	6.09803	6.54978		0.30975	0.837371	0.660054	1.08767		FALSE
A_33_P3356525	AK127393	AK127393	645566	FLJ45482	uncharacterized LOC645566	8.35989	8.63606	8.46544	8.41917	8.57884	8.5849		9.03926	9.17258	8.85233	8.56224	8.99391	8.68212		8.92217	8.57258	8.74636	8.22942		0.157755	1.21025	0.493101	1.19705		FALSE
A_33_P3260667	NM_001001821	NM_001001821	127068	OR2T34	olfactory receptor, family 2, subfamily T, member 34	4.3837	4.37287	4.58308	4.26913	4.01681	7.10591		4.32867	5.23122	4.39446	4.04985	4.45738	3.60363		4.87036	4.41785	4.25503	4.25974		0.182088	1.53103	0.229552	1.30742		FALSE
A_21_P0013755	NM_014888	NM_014888		FAM3C	family with sequence similarity 3, member C	10.2924	10.5132	10.5515	10.5014	10.4516	10.4945		10.3223	10.4173	10.4994	10.5406	10.4791	10.4232		10.6249	10.3763	10.4498	10.4938		0.32998	0.953954	0.840715	1.02017		FALSE
A_24_P185314	NM_003826	NM_003826	8774	NAPG	N-ethylmaleimide-sensitive factor attachment protein, gamma	10.2177	10.2759	10.1053	10.3385	10.3172	10.3652		10.6309	10.5872	10.6531	10.3322	10.3754	10.2598		10.3696	10.3531	10.2722	10.205		0.00149914	1.23217	0.0711574	1.08881		FALSE
A_33_P3419632	ENST00000389887	BC011001	112937	GLB1L3	galactosidase, beta 1-like 3	4.21432	4.02237	4.20457	3.89785	4.3443	5.16616		3.96578	3.52748	3.75489	4.24555	4.30378	4.07414		4.30378	4.41785	4.41785	3.65464		0.0334961	0.727772	0.488785	1.25229		FALSE
A_21_P0010801	TCONS_l2_00002836			XLOC_l2_001421		4.30378	4.60548	5.34651	4.53916	4.87652	4.77479		4.80574	4.30378	4.28309	4.60177	5.14211	4.60918		5.07682	4.69349	4.62936	4.84549		0.265284	0.800988	0.571128	1.10782		FALSE
A_33_P3411338	NM_001977	NM_001977	2028	ENPEP	glutamyl aminopeptidase (aminopeptidase A)	3.90388	3.74147	4.63662	4.00562	3.60733	5.63662		3.30378	3.84235	3.94544	3.57743	4.03892	4.30378		3.61839	3.96867	4.00562	3.60363		0.39616	0.825772	0.970574	0.992336		FALSE
A_24_P92367	NM_001017964	NM_001017964	150223	YDJC	YdjC homolog (bacterial)	14.605	14.607	14.6438	14.4902	14.5121	14.605		13.3725	13.518	13.5381	14.5422	14.5619	14.5786		14.2438	14.2149	14.3754	14.4887		3.41842e-05	0.471481	0.0740719	0.868952		TRUE
ETG08_142674	ETG08_142674					3.9629	4.25974	4.12928	3.7211	4.18735	4.26209		4.19722	4.04985	3.65464	3.57743	3.84862	4.11894		3.36632	3.8392	3.7039	4.03067		0.625311	1.08591	0.454527	0.832474		FALSE
A_21_P0005086	TCONS_00012359			XLOC_005919		3.9629	3.84235	3.76818	3.89785	3.60733	3.94251		3.74483	3.42626	3.42626	3.26209	3.3837	3.70736		2.41785	3.68299	3.48382	3.27146		0.657229	1.05805	0.660676	0.797073		FALSE
A_21_P0013125	NM_001190766	NM_001190766		FLJ23152	uncharacterized LOC401236	4.06878	4.33985	4.66711	3.77149	4.18735	4.06878		3.74483	7.28092	3.94544	4.14975	4.26913	4.19476		3.82972	4.28309	4.25503	5.35535		0.530983	1.72411	0.335248	0.595105		FALSE
A_33_P3335735	NR_024559	NR_024559	100128977	LOC100128977	uncharacterized LOC100128977	4.06878	4.02237	3.86728	4.00562	3.92778	3.94251		4.32867	3.94544	4.25503	4.47978	3.90087	4.07414		4.00562	4.28309	4.00562	3.85175		0.910838	1.01733	0.306974	1.16124		FALSE
A_21_P0012108	ENST00000438659			XLOC_l2_008450		3.90388	4.22641	6.59105	3.77149	4.41785	4.33762		4.11894	4.47573	3.85175	4.24555	4.03892	4.37504		4.00562	4.41785	3.94544	3.65464		0.74708	0.951959	0.244235	1.33025		FALSE
A_33_P3290924	NM_001172415	NM_001172415	573	BAG1	BCL2-associated athanogene	10.9093	10.8194	10.7562	10.5833	10.5441	10.6884		9.74832	9.81245	9.72965	10.5583	10.565	10.5938		10.5375	10.5193	10.4698	10.5567		7.77338e-06	0.570815	0.765628	1.01054		TRUE
A_21_P0003452	ENST00000503085			XLOC_003911		4.21432	4.54496	7.89368	4.32418	4.3443	4.5068		4.16993	5.59898	4.25503	4.40939	4.54882	4.64024		5.33092	4.56605	3.89482	4.14975		0.776806	1.1033	0.14839	1.90027		FALSE
A_23_P114689	NM_017707	NM_017707	55616	ASAP3	ArfGAP with SH3 domain, ankyrin repeat and PH domain 3	5.58684	4.94178	6.2503	5.3298	5.51865	4.93664		6.15355	6.18735	6.13507	5.64024	5.42206	5.35755		5.5708	5.82655	5.29462	5.50184		0.00139691	1.60811	0.20946	1.23153		TRUE
A_23_P43337	NM_144966	NM_144966	158326	FREM1	FRAS1 related extracellular matrix 1	4.66888	5.11374	5.0634	4.82337	4.63481	4.71939		5.31061	5.03067	4.67772	4.7211	4.45738	4.98726		4.66711	5.05257	4.56415	4.94251		0.299119	1.21792	0.73138	1.07662		FALSE
A_23_P104464	NM_000698	NM_000698	240	ALOX5	arachidonate 5-lipoxygenase	6.90106	7.03995	7.01228	7.47751	7.41231	7.73153		6.544	6.24615	6.46276	7.84853	7.78341	7.66667		7.53722	7.57033	7.70887	7.93295		0.00020097	0.392682	0.142352	0.830967		TRUE
A_21_P0002945	XM_001130287	XM_001130287		LOC729454	destrin-like	4.60177	4.83605	5.49386	5.12153	5.16993	5.81298		4.59991	5.27146	4.51373	4.7211	8.13378	4.94398		4.41996	4.86882	4.41785	4.03067		0.370148	0.454414	0.292075	1.33805		FALSE
A_21_P0005646	TCONS_00014579			XLOC_006689		4.73132	4.66711	3.96434	4.70304	4.63481	4.98299		4.74819	4.53138	4.67772	4.24555	4.11894	-1.41504		4.66711	4.45327	4.74819	4.58308		0.2791	5.04882	0.516755	0.929517		FALSE
A_33_P3334615	NM_005140	NM_005140	1260	CNGA2	cyclic nucleotide gated channel alpha 2	4.11894	3.74147	3.83605	3.95128	3.60733	6.90989		4.32867	3.98299	3.85175	3.8392	3.2384	4.2396		3.42626	3.57743	4.0607	3.42626		0.432916	1.21594	0.535889	0.845787		FALSE
A_33_P3267195	XR_108704	XR_108704	497048	KU-MEL-3	KU-MEL-3	7.13089	7.49798	7.22144	7.16805	7.27859	7.40594		7.22762	7.55842	7.00913	6.99435	7.76197	7.2393		7.47066	7.08082	6.96651	7.3177		0.821255	0.954741	0.661121	1.09706		FALSE
A_33_P3400943	NM_001199054	NM_001199054	29965	C16orf5	chromosome 16 open reading frame 5	10.9475	11.0529	10.9883	11.0257	10.9973	11.1147		11.739	11.6604	11.5858	11.2774	11.1912	11.0434		11.2024	11.2769	11.0995	11.0869		0.00380573	1.40547	0.0605194	1.10683		FALSE
A_21_P0007806	NR_033834	NR_033834		FLJ31485	uncharacterized LOC440119	3.84549	3.92778	4.28077	4.26913	4.93	4.18982		4.11894	4.30378	3.30378	3.71768	4.03892	4.19476		7.25768	3.96867	4.30378	3.80735		0.835269	0.949375	0.447857	2.94365		FALSE
A_21_P0006575	TCONS_00017488			XLOC_008116		4.3837	4.75656	3.96434	4.00562	4.49185	4.03067		3.80735	5.00703	4.39446	4.04985	4.19476	4.30378		4.78136	4.17742	4.16993	4.40727		0.567767	1.16486	0.616056	1.14139		FALSE
A_23_P344037	NM_018223	NM_018223	55743	CHFR	checkpoint with forkhead and ring finger domains	8.12493	7.97181	8.05748	7.97978	7.92667	8.13105		8.4852	8.77859	8.34527	8.01035	7.88245	8.01794		8.0949	8.02635	7.96506	7.83861		0.0137799	1.48052	0.157928	1.11635		FALSE
A_21_P0008425	TCONS_00022726			XLOC_011006		3.90388	3.92778	4.12928	3.77149	4.23122	3.75489		4.16993	3.37069	3.75489	3.71768	5.14211	4.30378		3.82972	4.21432	4.25503	2.96		0.258723	0.64946	0.601937	1.33284		FALSE
A_24_P97931	NM_001320	NM_001320	1460	CSNK2B	casein kinase 2, beta polypeptide	13.665	13.7699	13.8389	13.665	13.7474	13.7779		13.912	13.912	13.8433	13.7257	13.7772	13.807		13.7835	13.7992	13.592	13.7772		0.0225186	1.08611	0.369518	1.07677		FALSE
A_23_P121545	NM_201591	NM_201591	2823	GPM6A	glycoprotein M6A	4.60177	5.11374	4.82337	4.14975	4.82177	5.25267		3.20457	6.12412	3.94544	4.47978	4.3443	4.64024		5.41363	4.45327	4.48985	5.03205		0.946051	0.957009	0.784016	1.12701		FALSE
A_33_P3250861	ENST00000370606		7547	ZIC3	Zic family member 3	3.90388	3.74147	4.04985	3.17991	4.10591	4.14975		3.74483	3.87344	3.94544	4.04985	3.84862	3.80735		4.26913	3.3443	3.7039	3.75822		0.644735	0.9677	0.885284	1.05383		FALSE
A_21_P0006562	TCONS_00017420			XLOC_007971		3.90388	3.74147	3.86728	3.95128	4.26679	8.71376		4.2503	4.04985	4.14466	4.24555	4.60918	4.11894		3.67243	3.52356	4.30378	3.94544		0.326826	0.884976	0.113153	0.69418		FALSE
A_33_P3360227	A_33_P3360227					4.41785	4.10329	4.4818	4.04985	4.1472	4.83052		3.92481	3.75822	4.10591	3.76818	4.87036	4.15987		3.82972	4.0607	3.94544	3.70736		0.375618	0.791965	0.548138	1.08584		FALSE
A_21_P0006578	TCONS_00017503			XLOC_008151		6.3966	6.63481	6.53746	6.48129	6.31572	6.41469		6.58355	6.50928	6.33985	6.69392	6.62434	6.49685		6.26386	6.70044	6.6524	6.55866		0.239636	0.915431	0.636042	0.918034		FALSE
A_23_P103919	NM_003779	NM_003779	8703	B4GALT3	UDP-Gal:betaGlcNAc beta 1,4- galactosyltransferase, polypeptide 3	11.1151	11.2798	11.3164	11.2963	11.1543	11.195		11.0044	10.9384	11.1135	11.2622	11.1766	11.3213		11.0788	11.0169	11.3459	11.1096		0.0238059	0.849904	0.278771	0.882771		FALSE
A_21_P0012249	TCONS_l2_00017601			XLOC_l2_009301		4.25739	4.4818	6.29203	4.35535	4.3443	5.22762		4.02791	4.35975	3.65464	4.32867	4.19476	4.2396		7.89851	4.39232	4.3443	4.14975		0.311229	0.846601	0.392635	3.72797		FALSE
A_21_P0014160	XR_108646	XR_108646		LOC100505697	uncharacterized LOC100505697	3.77149	4.02237	3.96434	3.57743	4.01681	4.47776		4.16993	3.84235	4.10591	4.19476	7.3177	4.30378		4.00562	4.4818	4.11374	3.54689		0.296739	0.425525	0.380244	1.33181		FALSE
A_23_P17275	NM_016544	NM_016544	51277	DNAJC27	DnaJ (Hsp40) homolog, subfamily C, member 27	7.36714	7.59596	7.66888	7.83773	7.62045	7.61965		6.96036	7.08048	7.27729	7.67474	7.95019	7.68332		7.58285	7.3479	7.65821	7.62011		0.00682929	0.6314	0.281658	0.886514		TRUE
A_21_P0005224	ENST00000419326	DA935136		XLOC_006048		4.79116	4.33985	4.25385	4.14975	4.49185	4.43671		4.7211	4.35975	4.25503	4.04985	4.11894	4.37504		3.72792	4.53916	3.54689	3.65464		0.200382	1.20082	0.322669	1.44671		FALSE
A_33_P3378707	NR_027053	NR_027053	646214	LOC646214	p21 protein (Cdc42/Rac)-activated kinase 2 pseudogene	6.31288	6.36359	6.3581	6.37368	6.4966	6.47066		6.28887	6.39419	6.22521	6.65754	6.33985	6.2243		6.41733	6.28367	6.27263	6.37232		0.492856	0.930143	0.768783	1.01961		FALSE
A_21_P0000753	NR_038289	NR_038289		LOC100507086	uncharacterized LOC100507086	7.88855	7.65642	7.73323	7.71896	7.64498	7.57507		6.80171	7.14306	7.20427	7.65329	7.66389	7.71038		8.52344	7.67794	7.69425	7.77211		0.00775234	0.647892	0.477922	1.29013		TRUE
A_23_P97328	NM_024319	NM_024319	79169	C1orf35	chromosome 1 open reading frame 35	13.1477	12.8319	12.9117	12.8489	12.7466	12.8397		12.8213	12.8691	12.7995	12.8178	12.8601	12.8538		12.9777	12.9528	12.7887	12.7068		0.599189	0.990398	0.0366259	1.16271		FALSE
A_33_P3313660	NR_002730	NR_002730	23629	BRD7P3	bromodomain containing 7 pseudogene 3	5.35535	5.17742	5.40408	5.56701	5.48583	5.59059		5.48784	5.63027	5.71167	5.68299	5.86728	5.64476		5.65284	5.29462	5.68299	5.42522		0.2686	0.919071	0.750592	0.945813		FALSE
ERCC-00014_76	DQ875385					4.66888	4.78463	5.02098	3.95128	4.7039	4.91289		4.53528	4.2503	4.82814	4.66711	5.5727	4.5859		4.48382	4.34873	4.7211	4.69174		0.321694	0.755759	0.052335	0.817817		FALSE
A_21_P0000441	NR_003297	NR_003297		SNORD115-5	small nucleolar RNA, C/D box 115-5	4.01681	4.54496	4.54689	4.35535	3.7211	4.11114		3.96578	4.58684	3.85175	3.94837	3.64024	4.07414		3.21917	4.34873	4.16993	4.58308		0.399265	1.18691	0.428336	0.663167		FALSE
A_23_P14928	NM_020312	NM_020312	57017	COQ9	coenzyme Q9 homolog (S. cerevisiae)	12.1962	12.3045	12.3029	12.2354	12.1969	12.2541		11.3084	11.3911	11.4853	12.2657	12.143	12.282		12.1393	12.2919	12.2355	12.2716		0.000242886	0.560461	0.67574	0.97401		TRUE
A_23_P310701	NM_019090	NM_019090	54627	KIAA1383	KIAA1383	4.11894	3.96867	3.83605	3.35755	3.92778	3.75489		4.07146	3.75822	4.18239	4.14975	3.45943	3.98868		4.33539	4.17742	3.94544	3.42626		0.601927	1.10043	0.170216	1.48509		FALSE
(+)E1A_r60_a135	E1A_r60_a135					7.07848	6.77643	7.49235	7.30335	6.90049	6.98691		7.06676	7.0911	6.72792	7.1926	6.8914	6.77396		6.86457	6.80211	6.87114	6.80615		0.959383	1.00645	0.917159	0.996334		FALSE
A_23_P408206	NM_153356	NM_153356	161514	TBC1D21	TBC1 domain family, member 21	4.17742	3.84235	5.14848	4.42836	3.86728	4.14975		3.74483	4.2503	4.35315	4.19476	4.03892	4.37504		4.09011	4.10329	4.0607	4.25974		0.702624	0.941601	0.589397	0.956927		FALSE
ERCC-00116_142	DQ668367					4.11894	3.84235	4.41785	3.57743	3.7211	3.84862		4.07146	4.41785	3.80735	4.19476	3.08746	3.90087		4.2384	3.87958	3.7039	3.12412		0.378728	1.29342	0.199044	1.56372		FALSE
A_33_P3349501	A_33_P3349501					5.10198	5.39981	6.06743	5.00843	5.07682	5.29347		5.38586	5.39874	5.37069	4.92778	5.09803	5.42206		4.98299	5.19599	4.77479	5.42522		0.179693	1.17756	0.978286	0.992741		FALSE
A_21_P0011487	THC2630320			XLOC_l2_005517		4.60177	4.81378	4.66711	4.76321	4.7039	4.93664		5.07682	5.00703	4.51373	4.24555	4.60918	4.82018		4.82496	4.4818	4.66	4.25974		0.276128	1.23761	0.539297	1.14354		FALSE
ERCC-00095_63	DQ516759					3.71768	3.5157	3.96434	3.77149	4.1472	3.94251		3.92481	3.62936	3.85175	3.57743	3.51175	3.98868		3.49586	3.68299	4.16993	3.12412		0.563133	1.07874	0.923553	0.960862		FALSE
A_23_P103511	NM_001085375	NM_001085375	400793	C1orf226	chromosome 1 open reading frame 226	6.57459	6.57317	6.56415	6.88455	6.544	6.57459		6.88264	6.76487	6.58261	6.95492	6.99134	6.75864		6.94618	6.95601	6.97835	6.88836		0.235022	0.896105	0.732982	1.01237		FALSE
A_21_P0005693	ENST00000521660			XLOC_006790		5.8009	6.0607	6.29203	5.73894	5.91737	5.99294		6.07079	6.61701	6.13507	5.40408	5.93958	5.96867		5.85565	5.89026	5.62297	6.26121		0.116145	1.41766	0.848797	0.95321		FALSE
A_23_P111811	NM_019071	NM_019071	54556	ING3	inhibitor of growth family, member 3	11.0764	11.0054	10.8773	11.0215	10.7936	10.8385		10.2768	10.2424	10.5045	10.8181	10.8422	10.7981		10.6709	10.9538	10.8572	10.7942		0.00454195	0.71786	0.93488	0.990774		FALSE
A_23_P105313	NM_001414	NM_001414	1967	EIF2B1	eukaryotic translation initiation factor 2B, subunit 1 alpha, 26kDa	11.9019	11.8007	11.8048	11.7105	11.7645	11.7864		11.6586	11.5358	11.5708	11.7674	11.6947	11.8748		11.7469	11.956	11.7131	11.8167		0.040479	0.876253	0.535385	1.06184		FALSE
A_21_P0010584	TCONS_l2_00000923			XLOC_l2_000696		4.56796	4.4818	4.28077	4.10329	4.41785	7.61965		4.16993	4.64024	4.48382	4.32867	3.94544	4.71939		5.26209	4.39232	4.3443	3.94544		0.722444	1.07189	0.289919	1.60474		FALSE
A_33_P3323323	NM_198458	NM_198458	162968	ZNF497	zinc finger protein 497	6.82456	6.6524	6.98673	7.00176	6.58918	7.0546		5.76611	5.72281	5.83763	6.90388	6.76694	6.60131		6.93295	7.0121	7.2393	6.6961		0.000468106	0.506326	0.987564	1.00335		TRUE
A_23_P166526	NM_015653	NM_015653	26150	RIBC2	RIB43A domain with coiled-coils 2	7.25768	6.74567	6.48684	6.79908	6.60432	6.79442		7.49235	7.24109	7.13939	6.77108	6.55866	6.70822		7.24733	7.3592	6.41838	6.67507		0.00749819	1.52798	0.0325829	1.68943		TRUE
A_21_P0009206	BC033940	BC033940		XLOC_012596		3.9629	3.5157	3.86728	3.95128	4.10591	4.03067		3.11894	3.80413	4.06609	3.71768	4.26913	4.15987		3.82972	3.57743	4.48985	4.03067		0.305797	0.765334	0.167502	0.679864		FALSE
A_21_P0010832	THC2749976			XLOC_l2_001640		3.77149	3.92778	3	3.77149	4.01681	2.81378		3.61102	3.57743	3.42626	3.94837	4.41785	3.36632		2.65821	3.57743	3.62936	3.12412		0.294852	0.772385	0.670415	0.835714		FALSE
A_24_P202329	NR_026899	NR_026899	146880	LOC146880	Rho GTPase activating protein 27 pseudogene	4.46352	4.33985	5.3298	4.42836	3.7211	4.18982		4.74819	4.53138	5.20457	4.10329	4.87036	5.56701		4.30378	4.59805	4.59805	4.06878		0.969754	0.987028	0.73538	1.08485		FALSE
A_24_P97825	NM_015621	NM_015621	26112	CCDC69	coiled-coil domain containing 69	7.19229	7.03342	7.14115	7.32502	7.1526	7.24466		8.47269	8.30192	8.19214	7.17773	7.0954	7.34319		7.32867	7.72515	7.15608	7.16271		0.000519034	2.16867	0.204961	1.29013		TRUE
A_21_P0002048	ENST00000427020			XLOC_002078		4.46352	3.92778	3.43879	4.00562	4.01681	3.94251		3.61102	3.84235	3.98868	4.40939	4.11894	4.37504		3.92481	4.14211	4.16993	2.96		0.0271881	0.713456	0.525549	1.38367		FALSE
ERCC-00048_92	DQ883671					4.01681	3.84235	3.76818	3.65464	4.10591	3.65464		4.2503	4.58684	3.48382	3.76818	3.84862	3.70736		3.49586	3.57743	3.8392	3.54689		0.369577	1.25899	0.41099	0.897257		FALSE
A_33_P3246198	NM_001010912	NM_001010912	399814	C10orf120	chromosome 10 open reading frame 120	4.66888	4.44501	4.66711	4.26913	4.56415	3.80413		4.49586	5.09672	4.10591	3.94837	3.64024	4.37504		4.00562	4.14211	4.00562	4.03067		0.181905	1.49306	0.506187	1.03938		FALSE
A_23_P330537	NM_080861	NM_080861	90864	SPSB3	splA/ryanodine receptor domain and SOCS box containing 3	7.20945	7.43697	7.37613	7.22098	7.2893	7.38262		7.29692	7.97316	7.39928	7.39285	7.41032	7.31373		7.09737	7.37368	7.29749	7.31373		0.435111	1.13615	0.662872	0.952582		FALSE
A_23_P30122	NM_000586	NM_000586	3558	IL2	interleukin 2	4.21432	4.02237	5.78872	3.84235	3.82972	3.94251		3.92481	3.98299	4.03067	3.57743	3.94544	3.90087		4.16993	4.14211	4.3443	3.85175		0.225769	1.12629	0.836003	1.04102		FALSE
A_21_P0011106	BX379759	BX379759		LOC100507055	uncharacterized LOC100507055	6.544	6.61102	7.32136	6.4476	6.62114	6.73725		6.65486	6.82337	6.50308	6.24317	6.55866	6.60131		6.50233	6.53698	6.55938	6.79401		0.257269	1.14292	0.316496	0.896864		FALSE
A_23_P135326	NM_017443	NM_017443	54107	POLE3	polymerase (DNA directed), epsilon 3 (p17 subunit)	13.2632	13.2568	13.2123	13.0373	13.1712	13.1879		12.5599	12.7318	12.7291	13.2349	13.2118	13.3408		13.0703	13.1575	13.1582	13.2098		0.00105461	0.664851	0.300504	0.952543		TRUE
A_21_P0002120	ENST00000458254			XLOC_002402		4.49185	4.17991	5.95347	4.26913	4.26679	5.86651		4.66178	4.53138	4.57175	4.10329	4.11894	4.55075		5.11764	4.01959	4.0607	4.33762		0.0946268	1.25758	0.581054	1.29187		FALSE
A_21_P0002913	ENST00000488882			XLOC_003349		3.49985	3.84235	4.66711	4.35535	4.30378	3.84862		4.36413	3.92184	3.15987	3.71768	3.2384	4.15987		3.21917	4.10329	4.48985	3.60363		0.815373	1.0792	0.600706	0.765509		FALSE
A_23_P63825	NM_002079	NM_002079	2805	GOT1	glutamic-oxaloacetic transaminase 1, soluble (aspartate aminotransferase 1)	12.3414	12.3922	12.4812	12.6592	12.4275	12.4775		12.6769	12.5637	12.6481	12.3731	12.3498	12.4754		12.2737	12.4606	12.4903	12.5553		0.0110136	1.17297	0.256248	0.897731		FALSE
A_33_P3274478	NM_001080533	NM_001080533	84747	UNC119B	unc-119 homolog B (C. elegans)	6.10001	6.224	6.17804	6.39393	6.24615	6.2738		6.38532	6.33818	6.22521	6.26327	6.12412	6.43019		6.68212	6.31402	6.41838	6.47472		0.685834	1.03076	0.807994	1.03635		FALSE
A_33_P3236071	NM_016509	NM_016509	51266	CLEC1B	C-type lectin domain family 1, member B	3.77149	3.84235	8.06086	3.95128	4.01681	5.26913		3.74483	4.58684	4.03067	3.57743	3.94544	3.70736		3.61839	4.10329	3.76487	3.54689		0.234275	1.29897	0.521325	1.15265		FALSE
A_21_P0000473	NR_003704	NR_003704		SNORA84	small nucleolar RNA, H/ACA box 84	8.15806	8.27409	8.52515	8.05757	8.29512	8.56063		8.11764	8.46506	8.10017	8.25547	8.34242	8.25886		8.26679	7.93774	8.20143	8.06019		0.659953	0.96062	0.887961	0.980407		FALSE
A_21_P0007922	ENST00000455848			XLOC_010293		3.77149	3.39232	3.76818	3.65464	3.37069	3.48382		3.92481	3.04439	3.75489	3.51175	3.51175	3.42626		3.49586	3.46352	3.8392	3.65464		0.752895	1.06543	0.104077	0.830913		FALSE
A_21_P0014003	ENST00000521821	XM_003403438		LOC100652766		7.91476	8.07096	7.93406	7.92073	8.01637	8.0563		7.58249	7.90952	7.88855	7.92128	7.93664	8.07631		7.8952	7.70973	8.03926	7.95783		0.188713	0.87992	0.19249	0.872918		FALSE
A_21_P0010761	BC035370	BC035370		XLOC_l2_000941		3.49985	3.46352	2.07682	3.17991	3.7211	3.54689		3.30378	3.42626	3.98868	3.94837	4.11894	3.70736		2.65821	3.19967	4.11374	3.48382		0.220011	0.783509	0.171249	0.547209		FALSE
A_19_P00320144	ENST00000502775	BC131584		XLOC_003428		4.25739	3.79116	3.86728	4.19229	3.86728	4.03067		4.11894	3.87344	4.03067	3.51175	3.74819	4.07414		3.72792	3.52356	4.16993	4.40727		0.266833	1.17255	0.0515375	0.631627		FALSE
ERCC-00104_60	ERCC-00104_60					3.84549	2.57743	3.31741	3.65464	3.08746	3.23362		3.86109	2.40088	3.48382	3.57743	3.08746	3.2384		3.05528	3.19967	3.8392	3.54689		0.914807	0.964261	0.0739748	0.675688		FALSE
A_24_P72394	NM_021163	NM_021163	57786	RBAK	RB-associated KRAB zinc finger	6.12283	5.84627	5.88111	5.8895	5.87728	6.05934		5.34762	5.41891	5.4625	5.84862	5.6961	5.79116		5.68299	5.5727	5.69697	5.45533		0.00268861	0.774345	0.734611	1.03649		FALSE
A_23_P31453	NM_012449	NM_012449	26872	STEAP1	six transmembrane epithelial antigen of the prostate 1	11.3558	11.1027	10.8736	10.9699	11.0929	11.0797		11.3357	11.1957	11.2969	10.9568	11.0445	11.076		11.0265	11.1114	10.9959	11.0373		0.0103522	1.18946	0.383126	1.03694		FALSE
A_33_P3854030	NM_018328	NM_018328	55777	MBD5	methyl-CpG binding domain protein 5	5.70908	6.09606	8.04508	6.2568	6.00282	7.13411		5.66178	5.91737	5.7657	6.224	6.02167	6.0175		6.16679	6.09935	6.46199	6.10198		0.0384712	0.80882	0.501553	0.901929		FALSE
A_33_P3255647	NM_001199973	NM_001199973	100529097	RPL36A-HNRNPH2	RPL36A-HNRNPH2 readthrough	8.36769	8.23826	8.49179	8.38397	8.26898	8.39901		8.36359	8.0819	7.97118	8.17835	8.51496	8.19791		8.23272	7.97853	8.28338	8.20182		0.378334	0.896153	0.412703	0.909426		FALSE
A_21_P0004943	TCONS_00011955			XLOC_005466		4.17742	3.5157	3.86728	3.89785	3.7211	3.54689		4.2503	3.87344	4.10591	3.94837	4.54882	3.70736		3.61839	3.96867	3.54689	3.75822		0.977034	1.00582	0.561931	1.10264		FALSE
A_21_P0005611	TCONS_00014425			XLOC_006625		4.90388	4.66711	4.92184	4.60918	4.41785	4.66		5.03067	4.64024	4.85175	4.24555	4.96723	4.82018		4.30378	5.01959	4.85175	4.74483		0.545452	1.11979	0.742101	0.909657		FALSE
ERCC-00013_180	EF011062					4.06878	3.5157	3.56605	4.14975	3.7211	3.59991		3.30378	4.64024	4.03067	3.57743	3.99435	4.15987		2.08746	3.68299	4.41785	3.54689		0.857574	1.05776	0.350776	0.467441		FALSE
A_21_P0010245	TCONS_00029019			XLOC_013942		4.49185	3.5157	3.83605	4.63662	3.7211	4.53916		4.02791	3.75822	3.94544	3.94837	4.11894	4.37504		4.30378	3.87958	4.3443	3.94544		0.183355	0.848552	0.87188	0.963804		FALSE
DarkCorner	DarkCorner					3.90388	2.76818	2.82018	3.42626	2.62936	4.71939		3.30378	3.75822	3.42626	3.71768	3.2384	3.70736		3.36632	3.68299	3.62936	3.42626		0.793189	0.960335	0.988151	0.997817		FALSE
A_23_P379200	NM_175736	NM_175736	91010	FMNL3	formin-like 3	4.60177	4.25974	4.63662	4.42836	3.2384	4.36413		4.88111	4.30378	4.93811	4.14975	4.63662	3.98868		4.00562	4.53916	4.46046	5.83447		0.185125	1.36539	0.356989	0.545227		FALSE
A_24_P88554	NM_003846	NM_003846	8799	PEX11B	peroxisomal biogenesis factor 11 beta	9.36851	9.50711	9.34506	9.32411	9.46866	9.45751		9.35872	9.19829	9.39594	9.50959	9.51733	9.40228		9.6062	9.55731	9.44821	9.43398		0.0893393	0.8958	0.0312332	1.10241		FALSE
A_23_P119102	NM_003370	NM_003370	7408	VASP	vasodilator-stimulated phosphoprotein	11.2981	11.4397	11.3783	11.5442	11.543	11.5961		11.9784	12.1625	12.1415	11.5296	11.6563	11.3642		11.521	11.3095	11.529	11.4591		0.00491068	1.49217	0.552662	0.946862		FALSE
A_19_P00319946	TCONS_00008880			XLOC_003677		5.18797	5.2738	4.4818	5.12153	4.56415	5.07948		5.71939	5.30834	5.33651	5.02237	5.21796	5.18115		5.46964	4.91289	5.33204	4.94251		0.0969444	1.24337	0.888333	1.03813		FALSE
A_33_P3334895	NM_001134408	NM_001134408	2903	GRIN2A	glutamate receptor, ionotropic, N-methyl D-aspartate 2A	5.8009	5.13443	5.0634	5.63118	5.05393	5.07948		5.43775	5.76404	5.2503	5.43775	5.14211	5.66977		5.45533	5.36085	4.99152	6.51027		0.768372	1.04789	0.696437	0.788505		FALSE
A_23_P205529	NM_022734	NM_022734	64745	METTL17	methyltransferase like 17	11.2879	11.3236	11.2387	11.363	11.22	11.2691		10.8015	10.9367	10.8175	11.1644	11.2403	11.2432		11.2938	11.2562	11.1885	11.2758		0.00186954	0.776994	0.462755	1.03014		FALSE
A_23_P123905	NM_016042	NM_016042	51010	EXOSC3	exosome component 3	10.6156	10.2977	10.2987	10.3114	10.2889	10.2221		10.3668	10.2476	10.1776	10.3041	10.12	10.1536		10.3814	10.1666	10.0725	10.2027		0.417218	1.05078	0.390746	1.09917		FALSE
ERCC-00040_174	DQ883661					3.64746	3.26209	5.3298	3.42626	3.48784	3.42626		3.96578	4.2503	3.30378	3.42626	4.07414	3.70736		3.05528	3.78463	3.21917	3.12412		0.773178	1.07477	0.569145	1.18782		FALSE
A_23_P44768	NM_013254	NM_013254	29110	TBK1	TANK-binding kinase 1	8.77376	9.00694	8.74615	8.74735	8.63572	8.5849		8.45494	8.55698	8.58555	8.72824	8.54954	8.61241		8.72227	8.63265	8.59281	8.64903		0.211432	0.934605	0.397016	1.03997		FALSE
A_21_P0001657	TCONS_00001917			XLOC_000022		4.01681	2.41785	3.50779	3.95128	3.15987	2.20945		3.96578	3.18982	NA	3.57743	3.08746	3.85175		4.33539	3.46352	3.30378	2.56224		0.870881	1.05136	0.233325	1.95402		FALSE
A_33_P3249837	A_33_P3249837					4.84862	3.84235	7.3614	4.35535	4.76155	4.53916		4.2503	3.94544	3.98868	4.60177	4.63662	4.47168		5.9359	4.41785	4.48985	3.65464		0.00914411	0.70293	0.33037	2.15044		FALSE
A_23_P32233	NM_004235	NM_004235	9314	KLF4	Kruppel-like factor 4 (gut)	8.53053	8.59549	8.47269	8.23002	8.14259	8.10705		6.544	7.1325	7.09655	8.17329	8.39634	8.33846		8.32594	8.26018	8.33022	8.11878		0.00240489	0.38466	0.598871	1.04867		TRUE
A_33_P3255824	A_33_P3255824					4.06878	4.60548	4.28077	3.35755	4.01681	4.36413		4.2503	4.58684	4.03067	3.8392	5.33092	4.26913		4.16993	4.17742	4.41785	6.54352		0.707115	0.876314	0.343825	0.404157		FALSE
A_24_P915692	NM_007350	NM_007350	22822	PHLDA1	pleckstrin homology-like domain, family A, member 1	9.49869	9.62039	9.93622	10.1721	9.91368	9.75222		10.1526	10.5438	10.4982	9.91917	10.088	9.84314		9.383	9.36105	10.0592	9.85365		0.0351574	1.36425	0.0298748	0.666937		FALSE
A_23_P501435	NM_020536	NM_020536	57325	CSRP2BP	CSRP2 binding protein	11.0072	10.8533	10.8531	10.896	10.8757	10.7713		10.4703	10.6302	10.4638	10.9091	10.9013	10.8814		11.1863	11.2432	10.89	10.9247		0.00240304	0.770658	0.0115571	1.23746		FALSE
A_33_P3391419	NM_018013	NM_018013	55084	SOBP	sine oculis binding protein homolog (Drosophila)	4.46352	3.84235	3.31741	3.65464	3	4.11114		4.16993	6.74987	3.65464	4.14975	5.80615	3.36632		3.82972	3.57743	3.38802	4.03067		0.744991	1.33552	0.988189	0.996011		FALSE
ERCC-00130_136	EF011072					3.57743	3.62936	3.67243	3.7211	3.60733	3.75489		3.96578	5.27146	3.65464	3.71768	3.64024	3.90087		3.49586	3.57743	4.16993	3.42626		0.338574	1.45838	0.556923	0.834247		FALSE
A_33_P3347040	NM_001242901	NM_001242901	100131094	LOC100131094	uncharacterized LOC100131094	10.298	10.0547	10.2834	10.471	10.0322	10.4008		10.3708	10.031	10.1893	10.1945	10.1578	10.2739		10.325	10.0859	10.2825	10.313		0.91567	0.991908	0.523601	0.938003		FALSE
A_33_P3265309	NM_001817	NM_001817	1089	CEACAM4	carcinoembryonic antigen-related cell adhesion molecule 4	4.25739	4.02237	3.31741	3.89785	3.7211	3.42626		4.47573	5.99294	4.18239	4.04985	5.85565	3.90087		4.3966	3.78463	4.62936	4.30378		0.754956	1.21552	0.391403	0.770598		FALSE
A_21_P0006984	THC2662800			XLOC_008770		4.01681	3.39232	3.76818	3.51175	3.48784	3.94251		3.86109	4.98299	3.94544	3.42626	3.94544	3.60363		4.00562	4.01959	3.7039	2.96		0.197398	1.52069	0.208799	1.60287		FALSE
A_23_P28105	NM_004622	NM_004622	7247	TSN	translin	10.1232	10.1193	10.1439	10.1891	10.2582	10.3404		10.1645	10.0403	10.0537	10.2484	10.4187	10.1797		9.91793	9.89591	10.057	10.1539		0.0731753	0.872907	0.0573398	0.871442		FALSE
A_21_P0001141	ENST00000423187	BU567955		XLOC_000869		3.64746	3.46352	6.25857	4.42836	3.82972	4.98299		4.2503	4.01959	3.70736	4.24555	4.66711	4.83605		4.82496	4.14211	4.48985	3.75822		0.0664333	0.664118	0.547083	1.28298		FALSE
A_33_P3358712	NR_027390	NR_027390	81488	POLR2M	polymerase (RNA) II (DNA directed) polypeptide M	4.73132	4.51373	4.87036	4.42836	4.45943	4.40939		4.32867	4.84392	4.62205	4.92778	4.82496	4.77149		4.64024	4.61655	4.41785	4.79442		0.194257	0.844873	0.916845	1.01555		FALSE
A_33_P3839897	DW419002	DW419002	100151683	RNU4ATAC	RNA, U4atac small nuclear (U12-dependent splicing)	5.96217	5.59852	6.17804	5.34762	5.46557	5.39981		5.07682	4.53138	4.59805	5.52062	5.09803	5.47877		7.4931	5.26327	5.46964	5.35535		0.0445638	0.646002	0.478209	1.953		FALSE
A_21_P0000264	NR_002579	NR_002579		SNORD74	small nucleolar RNA, C/D box 74	7.06693	6.9805	6.98673	6.98939	7.10983	7.01088		6.29749	6.26503	6.30606	7.01088	7.25429	6.99506		7.43879	6.68781	7.31487	7.12864		0.000714215	0.575459	0.721817	0.895987		TRUE
A_23_P374689	NM_000817	NM_000817	2571	GAD1	glutamate decarboxylase 1 (brain, 67kDa)	4.73132	4.10329	6.03136	4.49885	4.56415	4.11114		4.2503	5.94105	4.87498	4.88111	4.84549	5.00703		4.41996	5.13955	4.80252	4.18239		0.83404	1.0799	0.606741	1.22035		FALSE
A_33_P3328289	A_33_P3328289					4.01681	4.22641	5.62205	3.77149	4.49185	4.33762		4.7211	4.58684	4.45738	4.60177	4.11894	4.90388		6.06474	4.01959	4.48985	4.71939		0.855119	1.03305	0.712059	1.3543		FALSE
A_23_P109072	NM_020436	NM_020436	57167	SALL4	sal-like 4 (Drosophila)	8.52479	8.84382	8.85038	9.11008	9.19848	9.07322		9.20174	9.42764	9.43026	9.0493	9.14887	9.25746		9.097	9.08007	9.23889	8.96777		0.105761	1.14976	0.923218	0.989799		FALSE
A_21_P0001032	ENST00000427173	BC031234		XLOC_000473		4.11894	3.57743	4.04985	3.65464	3.92778	4.18982		3.61102	4.18239	3.94544	3.8392	7.05799	4.2396		4.41996	3.78463	4.3443	4.03067		0.331678	0.456079	0.832378	0.942664		FALSE
A_23_P24104	NM_002658	NM_002658	5328	PLAU	plasminogen activator, urokinase	14.1124	13.4093	13.132	13.2806	13.3202	13.3149		16.6491	16.4755	16.541	13.6174	13.3604	13.6813		13.8802	14.3061	13.3828	13.4909		1.08593e-05	8.01195	0.0961638	1.57601		TRUE
A_33_P3264569	ENST00000426318	AB306184				4.21432	4.94178	4.54689	4.10329	4.10591	3.84862		4.16993	4.69349	4.18239	4.40939	4.5157	4.37504		4.53916	4.4818	4.25503	4.25974		0.658036	0.942932	0.012682	1.19176		FALSE
A_23_P76249	NM_005555	NM_005555	3854	KRT6B	keratin 6B	12.185	12.7182	12.828	13.195	13.0066	13.038		10.8255	10.7553	10.5431	12.8435	12.8889	12.9235		11.9458	12.018	12.8024	12.7825		1.58199e-05	0.221085	0.00212547	0.570167		TRUE
ERCC-00150_127	DQ883659					3.64746	4.10329	4.12928	3.65464	4.26679	6.15672		4.16993	3.48382	4.10591	3.42626	4.54882	3.70736		3.49586	4.21432	4.3443	4.42417		0.95203	1.018	0.280777	0.692966		FALSE
A_23_P384532	NM_145020	NM_145020	220136	CCDC11	coiled-coil domain containing 11	5.84078	6.02825	6.25857	5.91588	6.23542	6.86728		5.67684	5.88874	5.38909	6.07381	6.29117	5.9359		7.7877	6.18426	5.99435	5.64205		0.0652147	0.732685	0.290794	2.24665		FALSE
A_21_P0010038	TCONS_00028388			XLOC_013743		4.30378	4.22641	3.67243	3.57743	3.82972	3.70736		3.80735	3.48382	3.94544	3.42626	6.4445	3.70736		5.05934	3.87958	3.8392	4.10591		0.467123	0.582164	0.497637	1.41119		FALSE
ERCC-00017_150	DQ459420					3.15482	4.10329	4.04985	4.10329	4.10591	4.18982		4.32867	7.89558	3.80735	4.40939	4.03892	4.26913		4.09011	3.78463	4.25503	4.25974		0.43981	2.15058	0.171179	0.801063		FALSE
A_23_P104892	NM_001418	NM_001418	1982	EIF4G2	eukaryotic translation initiation factor 4 gamma, 2	13.4465	13.5787	13.456	13.4891	13.548	13.4227		13.3277	13.4437	13.4143	13.4388	13.4004	13.3865		13.3089	13.399	13.2917	13.4126		0.745236	0.990832	0.983433	1.00123		FALSE
A_21_P0010562	NR_027002	NR_027002		LOC388692	uncharacterized LOC388692	7.4543	7.63118	7.45994	7.38235	7.59479	7.79928		6.91064	7.33176	7.30805	7.36496	7.56653	7.67342		8.45128	7.85038	7.54025	7.25532		0.0984668	0.783778	0.151795	1.68534		FALSE
A_33_P3283646	A_33_P3283646					4.3837	3.8857	4.60918	4.14975	4.18735	4.11114		4.66178	3.98299	4.32418	4.24555	4.03892	4.19476		4.35975	4.01959	3.94544	4.10591		0.471601	1.1198	0.475129	1.12038		FALSE
A_33_P3249224	NM_001701	NM_001701	570	BAAT	bile acid CoA: amino acid N-acyltransferase (glycine N-choloyltransferase)	3.90388	3.8857	5.51175	3.51175	4.18735	3.84862		4.36413	3.67243	3.75489	4.14975	3.51175	4.26913		4.19722	4.25503	3.94544	3.65464		0.891976	0.968354	0.10274	1.34358		FALSE
A_23_P113572	NM_001770	NM_001770	930	CD19	CD19 molecule	4.30378	4.63662	6.78259	4.10329	4.7039	4.47776		3.67243	4.41785	4.03067	4.60177	4.7211	4.26913		4.76155	4.34873	4.48985	4.82496		0.125957	0.711852	0.737543	0.93157		FALSE
A_33_P3289422	NM_001040185	NM_001040185	91661	ZNF765	zinc finger protein 765	9.80403	10.0578	9.95905	9.96186	9.92147	9.8473		9.5837	9.48922	9.45924	9.89385	9.97522	9.94579		9.906	9.92523	9.94453	9.89981		0.000650854	0.743516	0.812992	0.995468		FALSE
A_21_P0001338	BX108687	BX108687		XLOC_000293		4.06878	4.0634	4.41785	3.89785	4.49185	4.33762		4.93369	5.13571	4.72962	4.47978	4.30378	4.69174		4.00562	4.45327	4.41785	4.42417		0.0530036	1.35777	0.482283	0.875657		FALSE
A_33_P3418686	NM_005477	NM_005477	10021	HCN4	hyperpolarization activated cyclic nucleotide-gated potassium channel 4	3.90388	3.39232	3	3.35755	3.86728	3.42626		3.11894	4.39446	3.98868	3.8392	3.64024	2.83289		3.61839	3.19967	2.7879	3.80735		0.460326	1.31639	0.858489	1.08028		FALSE
A_24_P500422	NR_024403	NR_024403	730101	LOC730101	uncharacterized LOC730101	5.6764	5.03892	4.54689	5.12153	5.33874	4.83052		5.7936	5.48684	5.5651	4.99152	5.21796	5.32643		5.26209	5.42206	5.04029	4.98726		0.031805	1.35336	0.0600093	1.25554		FALSE
A_33_P3277328	NR_037167	NR_037167	730102	LOC730102	quinone oxidoreductase-like protein 2 pseudogene	4.41785	4.33985	3.76818	4.26913	4.10591	4.59991		4.47573	6.18735	3.94544	4.32867	5.33092	4.07414		4.16993	4.10329	3.94544	4.25974		0.72672	1.224	0.851935	1.02386		FALSE
A_21_P0013205	TCONS_l2_00025910			XLOC_l2_013427		4.21432	3.62936	6.75322	4.14975	3.66178	4.71939		4.7211	4.35975	3.85175	4.47978	3.94544	4.43254		3.76818	4.32418	3.7039	3.94544		0.938656	1.01744	0.540911	1.16595		FALSE
ERCC-00067_104	DQ883653					3.77149	3.84235	4.77149	4.19229	2.91886	4.43671		3.46352	4.53138	4.10591	3.76818	3.74819	4.19476		4.26913	4.32418	3.21917	4.40727		0.724038	1.09421	0.501643	1.39807		FALSE
A_23_P128930	NM_002806	NM_002806	5706	PSMC6	proteasome (prosome, macropain) 26S subunit, ATPase, 6	12.6945	12.7001	12.6262	12.6461	12.6062	12.6299		12.5155	12.6008	12.5599	12.5975	12.6898	12.6784		12.7373	12.7534	12.6543	12.6688		0.0645112	0.93528	0.0163231	1.05984		FALSE
A_23_P103256	NM_021023	NM_021023	10878	CFHR3	complement factor H-related 3	9.06289	9.35851	9.44404	9.13731	9.04512	9.08916		8.25871	8.40095	8.03549	8.93921	9.03488	9.19848		9.64757	9.27	9.01837	8.96244		0.00319583	0.564165	0.133555	1.38355		TRUE
A_32_P377880	NM_001190468	NM_001190468	2668	GDNF	glial cell derived neurotrophic factor	3.49985	3.92778	3.96434	3.17991	3.54689	3.84862		5.61747	5.11634	5.11374	3.89785	4.93811	4.15987		3.92481	3.78463	4.41785	4.18239		0.0551203	1.93264	0.0830155	0.734381		FALSE
A_21_P0007250	NR_038903	NR_038903		LOC100506233	uncharacterized LOC100506233	9.27583	9.34332	9.73471	9.52952	9.52175	9.50053		9.30171	9.47681	9.31529	9.44534	9.69289	9.4752		9.56947	9.12178	9.48489	9.25739		0.146083	0.886871	0.928334	0.982471		FALSE
A_23_P65466	NM_032846	NM_032846	84932	RAB2B	RAB2B, member RAS oncogene family	8.17368	8.18828	8.28714	8.3126	8.48997	8.45147		8.11504	8.25119	8.32151	8.3201	8.57424	8.37504		8.57755	8.39178	8.45956	8.40966		0.119431	0.874252	0.654626	1.0353		FALSE
A_23_P97365	NM_018103	NM_018103	55144	LRRC8D	leucine rich repeat containing 8 family, member D	9.66005	9.68595	9.81268	9.65832	9.80932	9.67071		9.14673	9.35128	9.07915	9.87556	10.2054	9.77926		9.52031	9.5197	9.47577	9.70906		0.00759249	0.590073	0.598086	0.95105		TRUE
A_33_P3420701	A_33_P3420701					3.57743	3.84235	5.88111	3.42626	3.86728	5.00843		4.32867	7.03686	3.59991	3.89785	5.33092	4.30378		4.89178	3.87958	3.94544	3.65464		0.694055	1.39246	0.381831	1.50071		FALSE
A_23_P111297	NM_006638	NM_006638	10799	RPP40	ribonuclease P/MRP 40kDa subunit	10.7114	10.5386	10.2636	10.3206	10.468	10.4267		9.67742	9.66478	9.50959	10.5447	10.3927	10.468		10.2289	10.3563	10.2739	10.4152		0.000255973	0.554324	0.63933	0.964586		TRUE
A_33_P3383044	THC2632895					3.9629	3.92778	4.28077	4.04985	4.26679	3.94251		3.74483	3.84235	4.06609	3.71768	5.34873	3.98868		4.2384	4.32418	4.20701	3.35755		0.414309	0.723331	0.3629	1.41324		FALSE
A_23_P118834	NM_001067	NM_001067	7153	TOP2A	topoisomerase (DNA) II alpha 170kDa	9.32682	9.28634	8.91565	9.2053	9.22897	9.64436		8.47801	8.46142	8.17024	9.16487	9.49807	9.21341		9.02894	9.1909	9.20342	9.1943		0.00306763	0.527694	0.387263	0.940216		TRUE
A_24_P358054	NR_003268	NR_003268	220429	CTAGE10P	CTAGE family, member 10, pseudogene	4.56796	4.44501	5.3072	4.57365	4.49185	7.37341		4.93369	4.69349	4.39446	4.47978	4.92035	4.55075		4.87036	4.61655	4.25503	4.33762		0.9149	1.01648	0.078713	1.36333		FALSE
A_21_P0006765	ENST00000441001			XLOC_008833		3.90388	3.26209	6.02029	4.19229	3.92778	4.66		4.07146	4.2503	3.65464	3.94837	3.51175	4.15987		3.29462	4.34873	3.7039	3.94544		0.671331	1.08583	0.996078	0.997923		FALSE
A_21_P0011842	NM_001135650	NM_001135650		EEF1E1	eukaryotic translation elongation factor 1 epsilon 1	11.5515	11.5304	11.3731	11.3511	11.4011	11.4154		10.7095	10.9244	10.7625	11.3721	11.4703	11.45		11.3042	11.3306	11.2952	11.2959		0.000891793	0.645269	0.239844	1.0153		TRUE
A_33_P3331601	NM_024838	NM_024838	79896	THNSL1	threonine synthase-like 1 (S. cerevisiae)	6.3966	6.24615	6.16648	6.16428	6.39339	6.41469		5.7052	5.19229	5.3072	6.60641	7.54882	6.35425		6.41733	6.18426	6.03823	5.98014		0.0221693	0.369865	0.135893	1.224		FALSE
A_21_P0011632	ENST00000433051			XLOC_l2_005997		3.49985	4.10329	4.28077	4.57365	4.49185	4.11114		4.47573	4.09276	4.28309	4.14975	4.48382	4.37504		5.78872	4.64566	3.94544	4.33762		0.741427	0.96437	0.217002	2.10768		FALSE
ERCC-00171_229	ERCC-00171_229					3.64746	3.04439	5.224	3.35755	3.7211	6.73725		4.11894	3.84235	3.54689	3.08746	7.00755	3.80735		5.03755	4.10329	3.89482	3.60363		0.54748	0.575121	0.235287	1.76687		FALSE
A_23_P11995	NM_002574	NM_002574	5052	PRDX1	peroxiredoxin 1	14.2545	14.3795	14.2638	14.2971	14.4207	14.3768		14.5154	14.346	14.1954	14.4207	14.417	14.3665		13.9992	14.02	14.417	14.3986		0.629188	0.966528	0.00121591	0.758794		FALSE
A_23_P31996	NM_033051	NM_033051	57864	SLC46A2	solute carrier family 46, member 2	3.90388	3.92778	4.25385	3.51175	4.41785	4.26209		3.74483	6.48029	3.65464	4.04985	4.96723	3.90087		4.16993	4.32418	3.62936	4.10591		0.761205	1.24885	0.269004	1.30082		FALSE
ERCC-00051_60	DQ516740					2.96	3.5157	3.72792	3.08746	3.60733	4.40939		4.16993	3.57743	3.85175	3.42626	3.2384	3.60363		4.61655	3.78463	3.94544	3.85175		0.0920061	1.36	0.545566	1.23285		FALSE
A_23_P113825	NM_144653	NM_144653	138151	NACC2	NACC family member 2, BEN and BTB (POZ) domain containing	9.31104	9.48859	9.19775	9.60606	9.42712	9.63453		10.2545	10.2817	10.1141	9.43739	9.3356	9.2109		8.99568	9.15624	9.31104	9.31699		0.000442772	1.85168	0.0975132	0.847888		TRUE
A_23_P119857	NM_001008237	NM_001008237	130502	TTC32	tetratricopeptide repeat domain 32	9.49429	9.61902	9.59035	9.70855	9.5323	9.60912		8.87762	9.17457	8.87925	9.60377	9.78607	9.4847		10.602	9.66364	9.81603	9.62548		0.00800498	0.638298	0.480106	1.33061		TRUE
A_21_P0010493	AK123495	AK123495		LOC389831	uncharacterized LOC389831	6.71725	6.72409	7.25827	6.88455	6.99435	7.71382		7.42888	7.41231	7.18333	6.89425	6.70757	6.99046		7.24733	6.96542	6.97835	7.0408		0.0141518	1.39224	0.5716	1.0694		FALSE
A_23_P201672	NM_015935	NM_015935	51603	METTL13	methyltransferase like 13	11.8083	11.9045	11.9456	12.0038	11.957	11.9918		12.0428	11.9141	11.7906	11.9365	11.9893	11.9396		11.9815	11.8911	11.8652	12.0579		0.627182	0.973143	0.834483	0.982653		FALSE
A_24_P305038	NR_026905	NR_026905	147081	C17orf69	chromosome 17 open reading frame 69	5.86264	6.13891	6.0921	6.12477	6.37287	5.91588		5.73809	5.34651	5.86341	6.12412	6.24555	6.13635		5.74399	6.08879	6.13282	5.79116		0.0317347	0.697693	0.868298	0.968886		FALSE
A_33_P3741022	NR_033876	NR_033876	400619	LINC00511	long intergenic non-protein coding RNA 511	3.90388	4.33985	6.46199	4.42836	4.93	4.40939		4.2503	4.2503	4.25503	4.40939	4.66711	4.66711		4.11894	4.53916	3.94544	4.58308		0.0185716	0.795906	0.880876	1.04593		FALSE
A_33_P3224819	NM_001080431	NM_001080431	57210	SLC45A4	solute carrier family 45, member 4	6.98477	7.22144	7.28944	7.39084	7.37667	7.39848		7.25	6.94618	6.8857	7.28482	7.9955	7.06575		7.00703	6.90388	7.31487	7.19967		0.235918	0.746699	0.0597921	0.811231		FALSE
A_21_P0009428	XR_110155	XR_110155		LOC100505853	uncharacterized LOC100505853	3.77149	3.57743	4.25385	3.65464	3.42626	7.0858		3.61102	4.2503	3.65464	4.40939	5.29347	3.70736		4.16993	3.19967	3.8392	4.33762		0.277763	0.64554	0.536354	0.755962		FALSE
A_23_P122976	NM_002069	NM_002069	2770	GNAI1	guanine nucleotide binding protein (G protein), alpha inhibiting activity polypeptide 1	9.00119	9.01716	9.05231	8.99855	8.98166	9.08331		8.40806	8.63606	8.36455	9.27081	9.09201	8.9354		9.01	8.93157	9.02237	8.98566		0.0080051	0.646244	0.523035	0.97723		TRUE
A_33_P3415156	DA938875	DA938875				4.21432	3.79116	6.42259	4.53916	4.3443	5.36413		4.16993	4.11894	4.03067	4.32867	4.41785	4.43254		4.30378	4.01959	4.20701	4.89178		0.00530743	0.819882	0.405386	0.76434		FALSE
ETG05_66023	ETG05_66023					4.01681	4.25974	4.04985	3.89785	3.92778	7.77458		4.07146	3.84235	3.54689	4.14975	4.03892	4.15987		4.16993	3.68299	4.62936	4.03067		0.131959	0.81454	0.405395	0.755995		FALSE
3xSLv1	3xSLv1					3.3443	3.67596	1.65821	2.74819	3	3.84862		2.91289	3.11894	2.49985	3.71768	4.41785	3.60363		3.12928	3.19967	3	3.54689		0.0268614	0.476597	0.730836	0.92725		FALSE
A_23_P106463	NM_002537	NM_002537	4947	OAZ2	ornithine decarboxylase antizyme 2	11.1527	11.1741	11.2404	11.1165	11.0792	11.0417		11.7987	11.6157	11.4445	11.2263	11.2891	11.0811		11.3702	11.2325	11.1912	11.1385		0.0243235	1.3387	0.205425	1.09921		FALSE
A_23_P115261	NM_000029	NM_000029	183	AGT	angiotensinogen (serpin peptidase inhibitor, clade A, member 8)	3.90388	3.62936	4.87036	3.95128	3.66178	5.56033		3.86109	3.52748	2.99435	3.51175	3.84862	4.07414		3.29462	3.74483	4.25503	3.42626		0.30847	0.784294	0.566388	0.80056		FALSE
A_33_P3259373	NR_022009	NR_022009	145624	PAR1	Prader-Willi/Angelman region-1	4.21432	3.84235	3.76818	4.10329	4.49185	4.8857		4.2503	3.98299	4.03067	4.40939	4.26913	3.90087		4.41996	4.51175	3.8392	3.85175		0.575186	0.929714	0.0055292	1.53728		TRUE
A_21_P0012287	ENST00000433066	BC035867		XLOC_l2_009469		4.01681	4.02237	4.28077	3.35755	4.56415	4.33762		4.32867	4.11894	3.48382	4.14975	4.03892	4.07414		3.72792	4.32418	3.94544	4.52356		0.68845	0.926294	0.66549	0.865465		FALSE
A_33_P3410724	NM_003001	NM_003001	6391	SDHC	succinate dehydrogenase complex, subunit C, integral membrane protein, 15kDa	12.3496	12.4478	12.4227	12.4622	12.4253	12.5529		12.8898	12.8671	12.7592	12.5387	12.6554	12.5589		12.5621	12.4295	12.4736	12.5908		0.00927245	1.19279	0.720711	0.975088		FALSE
A_24_P276932	NM_001039362	NM_001039362	245973	ATP6V1C2	ATPase, H+ transporting, lysosomal 42kDa, V1 subunit C2	6.96723	7.17461	7.15672	7.26327	6.91064	7.03858		7.05528	7.9571	6.78709	7.13875	7.14115	6.98228		6.92258	6.91289	7.06474	7.11732		0.642941	1.13217	0.022977	0.886816		FALSE
A_23_P117261	NM_130806	NM_130806	122042	RXFP2	relaxin/insulin-like family peptide receptor 2	3.90388	3.62936	2.91289	3.17991	3.66178	3.54689		3.74483	3.24793	3.42626	4.00562	4.26913	3.48784		3.86419	3.68299	3.54689	2.86419		0.174548	0.733132	0.249009	1.48252		FALSE
A_21_P0011001	NM_004716	NM_004716		PCSK7	proprotein convertase subtilisin/kexin type 7	8.02185	8.03574	8.00895	7.79137	7.89917	7.74252		7.81077	7.93701	7.60883	8.04269	7.917	8.02063		8.17617	8.00185	7.88732	7.81168		0.11402	0.865795	0.12787	1.1806		FALSE
ERCC-00004_125	DQ516752					3.64746	3.96867	3.43879	3.35755	2.91886	3.48382		3.46352	5.59898	3.15987	3.89785	3.84862	3		4.93664	3.52356	3.62936	3.54689		0.58127	1.40636	0.460111	1.56046		FALSE
A_33_P3309506	NM_001080837	NM_001080837	645832	SEBOX	SEBOX homeobox	4.01681	4.22641	5.93148	4.10329	3.92778	3.84862		3.74483	4.04985	4.41785	4.14975	3.99435	4.03342		4.45943	3.19967	3.94544	3.85175		0.956286	1.00812	0.922934	0.953269		FALSE
A_21_P0014358	XR_109439	XR_109439		LOC100507520	uncharacterized LOC100507520	6.61241	6.55746	7.01228	6.8451	6.80171	6.82337		6.917	6.71896	6.55794	6.57294	6.91663	6.66556		6.92944	6.74504	6.6071	6.88836		0.933712	1.009	0.647731	1.06401		FALSE
A_21_P0014319	XR_109258	XR_109258		LOC100129781	uncharacterized LOC100129781	5.6764	5.50383	5.49386	5.88111	5.72622	8.83022		6.43515	6.10525	6.22521	5.56701	5.50978	5.32643		5.03755	5.19599	5.33204	5.90162		0.00284705	1.72604	0.232784	0.707077		TRUE
A_33_P3306413	NM_001167986	NM_001167986	388324	INCA1	inhibitor of CDK, cyclin A1 interacting protein 1	5.12283	4.17991	4.82337	5.07948	5.03067	5.99294		5.12024	4.89178	5.03205	4.99152	5.96217	4.49185		4.64024	4.89178	4.62936	4.52356		0.77457	0.911411	0.299208	1.14041		FALSE
A_23_P107744	NM_030760	NM_030760	53637	S1PR5	sphingosine-1-phosphate receptor 5	5.76155	5.52356	5.42206	5.67596	5.73894	5.75739		7.05528	6.61701	6.21614	5.53625	5.80615	0.426265		5.92481	6.05189	5.53528	5.42522		0.200293	6.52777	0.0262925	1.42218		FALSE
A_33_P3210379	NM_052863	NM_052863	92304	SCGB3A1	secretoglobin, family 3A, member 1	11.7948	12.2898	11.8914	11.8012	11.912	11.9509		11.9682	12.0292	12.3339	12.0793	11.9697	11.9052		12.0528	11.8255	11.8239	12.1877		0.368178	1.09102	0.785457	0.954861		FALSE
A_23_P110851	NM_198253	NM_198253	7015	TERT	telomerase reverse transcriptase	8.86409	8.48249	8.21075	8.24332	8.44437	8.50668		7.40913	7.56701	7.3326	8.3537	8.1484	8.51299		8.07631	8.14227	8.06289	8.24079		0.00201966	0.5351	0.697687	0.970937		TRUE
A_21_P0014351	ENST00000451140	XR_109396		LOC100506325		8.05274	7.92704	7.79543	7.76922	7.69512	7.8396		6.6177	6.61701	6.73513	7.87296	7.97172	7.69718		7.63866	7.88331	7.45417	7.70477		0.000183492	0.438097	0.408819	1.13408		TRUE
A_23_P103070	NM_003405	NM_003405	7533	YWHAH	tyrosine 3-monooxygenase/tryptophan 5-monooxygenase activation protein, eta polypeptide	10.1148	10.148	10.0111	10.0375	10.1071	10.0131		10.6265	10.5172	10.5701	10.0766	9.88855	10.0588		9.68803	9.77636	9.89699	9.98415		0.0011433	1.4776	0.0783708	0.865509		FALSE
A_23_P250283	NM_004161	NM_004161	5861	RAB1A	RAB1A, member RAS oncogene family	10.4244	10.6742	10.6031	10.6748	10.7462	10.744		10.6005	10.7505	10.7173	10.6553	10.7311	10.6002		10.7292	10.5011	10.5887	10.7163		0.669235	1.01908	0.802046	0.974466		FALSE
A_21_P0014228	ENST00000433357	XR_108946		LOC100289137		7.33985	7.02825	6.93295	7.03686	7.2393	7.0858		6.32474	6.79442	6.51225	7.26386	6.9542	7.42298		7.39285	6.91289	7.1453	6.89671		0.025917	0.62856	0.673846	1.09571		FALSE
A_33_P3363341	NM_001164436	NM_001164436	389177	TMEM212	transmembrane protein 212	3.77149	3.74147	3.67243	3.77149	2.7211	3.42626		3.46352	2.81378	3.15987	3.94837	4.48382	3.36632		3.36632	3.19967	3	3.42626		0.102665	0.579504	0.788983	1.04962		FALSE
A_33_P3271105	NM_001135654	NM_001135654	8761	PABPC4	poly(A) binding protein, cytoplasmic 4 (inducible form)	6.36359	6.2125	6.17804	6.28367	6.25444	6.26386		6.25148	5.99294	6.08015	6.33036	6.1564	6.43019		5.91289	6.07079	6.23002	6.08148		0.147922	0.872086	0.269628	0.892602		FALSE
A_33_P3321417	NM_019100	NM_019100	55929	DMAP1	DNA methyltransferase 1 associated protein 1	8.74882	9.03506	8.99833	8.79685	8.93935	8.88641		8.38842	8.73799	8.64194	8.91532	8.88808	8.78167		9.15869	8.86041	8.83748	8.86535		0.0718546	0.828033	0.401796	1.11584		FALSE
ERCC-00023_60	DQ516744					4.01681	4.25974	3.67243	3.77149	4.18735	4.18982		4.32867	3.75822	4.22159	3.8392	4.26913	4.37504		4.30378	3.78463	3.30378	4.71939		0.81986	0.960399	0.969416	1.02287		FALSE
A_23_P117782	NM_018357	NM_018357	55323	LARP6	La ribonucleoprotein domain family, member 6	12.1417	12.5904	12.6658	12.8059	12.5761	12.5461		12.8238	12.8348	13.0669	12.6194	12.6817	12.5398		12.8382	12.6236	12.7581	12.5656		0.0298606	1.22678	0.679074	1.04904		FALSE
A_24_P195134	ENST00000372379					4.01681	3.74147	4.63662	3.42626	4.3443	4.77479		4.32867	4.18239	3.48382	3.8392	4.66711	3.90087		3.82972	3.46352	4.0607	3.54689		0.730966	0.909136	0.667728	0.896781		FALSE
A_21_P0009215	TCONS_00025293			XLOC_012095		3.84549	4.02237	4.60918	4.19229	4.26679	4.83052		4.32867	4.39446	3.85175	3.65464	4.7211	4.43254		4.2384	4.0607	4.0607	3.94544		0.840127	0.947504	0.300793	1.10687		FALSE
A_33_P3264419	NM_152758	NM_152758	253943	YTHDF3	YTH domain family, member 3	11.7435	11.7547	11.7633	11.8423	11.8726	11.8833		11.9436	11.855	11.9914	11.7396	11.8167	11.8063		11.8917	11.8174	11.7961	11.7816		0.0379829	1.10378	0.224643	1.04659		FALSE
A_33_P3420402	NM_020771	NM_020771	57531	HACE1	HECT domain and ankyrin repeat containing, E3 ubiquitin protein ligase 1	6.87152	6.84333	7.24733	6.80957	6.95928	7.1225		7.42469	7.31713	7.28482	6.86109	6.6562	7.11081		7.13795	7.11309	6.80977	6.73915		0.0278832	1.38145	0.0111799	1.2755		FALSE
A_21_P0014803	XR_132617	XR_132617		LOC100652974	superoxide dismutase [Cu-Zn]-like	6.38046	5.79279	6.56415	6.37368	6.23542	7.03858		6.41151	5.96651	5.89558	6.05053	6.1768	6.18177		6.06474	5.9359	6.12153	5.88722		0.800264	0.969176	0.97856	0.997193		FALSE
A_23_P209933	NM_006464	NM_006464	10618	TGOLN2	trans-golgi network protein 2	10.9442	10.9885	11.0682	10.8982	10.9144	11.0379		11.324	11.3641	11.2938	10.9764	11.0329	10.9578		11.0458	10.9812	10.9007	10.9994		0.000370711	1.26424	0.394089	1.045		FALSE
A_23_P129058	NM_005154	NM_005154	9101	USP8	ubiquitin specific peptidase 8	9.23586	9.21238	9.08688	9.19414	9.27939	9.22196		8.8896	8.86409	8.78586	9.187	9.13282	9.13731		8.97217	9.11561	9.04106	9.09811		0.00102063	0.808959	0.770868	0.982347		FALSE
A_23_P2683	NM_024604	NM_024604	79657	RPAP3	RNA polymerase II associated protein 3	9.0809	9.16726	9.17532	8.9491	9.06827	8.96515		8.72771	8.73978	8.87618	9.02549	8.97154	9.04627		8.84706	9.0911	9.0493	9.04375		0.0113582	0.85074	0.590655	0.947736		FALSE
A_23_P206441	NM_000135	NM_000135	2175	FANCA	Fanconi anemia, complementation group A	8.84853	8.70693	8.60866	8.59146	8.56522	8.59275		9.34041	8.98175	8.8951	8.6289	8.46046	8.68069		8.58214	8.71038	8.69479	8.51293		0.0335073	1.39707	0.739824	1.02983		FALSE
A_23_P325654	NM_152616	NM_152616	287015	TRIM42	tripartite motif containing 42	4.11894	3.8857	4.35315	4.63662	4.23122	4.36413		4.11894	4.11894	4.03067	4.04985	4.26913	4.71939		7.22536	4.0607	4.11374	4.36413		0.267274	0.837055	0.469697	2.64651		FALSE
A_21_P0012031	ENST00000416350			XLOC_l2_007595		4.3837	4.89178	4.99152	5.9862	5.90501	5.62114		4.59991	4.84392	5.6101	5.73809	5.5727	5.39017		4.53916	4.59805	5.73894	5.46964		0.161859	0.68349	0.0172535	0.487785		FALSE
A_23_P372308	NM_020211	NM_020211	56963	RGMA	RGM domain family, member A	3.9629	4.14466	5.24793	4.19229	3.60733	4.3015		3.86109	3.04439	2.99435	4.24555	4.66711	3.80735		4.11894	3.96867	3.76487	3.85175		0.0662244	0.521211	0.11322	1.17731		FALSE
A_21_P0003586	TCONS_00008015			XLOC_003480		6.33204	5.79279	6.47117	5.8895	6.01681	5.89026		5.8952	6.04781	5.82496	5.88493	6.83427	5.99718		6.16679	5.75989	6.03823	5.66888		0.360796	0.803215	0.728124	1.07906		FALSE
A_21_P0007071	TCONS_00018786			XLOC_008573		4.53528	4.02237	4.5157	4.35535	4.49185	4.14975		4.59991	4.53138	4.28309	4.40939	4.03892	4.43254		5.39767	4.41785	4.48985	5.14593		0.328023	1.13119	0.892835	1.06428		FALSE
A_33_P3404221	A_33_P3404221					6.24436	6.11634	6.20151	6.2738	6.16428	6.19722		5.92221	5.48684	5.88722	6.43202	6.02167	6.39981		6.21675	6.20427	6.1718	6.3537		0.0538902	0.697817	0.624426	0.964435		FALSE
A_23_P108761	NM_017546	NM_017546	55571	C2orf29	chromosome 2 open reading frame 29	10.5852	10.4511	10.4469	10.4022	10.5753	10.5557		10.58	10.6558	10.6645	10.5307	10.3504	10.5109		10.435	10.516	10.4395	10.4066		0.0549413	1.1246	0.352575	1.03705		FALSE
A_33_P3413671	NM_007314	NM_007314	27	ABL2	v-abl Abelson murine leukemia viral oncogene homolog 2	9.07389	9.24837	9.27292	9.30114	9.15509	9.2893		9.7935	9.9735	9.9177	8.99303	9.32538	9.08928		9.35142	8.96226	9.09556	8.98824		0.00248692	1.69232	0.626476	1.08293		TRUE
A_23_P502641	NM_032970	NM_032970	9117	SEC22C	SEC22 vesicle trafficking protein homolog C (S. cerevisiae)	9.65133	9.70679	9.50034	9.61137	9.56009	9.48183		9.07857	9.88087	9.22897	9.63288	9.49807	9.60212		9.30228	9.55384	9.62548	9.54626		0.507256	0.881753	0.35403	0.896384		FALSE
A_21_P0010268	BG184196	BG184196		XLOC_014001		4.17742	4.17991	4.7211	3.51175	4.01681	4.33762		4.28309	4.98299	3.90388	3.8392	3.84862	4.37504		4.11894	4.53916	3.94544	4.18239		0.365976	1.29149	0.386328	1.20175		FALSE
A_23_P113161	NM_030806	NM_030806	81563	C1orf21	chromosome 1 open reading frame 21	5.16616	4.99152	4.20457	5.03342	4.63481	5.29347		6.10198	5.55075	5.73894	5.22159	4.77479	4.98726		4.9571	5.39017	4.85175	4.87036		0.0178566	1.74433	0.285993	1.24193		FALSE
A_21_P0006895	TCONS_00018283			XLOC_008561		4.25739	4.4818	4.20457	4.42836	4.56415	4.33762		4.49586	4.89178	4.03067	3.57743	4.03892	4.49185		4.9571	4.17742	4.11374	4.48784		0.295046	1.35351	0.600515	1.20286		FALSE
A_21_P0011213	ENST00000434601	XR_132734		XLOC_l2_003897		3.71768	4.10329	3	4.04985	4.01681	3.90087		4.11894	3.98299	4.25503	3.42626	3.74819	4.15987		3.36632	3.68299	3.8392	3.75822		0.206553	1.26653	0.235561	0.826992		FALSE
A_33_P3214665	NM_002374	NM_002374	4133	MAP2	microtubule-associated protein 2	7.97513	8.89344	9.19048	8.74908	8.301	8.29103		7.70628	7.27146	7.53236	8.59974	8.69332	8.35906		9.26675	8.80856	8.60258	8.37069		0.00287241	0.483859	0.165005	1.46512		TRUE
A_23_P89509	NM_006461	NM_006461	10615	SPAG5	sperm associated antigen 5	12.214	12.1875	12.2628	12.2685	12.2281	12.2218		11.8978	11.5764	11.6207	12.1338	12.1765	12.2231		12.2195	12.3283	12.2919	12.2583		0.00988926	0.717225	0.985598	0.999197		FALSE
A_23_P71530	NM_002546	NM_002546	4982	TNFRSF11B	tumor necrosis factor receptor superfamily, member 11b	4.11894	3.74147	7.19353	3.51175	3.86728	3.98584		4.56796	5.50283	4.45738	3.94837	4.3443	3.90087		4.19722	4.41785	4.38802	3.60363		0.0968064	1.71501	0.524166	1.24118		FALSE
A_33_P3239228	ENST00000483366	XM_003403552				4.66888	4.81378	4.96867	4.35535	4.9571	4.59991		4.47573	4.47573	4.62205	4.66711	4.60918	5.00703		7.28511	4.89178	4.41785	4.79442		0.150648	0.848743	0.345681	2.79397		FALSE
A_24_P82466	NM_201433	NM_201433	8522	GAS7	growth arrest-specific 7	4.11894	3.62936	3.56605	3.35755	3.7211	6.12186		3.96578	4.89178	3.42626	4.14975	3.80413	3.36632		4.64024	3.57743	3.94544	3.54689		0.543413	1.24938	0.588233	1.2858		FALSE
A_23_P104689	NM_021975	NM_021975	5970	RELA	v-rel reticuloendotheliosis viral oncogene homolog A (avian)	10.0168	9.82227	9.83989	9.93553	9.85365	9.83965		10.2131	10.185	10.1682	10.0405	9.80214	10.0021		9.72201	9.91488	9.98088	9.86877		0.0327117	1.18144	0.440859	0.928914		FALSE
A_23_P250102	NM_012298	NM_012298	23066	CAND2	cullin-associated and neddylation-dissociated 2 (putative)	5.00703	4.81378	4.82337	4.82337	5.16993	5.05528		5.7052	5.30834	5.5068	5.28309	5.29347	5.39017		5.29806	5.42206	5.07012	4.69174		0.197499	1.13645	0.13784	1.3939		FALSE
ERCC-00071_128	DQ883654					4.21432	4.66711	4.17742	4.2384	4.7039	4.3015		4.43045	4.26913	4.10591	4.32867	4.82496	4.37504		4.16993	4.59805	4.62936	4.33762		0.260147	0.846122	0.737885	0.933356		FALSE
A_23_P375372	NM_021871	NM_021871	2243	FGA	fibrinogen alpha chain	4.11894	4.72962	4.41785	4.19229	4.76155	3.84862		4.16993	4.69349	4.57175	3.8392	7.06643	4.71939		3.92481	4.59805	3.94544	4.03067		0.496121	0.602924	0.504986	1.20863		FALSE
A_24_P324314	NM_001008529	NM_001008529	439921	MXRA7	matrix-remodelling associated 7	8.4078	8.4315	8.602	8.38397	8.51039	8.31246		8.24317	8.14752	8.26004	8.26129	8.49179	8.32221		8.25754	8.39178	8.32488	8.45853		0.141297	0.906565	0.552375	0.954587		FALSE
A_21_P0004912	TCONS_00011906			XLOC_005405		4.46352	4.86728	4.35315	5.03342	5.00703	4.40939		4.69174	4.66888	4.82814	4.04985	4.19476	4.71939		4.59805	4.79442	4.53528	4.58308		0.122961	1.32708	0.307822	1.09966		FALSE
A_21_P0003562	TCONS_00007959			XLOC_003431		2.83289	2.76818	3	3.77149	2.7211	3.14975		3	4.47573	2.39232	2.36632	2.59246	3.08746		3.12928	3.19967	3.21917	1.56986		0.405822	1.52337	0.449384	1.70523		FALSE
A_33_P3262133	ENST00000312756	AK022724	85476	GFM1	G elongation factor, mitochondrial 1	4.90388	4.02237	4.01402	4.19229	4.63481	4.3015		4.7211	4.79279	4.28309	4.7211	4.2384	4.69174		4.59805	4.59805	4.69174	4.58308		0.838312	1.03424	0.544067	0.973086		FALSE
A_21_P0001737	TCONS_00002447			XLOC_000974		4.11894	4.10329	3.96434	3.65464	3.48784	4.03067		4.43045	3.92184	4.18239	3.94837	4.26913	4.15987		4.33539	4.0607	4.41785	4.25974		0.778666	1.03702	0.468148	0.907045		FALSE
A_23_P108673	NM_032181	NM_032181	84141	FAM176A	family with sequence similarity 176, member A	7.81728	7.72686	7.52625	7.58261	7.56236	7.76922		8.9552	9.09152	9.07723	7.86892	7.37422	7.78647		7.8537	8.09144	7.76134	7.85077		0.0010124	2.57536	0.320134	1.12234		TRUE
A_21_P0008289	ENST00000440946	BC040855		XLOC_010962		3.77149	4.02237	3.67243	4.26913	4.63481	4.03067		3.74483	3.92184	3.59991	4.24555	4.26913	4.15987		3.55459	4.34873	4.53528	3.12412		0.00897834	0.722304	0.894083	1.08821		FALSE
A_23_P29163	NR_003081	NR_003081	25774	GSTTP1	glutathione S-transferase theta pseudogene 1	4.01681	4.17991	4.66711	3.65464	4.26679	4.26209		3.46352	4.69349	4.10591	3.94837	3.84862	3.94544		4.2384	3.96867	3.94544	4.03067		0.652124	1.12779	0.500017	1.08334		FALSE
A_23_P302116	NM_177423	NM_177423	8500	PPFIA1	protein tyrosine phosphatase, receptor type, f polypeptide (PTPRF), interacting protein (liprin), alpha 1	9.81288	9.84053	9.74599	9.60519	9.76738	9.8473		9.28121	9.31755	9.37052	9.74378	9.54345	9.94741		9.73915	9.74654	9.82215	9.69832		0.0242136	0.746498	0.8055	0.988017		FALSE
A_24_P348989	NM_006863	NM_006863	11024	LILRA1	leukocyte immunoglobulin-like receptor, subfamily A (with TM domain), member 1	5.42626	6.02825	6.87498	5.5068	6.02583	8.04474		5.9491	6.00211	6.19722	5.52062	5.88111	6.21493		6.41733	6.02237	5.34983	6.18859		0.454458	1.13073	0.433521	1.36664		FALSE
A_23_P103971	NM_178134	NM_178134	199974	CYP4Z1	cytochrome P450, family 4, subfamily Z, polypeptide 1	3.42626	2.96	2.60733	3.35755	3.2384	3.54689		3.61102	3.7211	2.99435	3.16491	2.81378	3.85175		3.21917	3.78463	4.16993	2.76818		0.685573	1.12144	0.969282	1.02303		FALSE
A_24_P192994	NM_013402	NM_013402	3992	FADS1	fatty acid desaturase 1	12.7867	12.6422	12.5057	12.6125	12.6407	12.7574		13.1915	12.9943	13.0865	12.6898	12.5992	12.8344		12.8671	12.9186	12.5835	12.6598		0.0126621	1.30404	0.0276164	1.20684		FALSE
A_21_P0002897	ENST00000488999			XLOC_003305		4.46352	4.33985	4.60918	3.7211	4.23122	4.06878		4.40727	4.79279	4.48382	4.28309	4.41785	4.30378		3.36632	4.0607	4.41785	4.03067		0.144532	1.1699	0.327552	0.701857		FALSE
A_23_P141180	NM_001082968	NM_001082968	146691	TOM1L2	target of myb1-like 2 (chicken)	10.1	10.2553	10.4841	10.447	10.1047	10.3461		10.7721	10.8336	10.9558	10.3514	10.4612	10.2472		10.6544	10.5047	10.3821	10.336		0.00364738	1.41478	0.10646	1.16514		FALSE
A_21_P0005768	ENST00000519500			XLOC_006935		4.06878	2.76818	4.92184	3.89785	3.7211	5.16616		4.02791	3.24793	3.54689	3.65464	3.3837	3.90087		3.82972	3.19967	3.94544	3.75822		0.89335	0.973447	0.412826	0.791611		FALSE
A_21_P0010633	ENST00000414374	BC030750		XLOC_l2_001011		5.42626	5.46964	5.224	5.25385	5.73894	5.29347		5.7052	5.48684	5.43045	5.28309	5.21796	5.18115		4.98299	5.783	5.17742	5.16616		0.0243472	1.24266	0.650256	1.15765		FALSE
A_33_P3352407	A_33_P3352407					16.031	16.243	16.2378	16.2459	16.2274	16.2638		15.827	15.8394	15.8856	16.2029	16.2087	16.2378		16.1678	16.1724	16.125	16.2274		6.19503e-05	0.776033	0.915727	0.995761		FALSE
A_21_P0012703	TCONS_l2_00021481			XLOC_l2_011415		6.38046	6.17804	6.06743	6.45738	6.2125	6.26386		6.12412	5.83684	5.82496	6.2503	6.27263	5.99718		5.9491	5.71253	6.31232	5.83447		0.136869	0.843974	0.458918	0.845232		FALSE
A_23_P167595	NM_003337	NM_003337	7320	UBE2B	ubiquitin-conjugating enzyme E2B	8.03308	7.96055	7.84422	7.97683	7.86399	7.87152		7.69022	7.55842	7.85992	7.89444	7.95656	7.94837		7.70908	7.68431	7.84471	7.77211		0.0616329	0.852477	0.100434	0.92549		FALSE
A_23_P33914	NM_017681	NM_017681	54830	NUP62CL	nucleoporin 62kDa C-terminal like	8.30407	8.27409	8.19191	7.98531	8.11293	8.16679		8.12056	7.83684	8.01646	8.17329	8.09869	8.04653		8.30628	8.28425	8.252	8.05427		0.273859	0.923459	0.289294	1.10353		FALSE
A_23_P122041	NM_002715	NM_002715	5515	PPP2CA	protein phosphatase 2, catalytic subunit, alpha isozyme	10.8722	10.8817	10.8909	10.8404	10.8452	10.7757		10.9387	10.7795	10.8328	10.743	10.6985	10.8319		10.6037	10.8244	10.8997	10.8301		0.204206	1.06624	0.322104	0.900726		FALSE
A_33_P3413989	NM_000062	NM_000062	710	SERPING1	serpin peptidase inhibitor, clade G (C1 inhibitor), member 1	4.46352	4.17991	4.82337	4.26913	4.41785	7.69718		4.83131	4.79279	5.14848	4.47978	4.41785	4.2396		4.30378	4.66888	4.53528	4.14975		0.0151439	1.45914	0.642287	1.10483		FALSE
A_21_P0009187	ENST00000456090			XLOC_012408		5.23242	5.29462	5.59339	5.44087	5.61563	5.89026		5.45533	5.58308	5.2503	5.22159	6.85798	5.69566		5.42626	5.56033	5.29462	5.12089		0.374052	0.709312	0.121358	1.21887		FALSE
A_21_P0008843	TCONS_00024045			XLOC_011403		3.64746	3.74147	3.43879	3.89785	3.92778	3.29921		4.32867	3.75822	3.30378	4.00562	4.92035	3.48784		3.76818	3.87958	3.76487	3.42626		0.542632	0.789469	0.328658	1.17147		FALSE
A_33_P3424108	A_33_P3424108					5.31515	5.29462	5.26679	5.12153	5.12153	5.43515		5.38586	5.17617	5.21796	4.97298	5.31061	5.29347		5.28309	5.08481	4.99152	5.35535		0.62285	1.048	0.964145	1.00731		FALSE
A_33_P3242793	DQ983818	DQ983818	647215	C1orf81	chromosome 1 open reading frame 81	6.31288	6.12477	6.52821	6.76653	6.41151	6.69392		7.26693	7.47523	7.31572	6.6865	6.68825	6.59199		6.40141	6.57365	6.83664	6.20884		0.000586561	1.62118	0.923727	0.975888		TRUE
3xSLv1	3xSLv1					3.49985	2.12928	4.01402	2.97728	2.7211	3.14975		3.11894	4.91737	3.08746	3.42626	3.45943	3.48784		3.05528	3.40088	3	2.76818		0.70057	1.18927	0.240101	1.26926		FALSE
A_33_P3351175	NM_006648	NM_006648	65268	WNK2	WNK lysine deficient protein kinase 2	6.19722	5.97871	6.15672	6.67507	6.34513	7.63594		6.15355	5.99294	5.93111	6.34817	6.45224	6.43567		6.06474	6.03342	6.21735	6.03892		0.0063523	0.765162	0.474834	0.946679		FALSE
DarkCorner	DarkCorner					3.49985	3.26209	3.3837	3.65464	2.91886	5.75739		3.74483	4.04985	3.2384	3.71768	3.80413	3.60363		3.36632	3.74483	3	3.42626		0.905563	0.978889	0.352556	1.2679		FALSE
A_23_P79518	NM_000576	NM_000576	3553	IL1B	interleukin 1, beta	14.8869	14.9704	14.7794	15.254	15.3307	15.3882		15.5975	15.6944	15.8757	15.376	15.3236	15.2753		14.916	14.8592	15.134	15.3271		0.0100837	1.31727	0.0763818	0.788408		FALSE
ERCC-00128_189	DQ459428					4.25739	4.02237	4.12928	3.35755	2.91886	3.59991		4.11894	4.04985	3.75489	4.40939	4.45738	3.80735		4.16993	3.68299	3.89482	6.06137		0.350853	0.840809	0.44353	0.482421		FALSE
A_24_P383330	A_24_P383330					13.555	13.6702	13.7178	13.6659	13.7235	13.628		14.0339	14.0554	13.9108	13.6082	13.6582	13.6236		13.2883	13.304	13.6981	13.6342		0.00145402	1.29238	0.00781449	0.773816		FALSE
A_23_P86411	NM_017433	NM_017433	53904	MYO3A	myosin IIIA	5.18797	5.06743	3.83605	4.76321	4.49185	4.03067		4.83131	4.35975	3.90388	4.88111	4.96723	5.32643		4.9571	4.0607	4.85175	3.85175		0.0822732	0.618447	0.836733	1.11508		FALSE
A_23_P11685	NM_024420	NM_024420	5321	PLA2G4A	phospholipase A2, group IVA (cytosolic, calcium-dependent)	7.51299	7.48935	7.24733	7.3603	7.6524	7.41072		6.85798	6.57648	6.29117	7.58238	7.38343	7.23032		7.28511	7.09342	7.50445	7.4823		0.0129303	0.56507	0.0876313	0.809942		FALSE
A_33_P3278916	ENST00000361997		51105	PHF20L1	PHD finger protein 20-like 1	4.53528	4.33985	4.41785	4.57365	4.41785	4.3015		4.47573	4.2503	4.32418	4.63662	4.2384	4.49185		5.33092	4.59805	4.74819	5.83447		0.474788	0.929446	0.667343	0.797277		FALSE
A_23_P119040	NM_001142966	NM_001142966	80000	GREB1L	growth regulation by estrogen in breast cancer-like	6.25267	6.31741	6.41469	6.54496	6.35425	6.41469		6.39285	6.38586	6.44734	6.27263	6.09935	6.52967		8.22897	6.03342	6.544	6.27263		0.440853	1.07783	0.580512	1.65048		FALSE
A_33_P3257714	NM_001025	NM_001025	6228	RPS23	ribosomal protein S23	9.86167	9.97462	10.0816	10.0122	9.95987	9.92119		9.99859	9.95315	9.97432	9.94453	10.0142	9.97737		9.82868	9.84642	9.93166	9.95476		0.89648	0.997696	0.018474	0.929379		FALSE
A_23_P105465	NM_004072	NM_004072	1240	CMKLR1	chemokine-like receptor 1	3.77149	3.74147	3.31741	4.19229	3.82972	3.54689		3.86109	4.2503	3.75489	3.94837	4.26913	3.98868		4.11894	3.78463	4.16993	4.22641		0.565797	0.92447	0.283302	0.843009		FALSE
A_33_P3360753	AK293727	AK293727	3785	KCNQ2	potassium voltage-gated channel, KQT-like subfamily, member 2	5.16616	4.96723	4.66711	4.63662	5.12153	4.40939		4.7211	4.58684	4.9571	4.92778	4.7211	5.32643		4.9571	5.01959	5.02375	4.58308		0.3186	0.848652	0.493389	1.13676		FALSE
A_33_P3355708	NM_001008404	NM_001008404	400258	C14orf180	chromosome 14 open reading frame 180	4.60177	4.54496	4.54689	4.2384	4.63481	3.84862		4.32867	3.7211	3.59991	4.24555	4.11894	4.37504		5.64024	4.21432	4.77479	3.94544		0.200494	0.777394	0.56271	1.48161		FALSE
ERCC-00142_99	DQ883646					4.46352	4.02237	3.56605	4.10329	3.92778	3.42626		3.80735	4.2503	3.65464	4.14975	4.26913	4.2396		4.89178	3.96867	4.25503	3.60363		0.158488	0.803631	0.468791	1.41509		FALSE
A_24_P68415	NM_003425	NM_003425	7596	ZNF45	zinc finger protein 45	5.9491	5.85798	5.9737	5.69	5.44812	5.6961		5.83052	5.51668	5.63572	5.64024	5.34873	5.83684		5.84156	5.9359	6.04781	8.43528		0.771786	1.03697	0.374968	0.391529		FALSE
A_21_P0002930	TCONS_00005947			XLOC_002577		4.49185	4.54496	4.39446	3.89785	4.49185	4.11114		4.16993	4.64024	4.41785	4.51175	4.26913	4.5859		4.35975	4.56605	4.90087	5.03205		0.794506	0.968448	0.0541836	0.705367		FALSE
A_23_P130241	NM_030966	NM_030966	81850	KRTAP1-3	keratin associated protein 1-3	3.15482	2.96	3	3.17991	2.91886	2.71425		2.65105	3.11894	3.2384	3.71768	2.45943	2.07682		3.29462	3.46352	3.94544	3.42626		0.658147	1.19044	0.377857	0.808443		FALSE
A_21_P0007852	TCONS_00021221			XLOC_009911		3.49985	3.26209	2.60733	3.65464	3.15987	3.42626		3.30378	7.94526	3.98868	3.42626	3.90087	3.48784		3.82972	3.68299	3.21917	3.75822		0.368033	2.77839	0.43907	1.20386		FALSE
A_21_P0008585	TCONS_00023301			XLOC_011170		4.01681	3.57743	3.31741	3.35755	3.48784	3.84862		3.74483	3.57743	3.59991	3.42626	4.96723	3.2384		2.65821	3.52356	3.7039	3.65464		0.689344	0.848759	0.307461	0.665088		FALSE
A_23_P117225	NM_000123	NM_000123	2073	ERCC5	excision repair cross-complementing rodent repair deficiency, complementation group 5	11.1033	11.054	10.9361	11.1688	11.0773	10.9301		10.9746	11.0281	10.973	11.1805	10.9933	11.0335		11.105	11.0739	11.1865	11.0261		0.265859	0.947922	0.856053	0.988421		FALSE
A_24_P219053	ENST00000497558	AB051491	55425	KIAA1704	KIAA1704	5.72153	5.48684	5.59339	5.73894	5.58637	5.2131		5.84235	5.88874	5.78136	5.76321	8.25303	5.74399		8.18302	5.71253	5.93517	5.32305		0.419633	0.594908	0.408967	2.49435		FALSE
A_21_P0010203	ENST00000436845			XLOC_014072		3.77149	3.62936	4.12928	3.65464	3.15987	3.65464		4.16993	7.42193	3.94544	3.8392	6.1564	3.80735		3.86419	4.28309	3.94544	3.90087		0.693956	1.4929	0.549095	1.10994		FALSE
A_33_P3237482	NM_145027	NM_145027	221458	KIF6	kinesin family member 6	3.90388	3.12412	4.28077	3.51175	3.48784	4.98299		2.35755	3.48382	3.42626	3.51175	3.08746	3.65464		3.36632	2.86419	4.41785	2.96		0.461343	0.796232	0.534358	0.671904		FALSE
ERCC-00058_185	DQ459418					3.84549	3.62936	6.28425	3.65464	4.45943	5.18859		3.53916	5.05189	4.03067	3.57743	4.84549	3.80735		3.82972	4.0607	3.94544	3.80735		0.836386	1.09466	0.659937	1.04885		FALSE
A_23_P429020	NM_181786	NM_181786	284459	HKR1	HKR1, GLI-Kruppel zinc finger family member	8.77525	8.79426	8.76197	8.8495	8.67728	8.52687		8.31033	8.50519	8.54412	8.661	8.77623	8.79614		9.02575	8.85633	8.72579	8.80851		0.0253548	0.817198	0.206396	1.12809		FALSE
A_33_P3311493	NR_026836	NR_026836	283392	LOC283392	uncharacterized LOC283392	5.86264	5.23482	5.59339	4.82337	5.33874	5.18859		6.38532	6.0607	5.83763	5.38802	5.17742	5.32643		5.11764	5.66534	4.94837	5.03205		0.00954509	1.7378	0.284464	1.32068		TRUE
A_23_P12363	NM_005012	NM_005012	4919	ROR1	receptor tyrosine kinase-like orphan receptor 1	5.10198	4.72962	5.0634	4.98371	4.63481	4.71939		4.66178	4.18239	4.77643	4.92778	5.66711	4.77149		7.42049	5.12153	4.94837	4.58308		0.153314	0.668072	0.32514	2.83881		FALSE
A_21_P0000931	ENST00000423403	AK097193		XLOC_000856		3.57743	2.96	3	4.10329	3	3.14975		2.65105	4.47573	3.65464	3.65464	4.41785	3.08746		3.21917	3.3443	3.7039	3.12412		0.856285	0.916256	0.699208	0.912388		FALSE
A_21_P0013635	AA974578	AA974578		XLOC_l2_015177		4.01681	4.02237	5.44087	3.89785	4.18735	3.54689		4.59991	4.82496	4.18239	4.14975	4.19476	4.15987		9.13511	3.87958	4.30378	3.94544		0.123264	1.29023	0.461134	5.21524		FALSE
A_24_P838483	NM_001037671	NM_001037671	338809	C12orf74	chromosome 12 open reading frame 74	4.30378	4.02237	3.43879	3.89785	4.18735	3.70736		4.7211	4.04985	4.25503	3.71768	3.74819	4.2396		5.19106	4.14211	4.11374	4.25974		0.166785	1.35676	0.460498	1.39459		FALSE
A_23_P83159	NM_018847	NM_018847	55958	KLHL9	kelch-like 9 (Drosophila)	11.5824	11.7708	11.6965	11.6464	11.6742	11.6123		10.9025	11.0251	11.1944	11.5761	11.6805	11.5391		11.6275	11.4399	11.6755	11.5515		0.0041369	0.679282	0.551644	0.946216		FALSE
A_24_P21056	NM_014660	NM_014660	9678	PHF14	PHD finger protein 14	10.3624	10.4064	10.0731	10.0529	10.266	10.2471		9.20067	9.56009	9.55465	10.1257	10.1308	10.1971		10.0145	10.1932	10.1461	10.1014		0.00416779	0.61016	0.849175	0.986315		TRUE
A_23_P252758	NM_000420	NM_000420	3792	KEL	Kell blood group, metallo-endopeptidase	4.01681	3.62936	3.15987	3.65464	3.37069	3.08215		3.53916	4.30378	4.03067	3.94837	4.54882	3.85175		4.30378	3.87958	3.7039	3.42626		0.638703	0.895991	0.173366	1.44053		FALSE
A_33_P3216098	NR_024159	NR_024159	25787	DGCR9	DiGeorge syndrome critical region gene 9	3.64746	3.5157	3.31741	3.17991	3.15987	3.36194		2.91289	3.37069	3.15987	3.76818	4.93811	3.08746		3.29462	3.3443	3.54689	3.54689		0.23187	0.580981	0.0117169	0.854151		FALSE
A_23_P305616	NR_015441	NR_015441	652276	LOC652276	potassium channel tetramerisation domain containing 5 pseudogene	6.59991	6.74567	6.60223	6.75175	6.47978	6.70887		6.13571	6.47168	6.59619	6.61471	6.70757	6.57294		6.917	6.56558	6.49835	6.59246		0.182597	0.85231	0.394179	1.14543		FALSE
A_24_P237757	AL136621	AL136621	7750	ZMYM2	zinc finger, MYM-type 2	8.3696	8.79766	8.53455	8.89387	8.84191	8.89747		8.3711	8.68464	8.68096	8.78984	8.90463	8.84755		8.82843	8.58438	8.86138	8.71875		0.0695926	0.830216	0.613922	0.943662		FALSE
A_23_P113184	NM_001080432	NM_001080432	79068	FTO	fat mass and obesity associated	10.6223	10.5081	10.5222	10.4558	10.4879	10.5222		10.5834	10.5097	10.4361	10.5606	10.5212	10.568		10.6906	10.6107	10.5903	10.6071		0.421654	0.972522	0.331562	1.03665		FALSE
A_21_P0001831	ENST00000426539			XLOC_001365		4.3837	4.02237	4.25385	4.26913	3.92778	3.80413		3.96578	3.37069	3.75489	4.40939	5.97441	3.98868		4.30378	3.46352	4.25503	4.46862		0.156925	0.468555	0.384971	0.717886		FALSE
A_21_P0006180	TCONS_00016073			XLOC_007462		6.14466	5.53916	5.59339	5.92926	5.978	7.11032		5.7052	6.56938	5.43045	5.76321	6.12412	5.79116		5.52454	5.81618	5.94398	5.50184		0.981685	1.00615	0.861063	0.964233		FALSE
A_23_P138507	NM_001786	NM_001786	983	CDK1	cyclin-dependent kinase 1	10.3437	10.2686	10.0529	10.2289	10.1822	10.1735		10.3741	9.98873	9.80922	10.1308	10.0468	10.0694		10.0545	10.148	10.2246	10.1747		0.889342	0.982835	0.204672	0.934069		FALSE
A_23_P129829	NM_139280	NM_139280	94103	ORMDL3	ORM1-like 3 (S. cerevisiae)	11.5794	11.6365	11.7197	11.7473	11.6405	11.7771		12.4067	12.237	12.1763	11.654	11.826	11.6658		11.9383	11.7972	11.7335	11.7607		0.00323156	1.4723	0.235198	1.08719		FALSE
A_21_P0011121	ENST00000427890			XLOC_l2_003626		3.49985	3.04439	4.77149	3.51175	2.26679	3.36194		3.86109	2.96	3.15987	3.57743	3.2384	2.57743		3.12928	3.63662	2.5157	2		0.650805	1.14544	0.0896722	2.18117		FALSE
A_21_P0005010	ENST00000450310	BM352801		XLOC_005633		3.9629	3.57743	8.06086	4.00562	4.49185	4.11114		4.2503	4.04985	3.94544	4.77479	4.2384	3.54689		4.48382	3.87958	4.25503	4.10591		0.789046	0.929913	0.997203	1.00085		FALSE
A_23_P156025	NM_033267	NM_033267	153572	IRX2	iroquois homeobox 2	4.01681	2.57743	3.08746	3.17991	3.15987	2.37504		2.49185	2.91289	2.82018	3.94837	4.07414	2.76818		3.92481	2.34873	4.0607	3.42626		0.120778	0.552767	0.549206	0.656693		FALSE
A_21_P0012591	NM_001073	NM_001073		UGT2B11	UDP glucuronosyltransferase 2 family, polypeptide B11	11.0136	11.1525	11.1333	11.2989	11.358	11.3561		9.81135	9.99762	9.95019	11.014	11.0864	11.0914		11.008	10.9144	11.1237	11.1102		4.82536e-05	0.45244	0.0810684	0.897654		TRUE
A_33_P3330264	NM_001511	NM_001511	2919	CXCL1	chemokine (C-X-C motif) ligand 1 (melanoma growth stimulating activity, alpha)	9.59703	9.45712	9.34506	9.81643	9.80589	9.77458		9.98609	10.1963	10.0167	9.79591	9.90289	9.698		8.83452	9.01097	9.60716	9.49981		0.0388529	1.20364	0.0257727	0.645844		FALSE
A_23_P65830	NM_198527	NM_198527	374659	HDDC3	HD domain containing 3	12.561	12.7524	12.7698	12.721	12.7052	12.7453		11.9122	12.0132	12.0129	12.8313	12.8394	12.6882		12.6809	12.6995	12.7629	12.782		0.000171235	0.571605	0.0252586	0.944569		TRUE
A_21_P0003131	AA961268	AA961268		XLOC_003165		3.71768	3.74147	3.96434	3.65464	3.86728	2.81378		4.07146	4.11894	3.65464	3.89785	4.3443	4.37504		3.82972	3.87958	3.8392	4.03067		0.2942	0.836606	0.502276	0.945872		FALSE
A_23_P154199	NM_002712	NM_002712	5510	PPP1R7	protein phosphatase 1, regulatory subunit 7	11.7135	11.6988	11.6604	11.6965	11.6833	11.7403		12.0459	12.0046	12.025	11.7551	11.7207	11.7628		11.8558	11.803	11.6677	11.7244		9.22018e-05	1.21331	0.0751505	1.09684		FALSE
A_32_P456537	NM_030752	NM_030752	6950	TCP1	t-complex 1	9.2048	8.68683	8.64013	8.69043	8.65933	8.52687		9.18867	9.01454	8.73799	8.67739	8.60785	8.562		8.44721	8.67893	8.56177	8.66722		0.0545193	1.28757	0.725337	0.964984		FALSE
A_23_P397480	NR_003088	NR_003088	150000	ABCC13	ATP-binding cassette, sub-family C (CFTR/MRP), member 13, pseudogene	4.06878	3.12412	3.15987	3.08746	3.48784	3.36194		3.11894	5.45327	3.54689	3.26209	3.3837	3.42626		4.16993	3.87958	3.21917	2.96		0.396458	1.60475	0.0406751	1.91211		FALSE
A_32_P118250	NR_023921	NR_023921	55449	C14orf167	chromosome 14 open reading frame 167	7.2231	7.47991	7.55363	7.56248	7.42587	7.66389		6.26386	8.04046	6.66311	7.47915	7.73767	7.3614		7.79827	7.16726	7.51237	7.60409		0.383836	0.689237	0.834924	0.949036		FALSE
A_33_P3589018	CR606030	CR606030				4.11894	4.02237	3.67243	3.77149	3.7211	4.03067		2.91289	3.42626	4.03067	3.8392	4.60918	3.42626		4.16993	4.0607	3.89482	3.94544		0.349446	0.706319	0.0833917	1.14487		FALSE
A_33_P3867391	BM563292	BM563292	26651	OR7E19P	olfactory receptor, family 7, subfamily E, member 19 pseudogene	4.63662	4.10329	4.41785	4.26913	3.60733	4.33762		4.53528	3.62936	4.41785	3.8392	6.93148	3.90087		4.64024	4.41785	4.41785	4.18239		0.546927	0.61713	0.293037	1.17196		FALSE
A_21_P0011010	TCONS_l2_00005011			XLOC_l2_002651		10.2118	10.3011	10.2697	10.3504	10.4585	10.4863		10.5495	10.7729	10.4272	10.0818	10.3633	10.2081		10.5247	10.2248	10.249	10.3266		0.0481474	1.28829	0.63099	1.06212		FALSE
ERCC-00057_123	DQ668366					2.41785	3.39232	4.32418	2.07682	2.5157	3.14975		3.61102	3.67243	2.39232	2.86419	6.81938	2.57743		4.3966	2.03342	3.21917	0.658211		0.579455	0.550287	0.540062	2.42221		FALSE
A_23_P122863	NM_001001555	NM_001001555	2887	GRB10	growth factor receptor-bound protein 10	12.3358	12.2332	12.1866	12.3257	12.3853	12.4067		12.0848	12.2808	12.3326	12.313	12.3673	12.2785		12.0572	12.1184	12.3553	12.4772		0.337423	0.941583	0.0405056	0.796384		FALSE
A_24_P372562	NM_175732	NM_175732	114971	PTPMT1	protein tyrosine phosphatase, mitochondrial 1	13.1667	13.0395	13.1261	12.9813	13.1232	13.0947		12.8994	12.997	12.8363	13.0185	13.0965	13.0597		13.0952	13.1151	13.0515	13.2365		0.0469014	0.902934	0.716888	0.973434		FALSE
A_21_P0000682	NR_037642	NR_037642		LOC100527964	uncharacterized LOC100527964	8.59252	8.78494	8.74252	8.96127	8.99055	8.90736		7.7936	8.35466	8.24555	8.81838	8.97934	8.89562		8.78182	8.69076	9.02367	8.59012		0.0125655	0.587839	0.780132	0.95224		FALSE
A_21_P0014451	XR_109874	XR_109874		LOC100287506	uncharacterized LOC100287506	4.21432	4.02237	4.28077	4.32418	4.87652	4.5068		3.74483	5.93148	4.03067	3.94837	7.60374	4.11894		3.61839	4.32418	4.53528	3.75822		0.658723	0.635211	0.769952	0.885481		FALSE
A_33_P3423718	NM_014272	NM_014272	11173	ADAMTS7	ADAM metallopeptidase with thrombospondin type 1 motif, 7	4.30378	4.17991	4.45533	3.65464	4.3443	7.53187		4.56796	4.82496	4.06609	3.8392	4.11894	3.75489		3.55459	4.32418	4.41785	3.94544		0.0792183	1.49691	0.645266	0.845418		FALSE
A_23_P216630	NM_080546	NM_080546	23446	SLC44A1	solute carrier family 44, member 1	12.2434	12.3948	12.5694	12.3969	12.4661	12.4007		12.5756	12.5429	12.47	12.3983	12.5101	12.3788		12.7676	12.6826	12.3758	12.3385		0.122809	1.07206	0.0155321	1.29051		FALSE
A_33_P3329664	NM_001136273	NM_001136273	139735	ZFP92	zinc finger protein 92 homolog (mouse)	4.11894	4.30378	4.60918	3.65464	4.26679	8.44385		4.2503	3.48382	3.90388	4.35975	4.03892	4.15987		4.41996	3.57743	3.54689	4.18239		0.27112	0.808406	0.823194	1.09737		FALSE
A_23_P122937	NM_014800	NM_014800	9844	ELMO1	engulfment and cell motility 1	3.71768	3.62936	3.43879	3.65464	3.86728	6.74567		3.20457	3.57743	3.08746	3.51175	4.19476	3.94544		3.55459	3.96867	3.11894	3.65464		0.074911	0.662428	0.383534	1.2967		FALSE
A_21_P0002659	TCONS_00005137			XLOC_002063		4.01681	3.79116	4.35315	4.19229	4.30378	4.5068		3.74483	4.09276	4.06609	3.57743	4.07414	4.03342		5.73556	3.8392	4.25503	5.30035		0.726908	1.05183	0.993672	1.00674		FALSE
A_23_P82975	NM_181661	NM_181661	157680	VPS13B	vacuolar protein sorting 13 homolog B (yeast)	5.47877	5.88493	6.46199	5.56701	5.82058	5.75739		5.73809	5.71167	5.5812	5.68299	5.88111	5.71939		5.76321	5.52454	5.72366	5.18611		0.340349	0.943321	0.586286	1.13996		FALSE
A_33_P3362048	ENST00000395682		6470	SHMT1	serine hydroxymethyltransferase 1 (soluble)	5.10198	5.33092	8.52515	5.49085	5.46557	8.10983		5.5859	5.36413	5.18611	5.70822	7.23362	5.79116		5.17617	5.46557	5.31288	5.03205		0.163941	0.548811	0.538332	1.10834		FALSE
A_24_P928052	NM_003873	NM_003873	8829	NRP1	neuropilin 1	8.70628	8.68486	8.69474	8.48262	8.49991	8.59035		8.27234	8.80403	8.83249	8.51964	8.68069	8.55543		8.48891	8.47618	8.33371	8.40806		0.800072	1.03601	0.0976752	1.08047		FALSE
A_21_P0011876	THC2707941			XLOC_l2_007783		4.66888	4.89178	5.02098	4.87805	5.03067	4.71939		4.2503	4.41785	4.03067	4.88111	4.82496	4.86264		4.59805	4.64566	4.90087	4.63662		0.00532671	0.649185	0.388073	0.903195		TRUE
A_33_P3313652	A_33_P3313652					5.53236	5.69392	5.51175	5.29347	5.67596	5.6961		5.53916	5.32867	5.47877	5.56701	5.72323	5.42206		5.91289	5.08481	5.40195	5.74987		0.318718	0.918976	0.879555	0.947988		FALSE
A_23_P409626	NM_001079559	NM_001079559	221092	HNRNPUL2	heterogeneous nuclear ribonucleoprotein U-like 2	8.10624	8.14402	8.41396	8.27598	8.42515	8.40328		8.16852	8.19437	8.0461	8.10214	8.64588	8.35728		8.33483	8.40727	8.20143	8.42561		0.22894	0.851392	0.67358	1.04068		FALSE
A_23_P110167	NM_002413	NM_002413	4258	MGST2	microsomal glutathione S-transferase 2	10.7807	10.8775	11.1228	10.8661	10.9679	10.9156		11.5346	11.3941	11.3408	10.944	10.9631	10.8355		11.0205	11.0118	10.8441	10.9372		0.00191349	1.42303	0.115293	1.09086		FALSE
A_21_P0006262	THC2746760			XLOC_007676		3.49985	3.74147	5.38532	3.95128	3.7211	4.8857		3.3837	3.75822	3.30378	3.89785	3.57743	3.48784		3.86419	3.87958	3.76487	3.60363		0.409426	0.887323	0.146455	1.1389		FALSE
A_23_P386310	NM_021624	NM_021624	59340	HRH4	histamine receptor H4	4.01681	3.67596	3.43879	3.77149	4.10591	4.18982		4.66178	4.04985	4.18239	4.04985	4.26913	3.60363		3.82972	3.92778	4.0607	4.18239		0.296557	1.25163	0.089845	0.845107		FALSE
ERCC-00097_63	ERCC-00097_63					3.15482	4.02237	3.76818	3.65464	3.82972	3.29921		3.86109	3.75822	3.30378	3.71768	3.84862	3.70736		3.12928	3.87958	3.76487	3.94544		0.545535	0.922195	0.459326	0.78419		FALSE
A_19_P00319876	AL109688	AL109688		XLOC_011548		3.64746	0.97728	3	3.35755	3.08746	2.81378		3.61102	3.57743	2.07682	3.26209	3.2384	3.36632		2.86419	2.65821	4.0607	2.96		0.712885	0.870238	0.312736	0.594954		FALSE
A_21_P0008206	TCONS_00022098			XLOC_010707		5.31515	5.08481	5.02098	4.93369	5.03067	5.2131		5.17866	4.79279	4.87498	4.97298	6.77396	4.88111		5.24793	5.26327	4.85175	5.07815		0.397381	0.662562	0.124549	1.22319		FALSE
A_23_P415411	NM_003545	NM_003545	8367	HIST1H4E	histone cluster 1, H4e	13.6073	13.5772	13.5146	13.4909	13.5388	13.7006		12.8012	13.0657	12.7311	13.3884	13.7112	13.311		13.555	13.3266	13.4415	13.4976		0.0192535	0.657852	0.829805	0.980289		FALSE
A_33_P3639068	NM_005264	NM_005264	2674	GFRA1	GDNF family receptor alpha 1	4.01681	4.60548	7.25827	4.47573	4.1472	5.38262		4.66178	6.00211	4.10591	4.19476	4.03892	4.2396		5.71081	4.39232	4.0607	4.30378		0.247664	1.69997	0.324148	1.82681		FALSE
A_23_P166910	NM_015268	NM_015268	23317	DNAJC13	DnaJ (Hsp40) homolog, subfamily C, member 13	9.55279	9.5042	9.59671	9.4663	9.42292	9.81798		9.53795	9.48448	9.43528	9.54714	9.58643	9.41376		9.55573	9.5197	9.56075	9.57104		0.645098	0.979506	0.271413	0.980654		FALSE
A_23_P111701	NM_004126	NM_004126	2791	GNG11	guanine nucleotide binding protein (G protein), gamma 11	9.54942	9.42757	9.29214	9.74856	9.78484	10.2337		11.1846	11.1325	11.148	9.66522	9.86539	9.82764		9.94921	10.2422	9.65178	9.59974		2.70718e-05	2.58283	0.0873003	1.38504		TRUE
A_23_P41204	NM_144635	NM_144635	131408	FAM131A	family with sequence similarity 131, member A	8.81017	8.80595	8.602	8.69338	8.80836	8.64791		8.65933	8.9354	8.89964	8.55698	8.71864	8.70423		8.64335	8.83876	8.49872	8.47826		0.164414	1.12623	0.123819	1.19132		FALSE
A_23_P100499	NM_024589	NM_024589	79641	ROGDI	rogdi homolog (Drosophila)	8.06878	8.06752	8.50755	7.98531	8.03118	8.8535		7.77705	7.77582	7.61861	8.08406	9.45411	8.07155		8.46888	8.20274	8.13555	7.9449		0.153218	0.569298	0.212713	1.22738		FALSE
A_33_P3294222	NM_001013838	NM_001013838	146206	RLTPR	RGD motif, leucine rich repeats, tropomodulin domain and proline-rich containing	5.23242	5.03892	5.02098	5.05934	4.87652	5.81298		5.31061	5.21432	4.87498	4.7211	4.66711	5.10983		5.03755	5.01959	4.82814	4.40727		0.192645	1.23168	0.190382	1.32948		FALSE
A_23_P115316	NM_022371	NM_022371	64222	TOR3A	torsin family 3, member A	10.7548	10.6467	10.3607	10.5061	10.5314	10.4651		10.4264	10.2825	10.0419	10.6449	10.4261	10.5199		10.6559	10.5487	10.5504	10.4909		0.0954064	0.82357	0.314571	1.05821		FALSE
A_33_P3245987	NP336097					4.84862	5.2568	5.0634	4.70304	5.05393	4.98299		4.83131	5.29347	4.25503	4.54303	4.48382	4.9263		4.48382	5.01959	4.53528	4.36413		0.689433	1.1036	0.395247	1.23285		FALSE
A_32_P147078	NM_021097	NM_021097	6546	SLC8A1	solute carrier family 8 (sodium/calcium exchanger), member 1	7.3479	7.31586	7.32136	6.78136	6.86631	6.82337		7.09243	7.20396	7.03686	6.96687	6.74609	6.8572		7.59735	7.54327	6.80977	6.93221		0.0341544	1.19281	0.00903555	1.62374		TRUE
A_23_P365614	NM_004557	NM_004557	4855	NOTCH4	notch 4	6.82456	6.58731	7.01228	6.90162	6.8535	6.85915		7.15276	6.8537	6.84941	6.72664	7.00755	6.88226		6.75489	7.0044	6.74462	6.95674		0.570125	1.05687	0.875905	1.02028		FALSE
A_24_P336510	NM_002113	NM_002113	3078	CFHR1	complement factor H-related 1	3.57743	3.39232	3.76818	4.00562	3.2384	2.61471		4.07146	2.40088	3.15987	3.71768	3.51175	3.60363		3.21917	3.74483	3.11894	2.96		0.456929	0.757711	0.248356	1.35899		FALSE
A_23_P145529	NM_181795	NM_181795	5570	PKIB	protein kinase (cAMP-dependent, catalytic) inhibitor beta	5.25739	5.02098	5.20701	5.36413	5.14593	5.39981		5.84235	6.16428	6.11634	5.40408	5.09803	5.25621		6.26386	5.69	5.21796	4.69174		0.00413575	1.72694	0.119602	2.03084		TRUE
A_32_P98298	NM_004420	NM_004420	1850	DUSP8	dual specificity phosphatase 8	6.544	6.6524	7.17461	6.39393	6.63662	6.58543		6.61033	6.55411	6.57365	6.4476	6.62434	6.60131		6.92258	6.58918	6.239	6.6961		0.727727	1.01509	0.415306	1.22123		FALSE
A_21_P0004944	TCONS_00011960			XLOC_005473		7.02306	6.46582	6.67419	6.31061	6.65642	6.47978		5.84235	5.88874	5.43045	6.64341	6.33427	6.80635		6.09639	6.50059	6.12153	6.16867		0.0121545	0.545571	0.529609	1.11218		FALSE
A_23_P30122	NM_000586	NM_000586	3558	IL2	interleukin 2	3.71768	3.92778	4.04985	3.57743	4.26679	3.90087		4.07146	3.18982	3.85175	3.89785	3.74819	3.90087		4.09011	4.32418	4.0607	4.10591		0.620244	0.904616	0.407934	1.08963		FALSE
A_21_P0001785	AK090853	AK090853		FLJ33534	uncharacterized LOC285150	4.11894	4.17991	3.56605	3.95128	3.7211	5.43515		4.63481	3.24793	4.18239	4.28309	3.51175	4.37504		4.41996	3.87958	3.94544	4.63662		0.946787	0.976089	0.777979	0.906725		FALSE
A_33_P3395206	A_33_P3395206					3.64746	3.62936	3.67243	3.95128	3.86728	6.28425		3.46352	3.11894	3.94544	3.8392	6.81938	-1.41504		3.72792	3.68299	3.7039	3.60363		0.868122	1.34548	0.446086	1.03648		FALSE
A_23_P2322	NM_001100917	NM_001100917	144448	TSPAN19	tetraspanin 19	6.55938	6.76529	6.74567	6.88455	6.75739	6.61425		5.53916	5.87498	5.95347	6.60154	6.60594	6.45943		6.72601	6.67419	6.67419	6.45224		0.0048615	0.587869	0.352644	1.09953		TRUE
A_21_P0013552	TCONS_l2_00028611			XLOC_l2_014697		4.25739	5.08481	5.59339	4.73132	4.78627	6.05934		4.11894	4.18239	4.39446	4.60177	4.54882	4.9263		4.51373	4.64566	4.9263	4.46862		0.0333023	0.726803	0.669932	0.921613		FALSE
A_21_P0009950	TCONS_00028131			XLOC_013489		7.94618	8.31267	8.21075	8.04097	8.01637	8.38451		8.12056	8.41217	7.96308	7.81698	8.38451	8.08015		8.37463	7.87364	7.9719	8.2534		0.751257	1.05073	0.971758	1.00799		FALSE
A_33_P3262376	NM_130901	NM_130901	161725	OTUD7A	OTU domain containing 7A	3.77149	4.02237	4.60918	4.19229	4.18735	3.94251		4.49586	3.75822	3.65464	4.47978	4.92035	4.2396		3.55459	4.34873	4.66	3.65464		0.156701	0.670354	0.778619	0.867143		FALSE
A_21_P0003353	ENST00000512170	DA311603		XLOC_003512		3.77149	3.92778	4.60918	4.2384	4.93	3.98584		4.32867	4.18239	3.80735	3.94837	4.66711	4.2396		4.19722	4.28309	3.7039	3.90087		0.529457	0.883386	0.0552811	1.35451		FALSE
A_21_P0000117	NM_001193281	NM_001193281		MID1	midline 1 (Opitz/BBB syndrome)	4.46352	4.0634	4.28077	4.14975	3.7211	3.90087		4.59991	4.69349	4.14466	4.66711	3.74819	4.30378		5.29806	4.28309	4.48985	4.10591		0.490991	1.18071	0.459696	1.40707		FALSE
A_32_P176911	NR_026774	NR_026774	145200	LINC00239	long intergenic non-protein coding RNA 239	7.04815	6.9805	6.97943	7.38235	6.98121	7.02514		8.29433	8.51496	8.64374	7.08082	7.23362	7.22777		7.43124	7.3526	7.03806	7.24911		0.000329254	2.46846	0.158236	1.18783		TRUE
ERCC-00028_121	ERCC-00028_121					4.30378	4.78463	4.12928	4.19229	4.3443	4.18982		4.07146	4.53138	4.45738	4.63662	4.96723	3.94544		4.19722	4.69349	4.48985	4.33762		0.650159	0.893151	0.914181	1.02216		FALSE
A_33_P3325671	ENST00000508239	XM_003403421	100132731	LOC100132731	uncharacterized LOC100132731	4.41785	3.74147	4.12928	4.35535	4.49185	3.94251		4.83131	3.98299	4.25503	4.24555	3.84862	4.2396		3.92481	4.21432	4.48985	4.52356		0.434363	1.18524	0.0954868	0.738598		FALSE
A_21_P0007196	TCONS_00019279			XLOC_009112		3.90388	4.14466	4.17742	3.7211	4.45943	4.77479		4.28309	3.92184	4.25503	4.14975	4.2384	4.19476		5.22641	4.14211	4.0607	4.33762		0.74751	0.971992	0.477366	1.39968		FALSE
A_33_P3272117	NM_024083	NM_024083	79058	ASPSCR1	alveolar soft part sarcoma chromosome region, candidate 1	10.2681	10.3593	10.3863	10.2518	10.2011	10.3642		9.91336	9.87609	10.0192	10.307	10.3466	10.4562		10.3739	10.4446	10.3722	10.3093		0.0021825	0.74035	0.284835	1.04861		FALSE
A_24_P309360	NM_020123	NM_020123	56889	TM9SF3	transmembrane 9 superfamily member 3	10.478	10.5688	10.4007	10.5431	10.5967	10.529		10.841	10.8425	10.7763	10.5453	10.4876	10.5346		10.3706	10.5186	10.5014	10.5765		0.000452844	1.22892	0.373556	0.936692		FALSE
A_23_P142255	NM_020209	NM_020209	56961	SHD	Src homology 2 domain containing transforming protein D	6.80474	7.32643	7.49235	6.58167	7.24882	7.38613		6.8451	7.12315	7.2568	6.64341	7.41864	7.3655		7.17227	7.06911	6.66888	7.65754		0.82002	0.95429	0.939615	0.970957		FALSE
A_33_P3394380	NM_004857	NM_004857	9495	AKAP5	A kinase (PRKA) anchor protein 5	4.53528	4.66711	4.96867	4.2384	4.66888	4.36413		5.7936	5.64386	5.2503	4.79928	6.04576	4.71939		4.73302	4.64566	4.56415	4.52356		0.460394	1.29634	0.094345	1.1061		FALSE
A_32_P928190	ENST00000519537	XR_132889				3.90388	4.60548	3.76818	3.89785	4.7039	4.53916		4.40727	5.27146	3.90388	3.94837	4.19476	4.2396		4.9571	4.34873	4.11374	4.18239		0.383989	1.31947	0.240884	1.41897		FALSE
A_33_P3263696	NM_001205119	NM_001205119	9776	ATG13	ATG13 autophagy related 13 homolog (S. cerevisiae)	8.88922	8.96768	9.06533	8.92407	9.03755	9.09498		9.20404	9.33591	9.20373	8.87661	8.89903	8.91868		8.79249	8.7935	8.94572	8.98308		0.00156018	1.27437	0.0116805	0.887976		FALSE
A_21_P0006967	TCONS_00018434			XLOC_008730		2.96	4.10329	3.76818	4.2384	4.49185	5.50631		3.46352	3.98299	3.94544	3.57743	4.41785	4.11894		3.72792	4.14211	4.25503	4.40727		0.463663	0.846303	0.214437	0.759892		FALSE
A_21_P0000842	NR_038927	NR_038927		LOC100506660	uncharacterized LOC100506660	5.42626	5.08481	4.66711	4.70304	4.56415	5.25267		5.19722	4.53138	4.51373	4.82814	5.21796	4.82018		4.66711	4.79442	4.88111	5.12089		0.469285	0.865747	0.184748	0.829184		FALSE
A_24_P172990	NM_001605	NM_001605	16	AARS	alanyl-tRNA synthetase	12.1095	12.1955	12.2013	12.1539	12.0992	11.9852		11.5701	11.6085	11.5751	11.9586	12.1472	12.1467		12.1056	11.9543	12.0539	12.0596		0.00144792	0.707297	0.757614	0.98162		FALSE
A_23_P332374	NM_007147	NM_007147	7728	ZNF175	zinc finger protein 175	7.11179	7.19168	7.08132	7.23122	7.37667	7.15608		7.34291	7.28973	7.18333	7.1926	7.08713	7.18333		7.16113	7.20823	7.23002	7.15798		0.11143	1.08496	0.848693	0.993563		FALSE
A_33_P3285132	NM_001007248	NM_001007248	148103	ZNF599	zinc finger protein 599	4.60177	4.41151	4.4818	4.57365	4.41785	4.47776		3.80735	4.21432	4.18239	4.10329	3.90087	4.60918		5.9737	4.28309	4.16993	3.65464		0.61135	0.909773	0.3026	2.3232		FALSE
(+)E1A_r60_3	E1A_r60_3					3.77149	3.67596	3.67243	4.10329	3.92778	3.59991		3.61102	4.14975	4.28309	3.65464	3.80413	4.37504		3.92481	4.14211	4.0607	3.27146		0.827275	1.04973	0.464133	1.29001		FALSE
A_23_P305527	NM_080751	NM_080751	117532	TMC2	transmembrane channel-like 2	4.30378	3.92778	3.56605	3.89785	4.41785	4.40939		4.40727	4.11894	4.14466	3.94837	4.48382	4.15987		3.96	4.28309	4.25503	3.98584		0.891567	1.01838	0.996268	1.00077		FALSE
A_24_P280706	NM_006704	NM_006704	10910	SUGT1	SGT1, suppressor of G2 allele of SKP1 (S. cerevisiae)	8.03866	8.08414	8.47839	8.10403	8.10394	8.18441		7.94882	7.75437	7.845	7.98549	8.21856	8.28562		7.86448	8.08862	8.04516	7.87469		0.0425747	0.804505	0.916816	1.01159		FALSE
A_33_P3788355	NR_033989	NR_033989	399876	NAV2-AS4	NAV2 antisense RNA 4 (non-protein coding)	4.30378	3.84235	4.4818	4.04985	4.18735	4.06878		4.56796	4.26913	3.85175	4.24555	4.11894	4.07414		4.53916	4.4818	4.3443	5.26209		0.716535	1.05951	0.589513	0.816364		FALSE
ERCC-00134_68	DQ516739					3.42626	3.74147	3.56605	3.7211	4.10591	3.94251		4.07146	3.67243	4.25503	3.71768	3.94544	3.90087		5.5708	4.28309	3.76487	5.5812		0.478285	1.10571	0.84078	1.19243		FALSE
A_21_P0012005	ENST00000427579	DA046613		XLOC_l2_007359		3.3443	3.67596	3.76818	3.77149	3.96578	3.98584		3.96578	3.87344	3.65464	3.8392	3.08746	3.70736		3.92481	3.92778	3.21917	3.70736		0.314584	1.21977	0.198288	1.37844		FALSE
A_23_P64083	NM_006842	NM_006842	10992	SF3B2	splicing factor 3b, subunit 2, 145kDa	13.602	13.5678	13.6011	13.5678	13.5445	13.5445		13.4331	13.5009	13.3372	13.2796	13.498	13.5045		13.5665	13.6289	13.4752	13.5904		0.96896	0.997483	0.426021	1.04603		FALSE
A_21_P0011976	AK023515	AK023515		XLOC_l2_008343		4.11894	4.4818	5.90764	4.19229	3.96578	3.84862		4.16993	7.94526	4.18239	3.8392	4.19476	4.03342		4.30378	4.39232	4.16993	4.18239		0.325952	2.65749	0.0614711	1.12653		FALSE
A_23_P122007	NM_033211	NM_033211	90355	C5orf30	chromosome 5 open reading frame 30	9.95315	9.74194	9.54714	9.75034	9.68382	9.63645		9.63515	10.1561	9.54924	9.88546	9.68447	9.82471		9.2125	9.61546	9.70434	9.57456		0.931998	0.987568	0.398358	0.855314		FALSE
A_23_P118894	NM_024320	NM_024320	79170	PRR15L	proline rich 15-like	4.11894	4.37287	4.12928	3.89785	4.26679	3.84862		3.96578	5.7936	4.03067	4.14975	3.57743	3.75489		4.16993	4.14211	4.25503	4.40727		0.283913	1.70448	0.151945	0.885686		FALSE
A_32_P22338	NM_013374	NM_013374	10015	PDCD6IP	programmed cell death 6 interacting protein	8.29799	8.26459	8.28019	8.54599	8.34082	8.29949		8.63861	8.69936	8.62068	8.04269	8.35996	8.35604		8.27874	8.34416	8.22068	8.19229		0.0206289	1.3195	0.0986211	1.07547		FALSE
A_24_P207150	NM_130839	NM_130839	7337	UBE3A	ubiquitin protein ligase E3A	9.44857	9.38451	9.288	9.52567	9.34672	9.51527		9.32692	9.30741	9.42098	9.51243	9.45108	9.49679		9.60831	9.49844	9.44191	9.47136		0.0270454	0.910672	0.231035	1.06936		FALSE
A_23_P334608	NM_000181	NM_000181	2990	GUSB	glucuronidase, beta	12.6592	12.7701	12.8943	12.958	12.8401	12.9186		13.12	12.9299	12.9017	12.95	12.7854	12.8513		12.9773	12.9558	12.9738	12.972		0.219182	1.088	0.614985	0.995607		FALSE
A_21_P0000558	NR_028308	NR_028308		LOC100302650	uncharacterized LOC100302650	4.30378	4.17991	4.4818	4.57365	3.92778	4.40939		4.59991	4.55075	4.14466	4.7211	4.07414	4.37504		4.45943	4.28309	4.25503	4.22641		0.868457	1.02931	0.281387	1.0947		FALSE
A_21_P0000083	NM_004366	NM_004366		CLCN2	chloride channel 2	10.5725	10.4498	10.8829	10.5314	10.4722	10.6127		10.4809	10.3375	10.5022	10.5179	10.6004	10.6194		10.4817	10.5536	10.4336	10.5015		0.0827193	0.908147	0.41734	1.03535		FALSE
A_33_P3324695	NR_040098	NR_040098	100506393	LOC100506393	uncharacterized LOC100506393	3.49985	2.96	7.59269	3.89785	3.42626	3.29921		3.11894	4.04985	3.85175	3.76818	2.15987	3.80735		4.64024	3.57743	3.38802	3.48382		0.522623	1.34572	0.334427	1.5943		FALSE
A_33_P3343496	NM_001004740	NM_001004740	390168	OR5M1	olfactory receptor, family 5, subfamily M, member 1	3.15482	3.84235	3.86728	3.65464	3.92778	4.83052		2.76818	4.2503	4.14466	3.76818	3.51175	4.26913		5.05934	3.92778	3.11894	3.65464		0.819051	0.914693	0.219081	2.15363		FALSE
A_21_P0005722	TCONS_00014761			XLOC_006844		4.21432	4.02237	4.01402	3.89785	3.60733	4.66		3.96578	3.67243	4.10591	4.32867	4.11894	4.07414		4.76155	3.96867	3.7039	3.75822		0.158794	0.835544	0.251637	1.55191		FALSE
A_24_P12065	NM_004354	NM_004354	901	CCNG2	cyclin G2	4.53528	4.69523	4.54689	4.63662	5.03067	5.75739		6.20151	5.69957	5.97585	4.7211	4.82496	4.98726		4.48382	4.79442	4.74819	4.60918		0.00247741	2.16525	0.83773	0.972945		TRUE
A_23_P49546	NM_000835	NM_000835	2905	GRIN2C	glutamate receptor, ionotropic, N-methyl D-aspartate 2C	4.53528	4.92035	4.94251	4.70304	5.16993	4.98299		5.09803	4.84392	5.14848	4.54303	5.05393	5.16616		5.02237	5.03342	4.99152	5.07815		0.636507	1.07856	0.888305	0.9952		FALSE
A_33_P3272938	NM_021209	NM_021209	58484	NLRC4	NLR family, CARD domain containing 4	3.90388	3.74147	3.31741	3.42626	3.48784	2.99435		3.92481	3.24793	4.03067	3.65464	6.08614	3.36632		3.05528	3.87958	3.8392	2.86419		0.518228	0.644136	0.872843	1.08353		FALSE
A_33_P3260146	NM_001193329	NM_001193329	84909	C9orf3	chromosome 9 open reading frame 3	5.35535	4.99152	4.96867	5.12153	5.03067	4.47776		4.59991	4.55075	3.94544	4.94544	5.25503	4.86264		5.15608	5.08481	4.90087	4.79442		0.0535475	0.634781	0.050954	1.20815		FALSE
A_24_P383523	NM_015589	NM_015589	23034	SAMD4A	sterile alpha motif domain containing 4A	10.8069	10.5798	10.8017	10.7169	10.6908	10.7964		11.1519	11.1503	11.2921	10.8056	10.7695	10.7769		10.287	10.6681	10.9365	11.004		0.0010121	1.33245	0.125831	0.710685		FALSE
A_21_P0001661	TCONS_00001929			XLOC_000036		4.79116	4.33985	4.12928	4.10329	4.9571	4.03067		4.32867	4.64024	4.39446	3.94837	3.64024	4.30378		4.09011	4.21432	4.25503	4.10591		0.0836154	1.40477	0.79835	0.980607		FALSE
ETG09_35454	ETG09_35454					2.96	3.12412	2.60733	2.86419	3.08746	2.81378		3.67243	3.7211	3.08746	3.26209	2.71425	2.76818		1.71425	2.14975	3.94544	2.41785		0.096932	1.49363	0.256269	0.42055		FALSE
A_33_P3703501	NM_198321	NM_198321	55568	GALNT10	UDP-N-acetyl-alpha-D-galactosamine:polypeptide N-acetylgalactosaminyltransferase 10 (GalNAc-T10)	10.3497	10.3455	10.2976	10.2571	10.1855	10.2305		10.3502	10.4086	10.3007	10.254	10.2822	10.3583		10.6139	10.5986	10.3219	10.3202		0.280005	1.03887	0.000724604	1.2186		FALSE
A_19_P00322188	ENST00000520929			Q81CU5		3.49985	3.46352	3.86728	3.51175	2.7211	3.65464		3.11894	5.94105	3.30378	3.8392	3.3837	4.15987		3.49586	3.57743	3.94544	3.54689		0.745181	1.2544	0.41124	0.864821		FALSE
A_23_P158297	NM_197975	NM_197975	10917	BTNL3	butyrophilin-like 3	3.24793	2.57743	3	3.17991	3.30378	2.37504		3.46352	3.24793	3.36194	3.08746	1.83289	3.65464		2.65821	3.19967	3.21917	2.96		0.408781	1.41369	0.646043	0.894626		FALSE
A_23_P85726	NM_033418	NM_033418	92342	METTL18	methyltransferase like 18	8.37341	8.26664	8.08912	8.30848	8.25901	8.21029		7.91914	7.92128	7.96308	8.21386	8.0298	8.29806		8.11496	8.37707	8.28338	8.13723		0.0377583	0.843187	0.834034	1.02506		FALSE
ERCC-00170_100	DQ516773					4.49185	4.10329	4.82337	4.76321	4.56415	4.56796		4.98299	4.93811	4.77643	4.32867	4.26913	4.37504		5.33092	4.64566	4.74819	4.46862		0.00118589	1.48957	0.412557	1.30123		FALSE
ERCC-00168_248	DQ516776					3.90388	3.96867	5.56033	3.77149	4.01681	5.89026		4.02791	3.75822	3.36194	3.35755	3.45943	3.80735		4.19722	4.01959	4.00562	3.85175		0.501422	1.12863	0.265773	1.13266		FALSE
A_33_P3380751	NM_003034	NM_003034	6489	ST8SIA1	ST8 alpha-N-acetyl-neuraminide alpha-2,8-sialyltransferase 1	5.63481	5.72281	6.32643	5.44087	5.90501	5.81298		5.98549	5.71167	5.49386	5.45533	5.5727	5.42206		6.01262	5.61195	5.65821	5.56415		0.173625	1.18671	0.431503	1.14958		FALSE
A_19_P00319069	AK055877	AK055877		LOC100506328	uncharacterized LOC100506328	5.05393	4.96723	4.87036	5.00843	4.82177	4.66		4.80574	4.79279	5.07548	4.43879	4.93811	4.71939		5.11764	4.74483	4.90087	5.03205		0.324049	1.1428	0.874968	0.975884		FALSE
A_23_P102037	NM_025147	NM_025147	80219	COQ10B	coenzyme Q10 homolog B (S. cerevisiae)	7.87977	8.23002	8.11374	8.13795	8.15861	8.24748		8.0507	8.46506	8.32924	7.94178	8.06162	8.02998		7.93839	7.93774	8.08912	8.01245		0.100409	1.20626	0.0988176	0.924842		FALSE
A_24_P659836	NM_001123225	NM_001123225	644186	SYCE3	synaptonemal complex central element protein 3	7.18642	7.52992	7.76922	7.23122	7.20808	7.4901		6.08148	6.82337	6.37287	7.31755	7.3312	7.25473		7.55986	7.44682	7.26283	7.10656		0.0157081	0.545157	0.0806574	1.24716		FALSE
A_23_P250455	NM_006044	NM_006044	10013	HDAC6	histone deacetylase 6	10.6279	10.5497	10.8387	10.7008	10.4646	10.7114		10.5537	10.3525	10.3462	10.6328	10.608	10.6583		10.8181	10.7784	10.7682	10.67		0.0364019	0.861202	0.273446	1.0564		FALSE
A_33_P3365621	NM_001005285	NM_001005285	341152	OR2AT4	olfactory receptor, family 2, subfamily AT, member 4	4.21432	3.92778	4.7211	4.42836	4.63481	4.33762		4.47573	4.2503	4.35315	4.00562	3.99435	4.15987		3.72792	4.34873	4.41785	4.14975		0.0220105	1.23666	0.543296	0.843538		FALSE
A_23_P116765	NM_002289	NM_002289	3906	LALBA	lactalbumin, alpha-	3.84549	3.62936	3.15987	3.51175	3.92778	3.75489		3.96578	3.75822	3.94544	3.89785	3.84862	3.54689		3.36632	4.17742	3.7039	2.86419		0.38303	1.09078	0.491261	1.40233		FALSE
A_33_P3386562	NM_032785	NM_032785	84871	AGBL4	ATP/GTP binding protein-like 4	4.53528	4.51373	3.67243	3.77149	4.63481	4.47776		4.02791	3.98299	4.57175	4.69174	5.29347	4.49185		4.2384	4.21432	4.41785	4.58308		0.108276	0.645517	0.08158	0.826963		FALSE
A_33_P3630780	AL833160	AL833160	286058	LOC286058	uncharacterized LOC286058	3.49985	2.57743	2.60733	2.97728	2.91886	3.29921		3.61102	3.67243	3.75489	4.04985	3.08746	3.42626		2.96	3.46352	4.00562	3.54689		0.608181	1.11594	0.239276	0.676191		FALSE
A_23_P152995	NM_001045	NM_001045	6532	SLC6A4	solute carrier family 6 (neurotransmitter transporter, serotonin), member 4	4.11894	4.54496	4.20457	3.89785	4.49185	4.26209		4.32867	4.39446	4.10591	4.14975	3.94544	4.43254		4.00562	4.17742	3.94544	4.30378		0.577863	1.0721	0.883048	0.977325		FALSE
A_21_P0009906	ENST00000446280			XLOC_013776		4.11894	4.22641	4.04985	3.77149	4.10591	3.84862		4.07146	3.37069	4.14466	3.94837	5.19722	4.30378		3.72792	3.87958	4.0607	3.85175		0.236267	0.650287	0.358991	0.899708		FALSE
A_33_P3355926	NR_034083	NR_034083	100130894	LOC100130894	uncharacterized LOC100130894	5.05393	4.54496	4.77149	4.53916	4.56415	4.40939		4.07146	3.92184	4.54496	4.47978	4.66711	4.71939		4.84549	4.71939	4.0607	4.03067		0.0928622	0.735771	0.00765028	1.66643		TRUE
A_33_P3319625	NM_001134673	NM_001134673	4774	NFIA	nuclear factor I/A	5.85253	5.5708	5.68299	5.81298	5.51865	6.35425		4.59991	4.2503	4.54496	5.25974	5.05393	5.64476		5.29806	5.23242	5.51668	5.224		0.0139084	0.553089	0.555994	0.929739		FALSE
ERCC-00084_121	DQ883682					4.11894	4.17991	4.54689	3.95128	3.7211	5.03205		4.66178	4.30378	4.18239	3.89785	6.93148	3.90087		3.21917	4.21432	3.8392	3.75822		0.632674	0.693798	0.884671	0.944767		FALSE
A_23_P74547	NM_001040033	NM_001040033	963	CD53	CD53 molecule	4.11894	2.76818	3.08746	3.51175	3.42626	2.81378		4.40727	3.57743	3.65464	4.24555	4.54882	3.2384		2.26679	3.57743	3.62936	3.42626		0.796712	0.913104	0.457459	0.657151		FALSE
A_23_P149818	NM_080599	NM_080599	26019	UPF2	UPF2 regulator of nonsense transcripts homolog (yeast)	7.71446	7.71875	7.84774	7.61241	7.69512	7.75801		7.23272	7.0911	7.30805	7.51668	7.54882	7.7181		7.59059	7.5487	7.50903	7.68716		0.012582	0.766358	0.785245	0.980473		FALSE
A_33_P3239298	ENST00000491604	BC036534	5625	PRODH	proline dehydrogenase (oxidase) 1	5.00703	4.83605	5.71553	4.78953	4.82177	5.03205		4.98299	5.43359	4.87498	4.24555	4.7211	5.04439		4.61655	4.69349	4.69174	4.84549		0.212771	1.34428	0.317246	0.92428		FALSE
A_33_P3774867	BC094703	BC094703	84777	MGC11082	uncharacterized LOC84777	5.53236	5.73809	5.99718	5.80252	5.38262	5.59059		6.02375	6.36632	6.11634	5.68299	6.02167	5.70822		5.69697	5.08481	5.7936	5.94105		0.0712779	1.28744	0.269378	0.71875		FALSE
A_32_P175934	NM_001778	NM_001778	962	CD48	CD48 molecule	4.30378	4.25974	4.12928	4.40088	4.18735	6.43202		3.96578	4.71939	4.25503	4.47978	3.94544	4.41151		4.2384	4.34873	4.48985	4.14975		0.9067	1.02419	0.896802	0.981982		FALSE
A_33_P3270926	XR_110088	XR_110088	389607	LOC389607	uncharacterized LOC389607	4.90388	4.60548	5.24793	5.18859	4.41785	5.03205		5.12024	4.79279	4.72962	4.92778	4.92035	5.29347		4.76155	4.51175	5.10983	5.5812		0.390039	0.891114	0.117212	0.611802		FALSE
ERCC-00012_90	ERCC-00012_90					4.79116	4.33985	4.7211	4.47573	4.18735	3.75489		4.69174	4.30378	4.32418	4.63662	5.66711	4.82018		5.19106	4.53916	4.48985	4.48784		0.153006	0.659112	0.367657	1.29798		FALSE
A_21_P0008016	ENST00000429011			XLOC_010696		3.77149	2.96	2.82018	2.07682	3.37069	3.70736		3.30378	2.81378	3.65464	3.16491	4.15735	3.2384		4.66711	3.68299	3.94544	3.85175		0.54868	0.833457	0.632227	1.21122		FALSE
A_23_P113613	NM_022842	NM_022842	64866	CDCP1	CUB domain containing protein 1	10.8051	10.8042	10.692	10.8073	10.8007	10.7474		11.9898	11.9991	12.0505	10.7019	10.8386	10.8535		10.6976	10.7924	10.6511	10.5692		1.95852e-05	2.32157	0.164156	1.09799		TRUE
A_33_P3416882	NM_206919	NM_206919	132946	ARL9	ADP-ribosylation factor-like 9	11.3369	11.2687	11.1631	11.1505	11.1233	11.243		9.65133	9.73479	9.71339	11.1949	11.039	11.1299		10.7815	10.9013	11.0384	11.101		1.0389e-05	0.373349	0.0775155	0.853631		TRUE
A_24_P109432	NM_001114132	NM_001114132	65065	NBEAL1	neurobeachin-like 1	8.64757	8.73746	8.60681	8.81513	8.65441	8.77797		9.04866	9.02972	8.76942	8.55051	8.67761	8.64791		8.8318	8.56248	8.73862	8.70369		0.0297128	1.25173	0.875925	0.983494		FALSE
A_33_P3341329	NM_033114	NM_033114	85437	ZCRB1	zinc finger CCHC-type and RNA binding motif 1	11.436	11.7308	11.8393	11.8678	11.8491	11.7581		11.6223	11.7166	11.5273	11.6961	11.8532	11.6448		11.734	11.6452	11.7419	11.7944		0.25896	0.927034	0.267506	0.947051		FALSE
ERCC-00148_99	DQ883642					5.6764	5.87036	5.84078	5.29347	5.51865	4.98299		5.5859	5.72281	5.21796	5.82257	7.6177	6.51816		5.59898	4.79442	5.43359	5.51373		0.103268	0.452528	0.564039	0.82533		FALSE
A_21_P0000885	NR_040027	NR_040027		LOC284408	uncharacterized LOC284408	9.65547	9.60802	9.43626	9.61517	9.66617	9.64436		9.10009	9.4745	9.41614	9.6696	9.70906	9.62314		9.70477	9.60293	9.56129	9.55701		0.047156	0.791672	0.204254	1.06784		FALSE
A_21_P0002688	TCONS_00005292			XLOC_002433		4.79116	5.46964	5.49386	5.12153	5.44812	4.53916		4.80574	5.21432	4.72962	5.02237	5.09803	5.00703		5.76321	5.07012	5.29462	4.71939		0.457025	0.916423	0.459027	1.32837		FALSE
A_23_P161719	NM_152434	NM_152434	143884	CWF19L2	CWF19-like 2, cell cycle control (S. pombe)	8.28417	8.37721	8.40541	8.29849	8.3319	8.29282		7.49685	7.62148	7.73978	8.19737	8.17789	8.22867		8.55818	8.13009	8.20839	8.26077		0.00125165	0.668066	0.661916	1.0789		FALSE
A_33_P3227944	NR_026906	NR_026906	147081	C17orf69	chromosome 17 open reading frame 69	6.43306	6.4476	6.68168	6.67507	6.53722	6.50829		6.17243	5.86109	5.83763	6.47928	6.70001	6.60131		6.92944	6.51447	7.0128	7.07514		0.00709699	0.64328	0.264604	0.799951		TRUE
A_23_P106682	NM_001424	NM_001424	2013	EMP2	epithelial membrane protein 2	11.1505	10.7426	10.6928	10.7847	10.7305	10.6098		12.3515	12.0729	11.9463	10.8779	10.6888	10.7782		11.315	11.3774	11.021	11.0347		0.000520283	2.53489	0.00991667	1.24692		TRUE
A_32_P114284	NM_001079526	NM_001079526	22807	IKZF2	IKAROS family zinc finger 2 (Helios)	8.08904	7.97181	7.6086	7.59596	7.66089	7.68343		8.9948	8.82167	8.49204	7.7151	7.59082	7.72547		8.1073	8.29978	7.35728	7.80514		0.00206932	2.13224	0.12522	1.53936		TRUE
A_24_P249253	NM_207163	NM_207163	442721	LMOD2	leiomodin 2 (cardiac)	3.90388	4.25974	3.76818	4.26913	4.01681	4.26209		4.07146	4.64024	3.94544	4.40939	4.11894	4.43254		4.00562	4.51175	3.7039	4.18239		0.690436	0.932231	0.460537	1.24448		FALSE
A_24_P169048	NR_001450	NR_001450	10737	RFPL3-AS1	RFPL3 antisense RNA 1 (non-protein coding)	7.2169	7.2593	7.08132	7.20151	7.0408	6.88798		5.8952	5.63027	6.21614	7.15419	7.37422	7.10165		6.98691	7.24941	7.02652	6.81778		0.00235965	0.407211	0.362925	1.14552		TRUE
A_21_P0008085	TCONS_00021838			XLOC_010439		4.3837	3.84235	4.20457	4.2384	3.92778	3.98584		4.07146	3.67243	4.14466	3.71768	4.66711	3.54689		3.92481	3.96867	3.94544	4.25974		0.971486	0.990083	0.429547	0.897601		FALSE
A_23_P117261	NM_130806	NM_130806	122042	RXFP2	relaxin/insulin-like family peptide receptor 2	3.57743	3.8857	3.43879	3.77149	3.60733	3.42626		3.74483	4.74483	3.15987	3.89785	8.51792	3.54689		7.84559	3.68299	4.16993	2.96		0.437136	0.369154	0.417028	4.59265		FALSE
ERCC-00128_189	DQ459428					4.01681	2.96	3.72792	3.42626	2.82018	3.75489		4.07146	6.83032	4.10591	3.65464	6.55866	3.85175		4.93664	3.87958	4.0607	3.54689		0.822075	1.24333	0.411892	1.52026		FALSE
A_33_P3419458	NR_003022	NR_003022	677882	SNORA59B	small nucleolar RNA, H/ACA box 59B	6.49835	6.38936	6.51914	6.38586	6.57459	6.44346		6.34319	8.33162	6.58895	6.60154	6.62434	6.544		6.06474	6.39285	6.57601	6.23002		0.471105	1.41221	0.540952	0.886248		FALSE
A_21_P0006171	BC036850	BC036850		XLOC_007438		3.90388	3.92778	5.60918	3.57743	3.96578	6.1768		2.65105	3.84235	3.48382	4.10329	3.08746	3.75489		3.36632	4.21432	4.0607	2.96		0.523119	0.799513	0.725952	1.21417		FALSE
A_23_P252082	NM_018487	NM_018487	55365	TMEM176A	transmembrane protein 176A	4.79116	4.69523	6.58261	4.42836	4.49185	4.56796		4.74819	4.61287	4.54496	4.7211	3.99435	5.14593		4.33539	4.39232	4.74819	4.71939		0.967331	1.01037	0.00735371	0.773816		FALSE
A_23_P110196	NM_016323	NM_016323	51191	HERC5	hect domain and RLD 5	11.1176	11.6474	11.5518	10.8924	10.8688	10.7376		8.10214	8.05146	8.17726	11.1221	11.0696	10.9493		11.6496	11.1977	11.026	10.9506		1.25619e-06	0.130608	0.197703	1.35229		TRUE
A_23_P12329	NM_016022	NM_016022	51107	APH1A	anterior pharynx defective 1 homolog A (C. elegans)	9.79736	9.95928	9.79457	10.034	10.1152	9.87896		10.0521	9.84872	10.1383	9.96348	9.90776	9.96398		9.87484	10.1748	9.98179	9.95356		0.48235	1.04824	0.740946	1.0404		FALSE
A_24_P144620	NM_018452	NM_018452	729515	C6orf35	chromosome 6 open reading frame 35	8.13963	7.99806	7.93406	7.82635	7.97172	7.87152		7.60606	7.35728	7.61321	7.96235	8.10771	7.92026		7.69109	7.90294	7.87997	7.971		0.00971656	0.721336	0.381101	0.914801		FALSE
A_21_P0011886	ENST00000430980			LOC728763	rootletin-like	3.90388	3.84235	4.17742	3.65464	4.73132	4.3015		4.07146	5.25148	3.85175	3.71768	3.3837	4.66711		3.61839	4.28309	4.16993	4.33762		0.464485	1.38389	0.469911	0.810545		FALSE
A_24_P329635	NM_000368	NM_000368	7248	TSC1	tuberous sclerosis 1	8.09342	8.28584	8.26261	8.43619	8.26598	8.13459		8.67496	8.54563	8.62793	8.28034	8.31755	8.19299		9.79411	8.3537	8.39178	8.32657		0.0026215	1.27682	0.425982	1.64118		FALSE
A_32_P224234	AK123450	AK123450	645195	LOC645195	uncharacterized LOC645195	7.99471	8.18302	8.18758	8.05443	8.16883	8.13459		8.02358	7.971	8.26268	8.09325	8.23512	8.0596		8.23482	7.88684	8.16145	8.224		0.698515	0.970253	0.533379	0.912631		FALSE
A_33_P3221114	NM_144720	NM_144720	152789	JAKMIP1	janus kinase and microtubule interacting protein 1	4.21432	4.25974	4.32418	4.00562	4.3443	3.29921		4.40727	4.47573	4.22159	4.40939	4.11894	4.2396		4.11894	4.21432	4.56415	3.75822		0.378424	1.08089	0.990514	1.00378		FALSE
A_33_P3359160	NM_006589	NM_006589	10712	FAM189B	family with sequence similarity 189, member B	11.123	11.2571	11.3584	11.2963	11.2514	11.3172		11.6227	11.6146	11.4433	11.2669	11.4293	11.3056		11.4124	11.5406	11.3046	11.4128		0.0413407	1.16981	0.295344	1.08507		FALSE
A_21_P0009459	BX111564	BX111564		XLOC_012631		5.58684	5.43775	5.38532	5.71768	5.67596	5.45533		7.2393	7.56701	7.24288	5.6101	6.22701	5.86651		6.02375	5.783	5.86264	5.69697		0.00228886	2.72928	0.486779	1.08943		TRUE
A_21_P0013632	TCONS_l2_00029283			XLOC_l2_015172		4.01681	3.84235	3	3.51175	3.60733	3.14975		3.86109	3.80413	4.06609	3.65464	8.64064	4.03342		5.59898	3.87958	4.0607	4.18239		0.393632	0.345686	0.547923	1.53447		FALSE
A_23_P411113	NM_003632	NM_003632	8506	CNTNAP1	contactin associated protein 1	7.07848	7.33623	7.45994	7.51274	7.39687	7.55938		7.89936	7.79685	7.64239	7.55986	7.51076	7.59351		7.93839	7.70973	7.45892	7.35563		0.0456648	1.16863	0.0798933	1.33495		FALSE
A_33_P3389678	NM_001077238	NM_001077238	56928	SPPL2B	signal peptide peptidase-like 2B	4.79116	4.33985	4.8933	4.40088	5.14593	5.1046		4.53528	4.11894	4.32418	4.51175	4.7211	4.86264		4.64024	4.69349	4.62936	4.14975		0.0774149	0.772516	0.369306	1.21194		FALSE
A_24_P120462	NM_001369	NM_001369	1767	DNAH5	dynein, axonemal, heavy chain 5	4.21432	4.10329	4.4818	4.04985	4.49185	4.03067		4.43045	3.57743	3.98868	4.24555	6.60594	4.37504		4.26913	4.41785	4.3443	4.10591		0.251931	0.474126	0.488117	1.08552		FALSE
A_23_P11685	NM_024420	NM_024420	5321	PLA2G4A	phospholipase A2, group IVA (cytosolic, calcium-dependent)	7.88503	7.78463	7.54303	7.66478	7.86921	7.53187		6.89785	6.64386	6.54738	7.70434	7.76674	7.48482		7.30492	7.2231	7.70455	7.68716		0.0021041	0.515625	0.0092511	0.741313		TRUE
ERCC-00060_190	DQ516763					3.57743	3.26209	2.82018	3.17991	3.7211	6.93221		3.86109	3.57743	3.70736	3.35755	4.82496	3.42626		2.65821	3.92778	3.8392	3.54689		0.766326	0.898568	0.601668	0.75783		FALSE
A_23_P39561	NM_080678	NM_080678	140739	UBE2F	ubiquitin-conjugating enzyme E2F (putative)	10.4292	10.5406	10.5072	10.5805	10.5758	10.6115		10.9106	10.9066	10.9263	10.5244	10.6287	10.6386		10.4679	10.4993	10.5672	10.5615		0.0010202	1.24596	0.0368302	0.945544		FALSE
A_33_P3248638	NM_001001938	NM_001001938	286223	C9orf47	chromosome 9 open reading frame 47	4.73132	3.92778	4.4818	3.84235	4.49185	3.94251		4.98299	4.11894	4.10591	4.66711	4.03892	4.30378		4.35975	4.21432	4.25503	4.42417		0.856603	1.04682	0.683846	0.964222		FALSE
A_23_P118536	NM_018042	NM_018042	55106	SLFN12	schlafen family member 12	7.32966	7.37041	7.77808	6.64791	6.7151	6.91551		7.19291	7.05799	6.72792	6.91588	6.93443	6.91289		7.23736	7.22008	6.84862	6.82893		0.630656	1.05108	0.00112686	1.31034		FALSE
A_33_P3324890	NR_003132	NR_003132	391634	HSP90AB2P	heat shock protein 90kDa alpha (cytosolic), class B member 2, pseudogene	10.4075	10.2977	10.573	10.1032	10.2795	10.137		10.3321	10.1498	10.0828	10.0833	10.26	10.2472		9.90117	10.0856	9.96299	10.1833		0.931278	0.994054	0.634541	0.946208		FALSE
A_23_P106117	NM_007374	NM_007374	4990	SIX6	SIX homeobox 6	3.64746	3.74147	3.15987	4.00562	3.48784	3.29921		3.20457	3.67243	2.91289	4.04985	6.75739	3.75489		3.61839	3.92778	3.8392	3.27146		0.180129	0.332	0.570007	1.16292		FALSE
A_21_P0000711	NR_037969	NR_037969		LOC100506462	uncharacterized LOC100506462	5.91139	6.35425	6.17804	6.31967	6.23542	5.65105		5.31061	5.53528	5.6101	6.14466	6.24555	6.02652		6.28193	6.58918	6.27263	5.96867		0.00402656	0.6357	0.282381	1.24393		TRUE
A_21_P0003690	TCONS_00008359			XLOC_003809		3.90388	3.62936	2.82018	3.26209	3.54689	2.91289		2.91289	3.7211	3.42626	3.42626	3.64024	2.65821		3.72792	3.04439	3.7039	2.76818		0.783334	1.08061	0.819796	1.10966		FALSE
A_33_P3569555	NR_038223	NR_038223	253264	ZNF503-AS1	ZNF503 antisense RNA 1 (non-protein coding)	4.3837	3.74147	3.92778	4.00562	4.10591	3.54689		4.19722	4.26913	3.94544	3.94837	3.74819	4.41151		4.35975	4.41785	4.62936	4.25974		0.668716	1.07269	0.793809	0.962095		FALSE
A_23_P77568	NM_001037808	NM_001037808	8663	EIF3C	eukaryotic translation initiation factor 3, subunit C	17.3437	17.1202	16.9155	16.9379	17.1562	17.1667		16.8579	16.9972	17.0408	17.0663	17.0311	17.2949		16.9972	17.247	16.9108	17.1015		0.171342	0.891646	0.537321	1.08371		FALSE
A_23_P145777	NM_002489	NM_002489	4697	NDUFA4	NADH dehydrogenase (ubiquinone) 1 alpha subcomplex, 4, 9kDa	15.4999	15.5461	15.6097	15.6231	15.6148	15.6148		15.3715	15.3882	15.3905	15.6804	15.6856	15.5865		15.5733	15.6069	15.6	15.6569		0.00122544	0.830786	0.365246	0.973765		FALSE
A_24_P43144	NM_001077358	NM_001077358	50940	PDE11A	phosphodiesterase 11A	4.56796	3.92778	3.31741	3.84235	3.7211	3.80413		3.61102	4.64024	4.10591	4.40939	3.64024	3.70736		6.34983	4.28309	3.48382	4.58308		0.631402	1.14875	0.387375	2.43346		FALSE
ERCC-00099_60	DQ875387					3.90388	3.5157	3.31741	3.77149	3.48784	3.59991		3.61102	6.49885	3.80735	4.04985	4.11894	3.70736		4.78136	3.8392	4.16993	3.54689		0.509372	1.60254	0.507583	1.36781		FALSE
A_33_P3283420	NM_203390	NM_203390	389677	RBM12B	RNA binding motif protein 12B	7.38357	7.65105	7.76922	7.65262	7.69	7.79157		6.88912	6.98762	7.07715	7.52503	7.54424	7.58965		7.65642	7.48482	7.64746	7.51237		0.000591069	0.674391	0.939949	0.993581		FALSE
A_23_P215549	NM_000940	NM_000940	5446	PON3	paraoxonase 3	9.66883	9.62525	9.67574	9.78925	9.71441	9.78397		9.65933	9.69914	9.72473	9.698	9.82247	9.69507		9.92539	9.91742	9.67063	9.60293		0.392779	0.969885	0.0140379	1.21809		FALSE
A_21_P0011483	TCONS_l2_00010194			XLOC_l2_005503		3.71768	3.19476	3.83605	3.51175	3.48784	3.08215		4.02791	3.62936	3.75489	3.26209	5.97441	3.08746		3.29462	3.68299	3.21917	2.32193		0.763106	0.810037	0.279516	1.6452		FALSE
A_23_P163209	NM_020396	NM_020396	10017	BCL2L10	BCL2-like 10 (apoptosis facilitator)	8.27139	8.41561	8.27117	8.24169	8.35218	8.29949		6.78668	6.91625	6.92258	8.11211	8.16105	8.11488		8.08746	8.06137	8.24689	8.16239		1.17661e-05	0.419232	0.0985456	0.91369		TRUE
A_32_P161913	NM_001114748	NM_001114748	339453	C1orf70	chromosome 1 open reading frame 70	4.90388	5.38532	5.90764	5.07948	5.73894	3.98584		5.03067	5.75029	5.11374	4.92778	6.24555	5.04439		4.78136	4.97871	5.40195	5.16616		0.833017	0.928082	0.11941	0.75575		FALSE
A_23_P144916	NM_005110	NM_005110	9945	GFPT2	glutamine-fructose-6-phosphate transaminase 2	4.60177	3.84235	5.26679	4.19229	4.49185	4.03067		5.00843	5.88874	5.03205	4.04985	3.57743	4.49185		4.2384	4.45327	4.25503	4.18239		0.0316464	2.41166	0.378819	1.09212		FALSE
A_21_P0008788	TCONS_00023803			XLOC_011592		3.15482	2.76818	3.31741	3.26209	3.60733	2.81378		2.65105	4.82496	2.99435	3.94837	4.87036	2.34873		2.86419	2.14975	3.8392	3.27146		0.827483	0.851238	0.148386	0.483515		FALSE
A_23_P116387	NM_001040694	NM_001040694	3619	INCENP	inner centromere protein antigens 135/155kDa	8.98642	9.05655	9.18395	9.18302	9.01358	9.14526		8.81017	8.48533	8.48997	8.92045	9.10669	8.98469		8.96235	9.02007	9.02817	9.03265		0.0275357	0.753259	0.30839	0.973197		FALSE
A_23_P203173	NM_001558	NM_001558	3587	IL10RA	interleukin 10 receptor, alpha	4.90388	5.13443	4.92184	5.12153	4.98299	5.00843		6.46097	7.3443	6.1768	4.97298	8.85531	5.32643		4.78136	5.08481	5.12541	4.98726		0.840964	1.21065	0.536698	0.918114		FALSE
A_33_P3315814	XR_108453	XR_108453	728208	LOC728208	uncharacterized LOC728208	4.01681	3.12412	4.66711	3.17991	3.30378	3.90087		4.53528	4.41785	3.90388	3.8392	3.7039	3.30378		4.00562	3.74483	3	2.76818		0.0563613	1.59112	0.0296149	1.98775		FALSE
ERCC-00046_63	DQ516748					4.06878	3.5157	4.79279	3.65464	3.7211	3.54689		3.46352	4.09276	3.85175	3.94837	3.64024	3.60363		4.51373	3.78463	3.7039	3.85175		0.75303	1.05112	0.423282	1.29357		FALSE
A_23_P11543	NM_000147	NM_000147	2517	FUCA1	fucosidase, alpha-L- 1, tissue	10.4039	10.6031	10.5711	10.5206	10.5852	10.759		10.6823	10.5728	10.5504	10.6055	10.6157	10.6321		10.6719	10.7141	10.6891	10.7994		0.720347	0.989018	0.476756	0.965093		FALSE
A_21_P0007356	TCONS_00019645			XLOC_009451		4.01681	3.33985	3.83605	3.51175	3.86728	5.36413		3.46352	3.57743	3.80735	4.40939	3.64024	3.90087		3.82972	3.63662	3.21917	4.48784		0.211785	0.775179	0.868543	0.919977		FALSE
A_24_P179351	NM_003295	NM_003295	7178	TPT1	tumor protein, translationally-controlled 1	15.7011	15.724	15.8216	15.6944	15.764	15.6744		15.8473	15.9229	15.7572	15.7149	15.7695	15.7537		15.7612	15.724	15.7349	15.7289		0.129308	1.06913	0.625984	1.00747		FALSE
A_23_P115137	NM_006402	NM_006402	10542	HBXIP	hepatitis B virus x interacting protein	13.4008	13.534	13.5678	13.5953	13.6673	13.5643		13.5772	13.6211	13.5253	13.5891	13.7036	13.4512		13.3658	13.2835	13.7003	13.6425		0.935383	0.995343	0.0203727	0.786329		FALSE
A_33_P3230788	ENST00000374440		4593	MUSK	muscle, skeletal, receptor tyrosine kinase	6.3966	6.224	6.73217	6.36632	6.43411	7.03858		6.58918	6.13154	6.46276	6.49486	6.75739	6.12347		6.24555	5.95855	6.36932	6.33539		0.79347	0.956554	0.225373	0.840719		FALSE
A_23_P103864	NM_024525	NM_024525	79573	TTC13	tetratricopeptide repeat domain 13	6.10001	5.95783	5.65105	6.23542	5.93148	6.05934		5.5859	5.84706	5.66267	6.16176	7.46212	5.74399		5.99294	5.95855	6.16239	6.13635		0.221206	0.591555	0.0150811	0.886612		FALSE
A_23_P11025	NM_001178106	NM_001178106	7739	ZNF185	zinc finger protein 185 (LIM domain)	9.00978	9.02756	9.0507	9.13947	8.99833	9.10681		10.7436	10.7215	10.6669	9.20637	9.09441	9.19422		9.60831	9.6277	9.14864	9.15014		3.30146e-06	2.9194	0.000430425	1.38378		TRUE
A_33_P3215676	NM_001146221	NM_001146221	100287284	MANSC4	MANSC domain containing 4	4.17742	4.10329	4.12928	4.10329	4.26679	4.80413		3.74483	4.30378	4.06609	3.94837	5.19722	4.37504		6.09639	4.21432	3.89482	3.75822		0.307094	0.722646	0.294353	2.51199		FALSE
A_21_P0005325	ENST00000471672	BF668450		XLOC_006567		4.3443	4.54496	9.63064	4.35535	4.82177	4.40939		4.02791	4.84392	4.25503	4.35975	4.5157	4.43254		4.91737	4.64566	4.62936	3.42626		0.819123	0.959012	0.346136	1.68612		FALSE
A_33_P3352382	NM_001244438	NM_001244438	383	ARG1	arginase, liver	3.49985	3.5157	6.02029	3.35755	3.37069	4.5068		4.07146	4.58684	3.15987	3.42626	3.3837	3.80735		3.29462	3.87958	3.94544	2.86419		0.41286	1.31977	0.794765	1.13468		FALSE
A_33_P3358908	ENST00000391355	XM_003118751	100507608	KRTAP9-6	keratin associated protein 9-6	8.30064	8.17843	8.53272	8.386	8.06053	8.43554		8.67673	8.58473	8.25473	8.3537	8.3616	8.25503		8.45288	8.32531	8.29203	8.45853		0.241987	1.13442	0.907288	1.00962		FALSE
A_33_P3391496	ENST00000404867		6586	SLIT3	slit homolog 3 (Drosophila)	5.27612	5.38532	5.60918	4.82337	5.23482	5.30948		5.42101	5.17617	5.07548	5.43775	5.83052	5.52356		4.9571	5.26327	4.99152	5.74987		0.0766742	0.772146	0.589267	0.834793		FALSE
A_21_P0009960	BX116929	BX116929		XLOC_013541		3.57743	3.74147	3.76818	4.00562	4.01681	4.03067		4.32867	3.92184	3.94544	3.94837	3.80413	3.70736		3.72792	4.0607	3.7039	4.03067		0.175618	1.18539	0.918332	1.01891		FALSE
A_23_P309207	NM_032679	NM_032679	84765	ZNF577	zinc finger protein 577	6.73047	6.38046	6.54496	6.73809	6.60432	6.40727		5.90914	5.72281	5.65105	6.37694	6.51027	6.60131		6.73217	6.66133	6.80977	6.39205		0.0018787	0.600747	0.695302	1.06869		TRUE
A_21_P0003548	BC041419	BC041419		XLOC_004201		3.15482	3.84235	3.56605	2.97728	3.30378	4.633		3.30378	4.2503	3.15987	3.51175	3.94544	3.70736		5.42626	3.3443	3.30378	3.94544		0.701246	0.901124	0.557255	1.69427		FALSE
A_21_P0006548	TCONS_00017366			XLOC_008225		11.9707	12.3702	12.3039	12.4683	12.4324	12.4253		11.719	12.0788	11.9643	12.1184	12.4827	12.2218		12.3779	12.1232	12.1326	12.0746		0.0801767	0.782637	0.377528	1.1072		FALSE
A_33_P3317387	BC033823	BC033823	5611	DNAJC3	DnaJ (Hsp40) homolog, subfamily C, member 3	4.60177	4.94178	4.28077	5.3298	4.56415	6.33483		4.36413	3.84235	4.57175	4.99152	4.66711	4.64024		4.69174	4.56605	4.99152	4.54882		0.106933	0.703743	0.601769	0.906719		FALSE
A_23_P136909	NM_030763	NM_030763	79366	HMGN5	high mobility group nucleosome binding domain 5	7.14147	7.15387	7.02652	7.19537	7.22777	8.25798		6.74483	6.62434	6.57365	6.96687	7.00755	6.98228		7.09144	7.08796	7.10558	6.82893		0.00291925	0.791159	0.469475	1.08858		FALSE
A_23_P99452	NM_000059	NM_000059	675	BRCA2	breast cancer 2, early onset	7.73894	7.52992	7.58179	7.41204	7.44812	7.59339		6.52919	6.22641	6.11634	7.37082	7.53576	7.38208		7.52919	7.3479	7.38667	7.20274		0.00106316	0.454103	0.381236	1.10484		TRUE
A_19_P00329711	NM_020746	NM_020746		MAVS		10.563	10.6612	10.8584	10.4206	10.6966	10.7618		11.3216	11.5324	11.0258	10.829	10.7608	10.6363		10.9238	10.5385	10.7185	10.7292		0.024831	1.46533	0.973215	1.00508		FALSE
A_21_P0001621	THC2776551			XLOC_001197		4.21432	3.8857	6.17804	3.95128	4.1472	8.03617		4.07146	3.11894	3.94544	4.14975	3.94544	4.15987		6.08481	4.28309	3.7039	4.03067		0.290813	0.772137	0.286996	2.49089		FALSE
A_23_P435636	NM_152654	NM_152654	199699	DAND5	DAN domain family, member 5	4.76487	4.66711	4.28077	4.63662	4.82177	4.3015		6.23062	6.22641	5.81298	5.14593	4.48382	4.55075		4.73302	5.01959	4.74819	4.94251		0.0056515	2.5725	0.874588	1.02168		TRUE
A_23_P113471	NM_174912	NM_174912	158584	FAAH2	fatty acid amide hydrolase 2	7.11179	7.12347	6.97943	6.71725	6.86631	6.84706		6.74483	6.69	6.52748	7.16019	6.92258	6.95837		7.17227	7.19229	6.91625	6.71725		0.0218527	0.779375	0.0673734	1.28836		FALSE
A_33_P3335740	NR_026891	NR_026891	55056	FLJ10038	uncharacterized protein FLJ10038	5.35535	4.94178	5.38532	5.42417	5.38262	5.29347		4.53528	5.21432	4.62205	5.18115	5.39981	5.16616		4.9571	4.79442	5.25857	4.69174		0.112752	0.727746	0.768129	0.933424		FALSE
A_21_P0007918	ENST00000422609			XLOC_010284		3.64746	3.8857	6.17804	4.00562	4.23122	4.03067		3.30378	4.69349	3.59991	3.89785	4.3443	4.37504		3.96	3.92778	4.56415	3.65464		0.491848	0.790041	0.750924	0.891618		FALSE
A_33_P3629247	NM_017844	NM_017844	51281	ANKMY1	ankyrin repeat and MYND domain containing 1	7.18642	7.12347	6.80171	7.05765	6.93295	6.77066		6.66888	6.3035	6.22521	6.99435	6.72664	6.79442		7.04746	7.06911	6.78463	6.5265		0.0503389	0.737505	0.0897312	1.322		FALSE
A_33_P3321564	A_33_P3321564					4.06878	3.84235	3.72792	4.00562	4.18735	4.53916		4.63481	4.04985	3.90388	4.19476	3.74819	4.07414		3.86419	3.87958	4.00562	3.65464		0.504593	1.14115	0.834248	1.02936		FALSE
A_23_P98898	NM_001798	NM_001798	1017	CDK2	cyclin-dependent kinase 2	7.44579	7.35315	7.24733	7.37259	7.39259	7.40594		8.13811	8.0195	7.82635	7.32559	7.4432	7.38856		7.60548	7.38019	7.2393	7.33036		0.00328833	1.52507	0.229023	1.15509		TRUE
A_33_P3467872	ENST00000454555	AK058053				3.84549	3.74147	4.82337	3.42626	3.60733	3.08215		3.46352	3.37069	2.99435	3.08746	3.64024	4.19476		3.72792	3.78463	3.7039	3.54689		0.356763	0.776666	0.257418	1.09496		FALSE
A_21_P0000163	NM_001205252	NM_001205252		RNF223	ring finger protein 223	6.49835	6.45892	6.74567	6.43045	6.37287	6.46097		7.2131	7.27146	7.21098	6.27263	6.74609	6.43567		6.24555	6.12477	6.41838	6.57365		0.0059828	1.67836	0.0872179	0.806165		TRUE
ERCC-00168_248	DQ516776					4.01681	3.5157	3.96434	4.10329	3.82972	3.54689		4.32867	3.24793	3.48382	3.89785	3.74819	4.43254		4.00562	3.57743	3.7039	4.14975		0.431444	0.790377	0.70431	0.910481		FALSE
A_32_P129950	NM_001012754	NM_001012754	387921	NHLRC3	NHL repeat containing 3	6.76072	6.97406	6.85837	7.07514	6.74315	7.36509		6.97244	6.65732	6.69218	6.93148	7.99365	2.41785		7.18302	7.05731	6.96651	6.8537		0.593049	1.9903	0.130674	1.15674		FALSE
A_23_P203488	NM_000543	NM_000543	6609	SMPD1	sphingomyelin phosphodiesterase 1, acid lysosomal	8.21067	8.3537	8.31317	8.27874	8.33385	8.33343		9.21758	9.18402	9.14549	8.47946	8.45546	8.39901		8.64504	8.63015	8.28793	8.26298		2.01042e-05	1.66754	0.00160545	1.28533		TRUE
A_33_P3429242	BC041468	BC041468	339988	LOC339988	uncharacterized LOC339988	5.81298	5.79279	5.45841	5.29347	5.48583	5.84078		7.03772	6.8537	6.24436	5.59619	5.05393	5.59712		5.22641	5.58684	5.40195	5.24555		0.0124896	2.45578	0.714137	1.05913		FALSE
A_21_P0005891	TCONS_00015146			XLOC_007189		4.11894	4.54496	4.09803	4.78953	4.41785	5.12283		4.83131	4.91737	5.03205	4.47978	4.03892	4.30378		4.00562	4.41785	4.56415	4.30378		0.00973929	1.57216	0.45822	0.857241		TRUE
A_33_P3401252	NR_003130	NR_003130	343477	HSP90B3P	heat shock protein 90kDa beta (Grp94), member 3, pseudogene	12.71	12.8475	13.0318	13.0861	13.0758	13.1238		12.7676	12.9412	12.6933	12.8644	13.0576	13.1083		12.8858	12.9642	13.038	13.0657		0.115539	0.864882	0.0925954	0.915805		FALSE
ERCC-00137_95	DQ855000					5.10198	5.08481	5.49386	4.82337	5.28077	5.26913		5.55267	5.48684	4.87498	4.97298	5.6961	5.43775		5.26209	4.99152	5.12541	5.12089		0.842344	0.956532	0.980883	1.00254		FALSE
A_21_P0007679	BX648417	BX648417		EFCAB4B	EF-hand calcium binding domain 4B	3.90388	4.33985	3.31741	4.35535	4.26679	4.26209		4.53528	3.87344	4.03067	3.8392	4.7211	4.07414		4.64024	4.14211	4.11374	6.08148		0.85373	0.955933	0.558402	0.612832		FALSE
A_19_P00321158	ENST00000514376	AK091791				4.21432	3.74147	4.66711	3.89785	3.86728	4.53916		3.86109	4.11894	3.94544	3.89785	3.84862	4.2396		4.00562	3.96867	3.89482	4.30378		0.895581	0.986097	0.639686	0.925206		FALSE
A_21_P0012933	NR_036494	NR_036494		LOC643201	centrosomal protein 192kDa pseudogene	4.01681	4.25974	4.20457	4.63662	4.59805	4.18982		4.40727	4.41785	4.57175	4.24555	4.07414	4.74483		4.30378	4.53916	4.16993	4.03067		0.622648	1.07981	0.143309	1.24935		FALSE
A_23_P382794	NM_176889	NM_176889	259295	TAS2R20	taste receptor, type 2, member 20	4.06878	4.02237	3.76818	3.51175	4.10591	3.59991		3.96578	3.57743	4.03067	3.57743	3.64024	4.03342		3.72792	4.21432	4.16993	3.85175		0.620751	1.07743	0.903809	0.972846		FALSE
A_23_P118406	NM_001033046	NM_001033046	79415	C17orf62	chromosome 17 open reading frame 62	8.6968	8.63606	8.73132	8.93235	8.62056	8.7484		9.10669	9.08539	8.85837	8.74861	8.76249	8.72526		8.89818	8.89723	8.7528	8.68074		0.0276937	1.20695	0.0374428	1.13362		FALSE
A_21_P0002898	ENST00000498241			XLOC_003305		3.57743	4.25974	3.56605	4.35535	4.18735	4.47776		3.96578	3.98299	3.75489	4.24555	4.3443	3.90087		3.36632	3.8392	4.16993	4.14975		0.161791	0.833729	0.142805	0.67968		FALSE
A_23_P114134	NM_175711	NM_175711	10214	SSX3	synovial sarcoma, X breakpoint 3	4.3443	4.66711	3.43879	3.84235	4.10591	3.75489		4.40727	3.92184	4.18239	4.24555	3.90087	3.65464		3.05528	3.57743	3.48382	3.65464		0.345133	1.17839	0.454458	0.839225		FALSE
(+)E1A_r60_1	E1A_r60_1					17.0574	17.0345	17.1015	17.2342	17.0574	17.0663		17.1899	17.1562	16.987	17.1244	17.0789	17.0012		17.1325	17.0932	17.2655	16.9972		0.585071	1.03018	0.903757	0.987233		FALSE
A_21_P0001120	ENST00000448134	BI517791		XLOC_000776		5.27612	5.33092	5.668	5.18859	4.98299	5.50631		5.3298	5.43359	5.38909	4.99152	6.0607	5.45327		5.36413	5.26327	5.33204	5.42522		0.724429	0.921674	0.444162	0.955995		FALSE
A_33_P3271445	NM_001130105	NM_001130105	10087	COL4A3BP	collagen, type IV, alpha 3 (Goodpasture antigen) binding protein	9.74743	9.87954	10.1329	10.1628	10.062	10.1317		9.81288	9.97911	9.90463	9.99174	10.2038	9.93166		9.99705	9.89794	10.1658	10.1415		0.207374	0.905302	0.0561571	0.866838		FALSE
A_33_P3282963	ENST00000377259		9414	TJP2	tight junction protein 2 (zona occludens 2)	5.42626	4.63662	5.62205	5.09935	5.12153	5.72792		6.19291	6.43045	5.7657	4.97298	5.17742	4.94398		6.09639	4.64566	5.21796	4.84549		0.00615916	2.14092	0.694907	1.26514		TRUE
A_21_P0009388	TCONS_00025895			XLOC_012171		3.77149	3.79116	4.04985	2.74819	3.66178	6.05934		3.46352	3.37069	3.15987	3.94837	3.51175	3.80735		4.53916	3.26209	3.8392	3.54689		0.0538056	0.745116	0.781347	1.15475		FALSE
A_19_P00321316	BG211210	BG211210		XLOC_003204		7.24882	7.3443	7.38613	7.30335	7.2684	7.41072		6.15355	6.26503	6.27321	7.37477	7.35466	7.20059		7.62262	7.42993	7.48797	7.53236		8.78649e-05	0.473222	0.885499	1.01123		TRUE
A_24_P361167	NM_020920	NM_020920	57680	CHD8	chromodomain helicase DNA binding protein 8	11.9172	12.0078	12.1463	12.0302	12.0573	12.1321		12.0381	12.0396	12.0279	12.0779	12.0848	12.2142		12.2919	12.2308	12.0484	12.112		0.111677	0.939236	0.0544402	1.13377		FALSE
A_21_P0005882	TCONS_00015131			XLOC_007178		4.76487	4.66711	4.5157	4.35535	4.82177	4.40939		4.59991	4.66888	4.45738	4.40939	4.3443	4.71939		4.99577	4.53916	3.94544	4.63662		0.555807	1.06022	0.369007	1.3913		FALSE
A_23_P121144	NM_144634	NM_144634	131375	LYZL4	lysozyme-like 4	3.3443	3.12412	4.04985	3.35755	4.0634	3.54689		3.61102	6.03549	3.65464	3.57743	3.51175	4.07414		5.07682	4.0607	4.16993	3.42626		0.434082	1.63876	0.345553	1.70605		FALSE
A_19_P00321360	ENST00000506206	BC050580		XLOC_005747		4.84862	4.4818	4.20457	4.63662	4.56415	4.03067		5.16113	4.49386	4.25503	4.47978	4.82496	4.60918		5.59898	4.41785	4.80252	4.40727		0.996627	0.999099	0.583458	1.32274		FALSE
A_23_P39550	NM_030923	NM_030923	81615	TMEM163	transmembrane protein 163	3.3443	3.39232	1.87036	3.35755	3.37069	2.99435		2.35755	1.59991	3.2384	3.89785	3.08746	3.54689		3.05528	2.65821	3.21917	2.32193		0.103103	0.462617	0.876706	1.06157		FALSE
ERCC-00104_60	ERCC-00104_60					4.21432	2.96	6.46199	3.17991	2.91886	3.14975		3.3837	3.11894	2.91289	3.57743	2.59246	3.30378		2.08746	2.76818	4.0607	0.658211		0.955127	0.986658	0.972146	1.04853		FALSE
A_21_P0004645	ENST00000451317			XLOC_005263		4.30378	4.99152	7.62137	4.42836	4.73132	4.53916		4.16993	4.66888	4.45738	4.00562	4.37938	4.55075		3.42626	4.66888	3.7039	3.75822		0.608259	1.08685	0.661385	1.24532		FALSE
ERCC-00023_60	DQ516744					3.24793	4.02237	4.20457	2.97728	3.82972	4.26209		3.30378	3.24793	3.85175	3.26209	3.84862	4.03342		6.47421	4.4818	3.8392	7.49123		0.459451	0.842708	0.936488	0.878303		FALSE
A_33_P3334738	A_33_P3334738					4.82496	4.78463	4.32418	4.63662	4.98299	4.33762		4.77643	4.66888	4.25503	4.74651	4.7211	4.90388		4.87036	4.89178	4.56415	4.03067		0.255943	0.856357	0.160342	1.49865		FALSE
A_24_P7467	NM_001080440	NM_001080440	131149	OTOL1	otolin 1	3.49985	2.57743	3.43879	3.51175	3.30378	3.14975		3.86109	3.48382	3.54689	3.26209	2.71425	3.2384		3.21917	3.46352	3.54689	2.56224		0.0589006	1.47327	0.628801	1.21991		FALSE
A_23_P433791	NM_001010984	NM_001010984	83932	C1orf124	chromosome 1 open reading frame 124	6.91289	6.80413	6.74567	6.82058	6.63662	6.77643		6.55938	6.43045	6.54206	6.67265	6.67375	6.62022		6.81698	6.73809	6.59105	6.54352		0.0303154	0.904437	0.0447806	1.15689		FALSE
A_23_P420942	ENST00000330439	AF495759				5.73471	4.94178	4.92184	5.38802	4.93	4.71939		7.12315	7.86225	6.92258	5.80977	5.60455	5.76653		5.96217	5.89026	5.68299	5.66888		0.00573935	2.98083	0.0207667	1.18944		TRUE
A_33_P3221808	AL080137	AL080137	389715	FAM205B	transmembrane protein C9orf144B pseudogene	4.11894	3.84235	3.43879	3.65464	3.92778	3.36194		3.46352	4.53138	3.94544	4.10329	3.99435	3.36632		2.65821	4.0607	3.54689	3.42626		0.70101	1.11635	0.873312	0.915654		FALSE
A_33_P3393170	NM_004055	NM_004055	726	CAPN5	calpain 5	7.2131	7.04746	7.00053	7.44424	7.01228	7.23362		9.84117	9.40434	9.37789	7.41917	7.62731	7.30549		8.17617	8.11959	7.39754	7.23032		0.000296238	4.25889	0.0110177	1.78256		TRUE
A_23_P387656	NM_019114	NM_019114	54566	EPB41L4B	erythrocyte membrane protein band 4.1 like 4B	3.15482	3.12412	2.37504	2.97728	3.08746	2.81378		4.19722	3.92184	3.42626	3.26209	3.3837	3.60363		2.76818	3.96867	2.65105	3.12412		0.154854	1.34907	0.533777	1.39556		FALSE
A_33_P3325935	NM_001167989	NM_001167989	10084	PQBP1	polyglutamine binding protein 1	13.2979	13.331	13.4844	13.5982	13.307	13.4413		12.9757	12.9235	13.05	13.3834	13.4491	13.2764		13.4272	13.2307	13.4246	13.3851		0.00342853	0.764962	0.528056	0.948764		FALSE
A_23_P401076	NM_145006	NM_145006	203328	SUSD3	sushi domain containing 3	7.03308	7.23032	7.35741	6.71725	7.0408	7.17773		7.67552	7.81558	7.64239	7.11602	6.94618	7.23032		8.28121	7.86805	6.89822	7.13987		0.00333553	1.53013	0.0477487	2.07856		TRUE
A_21_P0004077	ENST00000510150			XLOC_004651		3.3443	4.41151	4.28077	4.14975	3.96578	4.33762		4.83131	4.53138	4.10591	3.8392	3.64024	3.90087		5.11764	4.21432	3.54689	4.10591		0.0362761	1.62011	0.254741	1.78953		FALSE
A_21_P0008251	TCONS_00022266			XLOC_010585		4.06878	4.17991	6.92593	4.00562	4.18735	4.03067		4.2503	5.11634	4.10591	3.89785	4.82496	4.47168		3.76818	4.17742	4.16993	3.90087		0.834348	1.06636	0.822138	0.957541		FALSE
A_23_P59714	NR_026902	NR_026902	84849	MGC16142	uncharacterized protein MGC16142	5.14593	5.17742	6.3015	5.34762	5.51865	4.93664		5.16113	5.88874	4.87498	5.20335	5.14211	5.37287		8.03652	5.36085	5.46964	5.00843		0.834892	1.04888	0.394777	2.75041		FALSE
A_33_P3316093	ENST00000415226					5.07682	5.08481	5.3072	4.63662	4.87652	5.29347		4.7211	6.33818	5.35755	4.82814	4.7211	4.79116		5.48583	4.32418	4.74819	5.16616		0.215922	1.61568	0.940341	0.964482		FALSE
A_21_P0006127	TCONS_00015920			XLOC_007283		4.17742	3.84235	3.56605	3.77149	4.23122	4.77479		3.86109	3.75822	3.85175	4.14975	3.84862	4.26913		4.87036	4.34873	4.00562	3.85175		0.109391	0.831922	0.129291	1.60309		FALSE
A_32_P102062	NM_001455	NM_001455	2309	FOXO3	forkhead box O3	8.83536	8.96344	9.02791	8.84813	8.86244	8.99868		8.84206	8.89112	8.97015	8.78484	8.77417	8.83832		8.67441	8.7831	8.7751	8.86196		0.0732787	1.07326	0.325963	0.939672		FALSE
A_23_P102965	NM_015367	NM_015367	23786	BCL2L13	BCL2-like 13 (apoptosis facilitator)	11.7144	11.6824	11.6531	11.518	11.457	11.4774		10.8814	10.8022	11.0273	11.5817	11.4449	11.5172		11.815	11.6097	11.6682	11.5482		0.00135563	0.654734	0.473681	1.07482		TRUE
A_23_P105545	NM_016830	NM_016830	6843	VAMP1	vesicle-associated membrane protein 1 (synaptobrevin 1)	4.96145	4.96723	4.5157	4.93369	4.3443	4.83052		5.31061	5.07682	4.85175	4.7211	5.71081	4.90388		4.61655	4.91289	4.62936	4.66711		0.927319	0.977926	0.517114	1.08409		FALSE
ETG04_27747	ETG04_27747					3.49985	3.19476	3	3.35755	3.60733	2.99435		3.30378	3.67243	3.75489	3.26209	4.79604	3.15482		3.05528	3.78463	3.94544	3.42626		0.783999	0.894641	0.612749	0.831682		FALSE
A_23_P56314	NM_006830	NM_006830	10975	UQCR11	ubiquinol-cytochrome c reductase, complex III subunit XI	16.1217	16.077	16.2157	16.1217	15.999	16.144		15.7835	15.7511	15.764	16.1378	16.1397	16.1964		16.1397	16.1321	16.1418	16.1498		5.25754e-05	0.7622	0.215797	0.993161		FALSE
A_32_P405759	NM_152888	NM_152888	169044	COL22A1	collagen, type XXII, alpha 1	3.49985	3.39232	3.31741	3.51175	4.38802	3.84862		4.19722	3.87344	3.65464	3.71768	3.94544	3.80735		3.05528	3.96867	4.11374	3.04439		0.645364	1.06064	0.932684	0.954559		FALSE
A_23_P133068	NM_001148	NM_001148	287	ANK2	ankyrin 2, neuronal	5.05393	4.78463	4.96867	4.70304	5.14593	4.69174		4.80574	4.84392	4.51373	4.88111	4.63662	5.08481		4.3966	4.93369	4.80252	4.40727		0.428475	0.903512	0.873243	1.04265		FALSE
A_21_P0000033	NM_001162435	NM_001162435		LOC100287718	ankyrin repeat domain containing gene	10.4366	10.4718	10.7267	10.5553	10.1668	10.3577		10.0943	9.99247	9.83151	10.2775	10.5761	10.2657		10.587	10.3219	10.3505	10.3989		0.0345551	0.757669	0.61404	1.05681		FALSE
A_21_P0001727	TCONS_00002376			XLOC_000814		4.06878	3.57743	3.83605	3.17991	3.82972	3.94251		3.96578	3.37069	3.94544	3.26209	3.2384	3.98868		3.21917	3.57743	3.54689	3.60363		0.447602	1.20101	0.432103	0.884564		FALSE
A_23_P46063	NM_013330	NM_013330	29922	NME7	non-metastatic cells 7, protein expressed in (nucleoside-diphosphate kinase)	10.0545	10.0867	10.0893	10.0623	10.0521	10.0537		10.2731	10.2701	10.2499	9.92245	10.0133	10.1183		10.1244	10.2351	10.0935	10.1134		0.0124623	1.18622	0.307581	1.05432		FALSE
A_23_P94030	NM_002291	NM_002291	3912	LAMB1	laminin, beta 1	13.1886	13.2733	13.1696	13.0579	13.1512	13.1562		13.5445	13.5525	13.6123	13.2219	13.1907	13.326		13.4426	13.4074	13.1198	13.1795		0.00217993	1.25142	0.0155044	1.21028		FALSE
A_33_P3323607	ENST00000409717		223075	CCDC129	coiled-coil domain containing 129	6.36359	6.70951	6.89614	6.39393	6.63662	7.09951		6.52919	6.78668	6.6764	6.21493	6.47776	6.7383		6.74483	6.70044	6.27263	7.05477		0.329086	1.13847	0.894207	1.0417		FALSE
A_21_P0002071	BF671060	BF671060		XLOC_002184		3.64746	3.57743	5.96217	4.10329	4.41785	4.71939		5.03067	4.49386	4.10591	4.47978	4.93811	4.49185		5.11764	4.53916	4.56415	4.33762		0.777228	0.937504	0.348236	1.2991		FALSE
A_33_P3280724	NP511096					3.90388	3.92778	6.20151	4.26913	4.56415	5.03205		3.86109	4.18239	4.10591	3.26209	4.03892	4.15987		3.82972	3.78463	4.20701	3.65464		0.483493	1.17243	0.699108	0.917865		FALSE
A_33_P3356910	NM_001006938	NM_001006938	158931	TCEAL6	transcription elongation factor A (SII)-like 6	10.657	10.7994	10.8694	10.9744	10.8572	10.9553		11.668	11.5658	11.5115	10.9532	11.0457	10.8139		11.0236	10.865	10.9755	11.06		0.00138591	1.5628	0.499585	0.950359		TRUE
A_23_P49155	NM_001793	NM_001793	1001	CDH3	cadherin 3, type 1, P-cadherin (placental)	13.8329	13.8868	13.9457	13.8572	13.6243	13.8854		13.5452	13.592	13.6211	13.8605	13.8476	13.8847		14.0544	14.0554	13.815	13.9485		0.000352201	0.824634	0.122062	1.1275		FALSE
A_23_P10870	NM_014908	NM_014908	22845	DOLK	dolichol kinase	9.52148	9.5609	9.69794	9.76158	9.53089	9.65262		9.94576	9.89446	9.88589	9.64996	9.63211	9.65832		9.36331	9.55555	9.65721	9.56024		0.000205301	1.19906	0.299842	0.901691		FALSE
A_21_P0007528	TCONS_00020347			XLOC_009677		4.06878	3.19476	5.49386	2.41785	3.66178	3.70736		3.20457	4.18239	2.99435	4.04985	3.15987	3.15482		3.36632	2.86419	3.48382	3.35755		0.991106	1.00388	0.359404	0.809201		FALSE
A_33_P3252441	ENST00000440582					5.10198	5.13443	4.94251	4.70304	5.00703	4.86264		5.2384	4.69349	5.01402	4.74651	4.87036	5.02929		4.64024	4.84235	4.82814	4.98726		0.604618	1.07171	0.325003	0.891062		FALSE
A_33_P3240053	NM_001015072	NM_001015072	402682	UFSP1	UFM1-specific peptidase 1 (non-functional)	8.57731	8.15419	8.27583	7.65262	7.81578	7.96849		7.35315	7.21705	7.10607	7.84853	7.67088	7.93747		7.98477	7.9459	7.62011	7.74494		0.00500199	0.662718	0.0494974	1.21657		TRUE
A_21_P0003734	TCONS_00008454			XLOC_003917		3.84549	3.12412	3.31741	3.57743	3.48784	2.91289		4.80574	4.26913	4.48382	3.51175	3.51175	3.08746		3.12928	3.19967	3.7039	3.04439		0.0054736	2.21797	0.591863	0.864734		TRUE
A_33_P3294089	A_33_P3294089					4.01681	3.84235	4.04985	4.82337	4.10591	4.66		4.63481	4.58684	4.45738	4.19476	4.41785	4.15987		3.86419	4.14211	4.62936	3.65464		0.0352837	1.23301	0.809802	0.908243		FALSE
A_21_P0001249	ENST00000441338	CR743846		XLOC_001287		4.82496	4.92035	5.10983	4.82337	4.56415	4.93664		5.12024	4.53138	5.18611	4.7211	4.7211	4.82018		4.73302	4.89178	4.74819	5.12089		0.41427	1.14218	0.607776	0.918824		FALSE
A_23_P136683	NM_001243961	NM_001243961	3119	HLA-DQB1	major histocompatibility complex, class II, DQ beta 1	7.49698	7.08514	7.20411	7.33985	7.02618	7.12864		7.57341	7.19906	7.05731	7.3581	7.50383	7.14306		7.40088	7.03858	7.24822	7.22068		0.769484	0.960327	0.942783	0.989846		FALSE
A_21_P0011035	ENST00000537616	BC040884		XLOC_l2_002886		7.53892	7.57009	7.50953	7.5032	7.56236	7.60409		7.20396	7.05799	7.37463	7.79177	7.5136	7.67342		7.4931	7.58167	7.76134	7.75374		0.0214057	0.733361	0.0384247	0.858474		FALSE
A_33_P3261953	A_33_P3261953					5.18797	5.34873	5.53236	4.76321	4.98299	6.01262		5.2384	5.34651	5.35755	4.47978	7.81528	4.90388		4.99577	5.23242	4.99152	5.24555		0.710103	0.748034	0.981904	0.996925		FALSE
A_23_P215819	NM_024061	NM_024061	79027	ZNF655	zinc finger protein 655	10.2365	10.2799	10.4547	10.4078	10.2607	10.3272		9.85784	10.1066	10.0959	10.2441	10.2396	10.2406		10.1429	10.0928	10.3004	10.3371		0.0527048	0.857788	0.0230905	0.870028		FALSE
A_21_P0006512	TCONS_00017234			XLOC_008054		4.11894	3.79116	3.56605	3.17991	3.82972	3.70736		3.80735	3.75822	3.30378	3.71768	4.2384	3.54689		3.21917	3.46352	3.89482	3.90087		0.466275	0.863815	0.0450005	0.679952		FALSE
A_33_P3250223	NP511549					4.01681	3.26209	5.47776	4.19229	3.92778	3.98584		3.96578	5.30834	3.90388	3.94837	3.90087	4.2396		3.72792	4.01959	3.62936	4.06878		0.483173	1.28615	0.933945	1.01726		FALSE
A_23_P120710	NM_003316	NM_003316	7267	TTC3	tetratricopeptide repeat domain 3	8.69936	8.59892	8.54364	8.77797	8.67021	8.56486		9.55051	9.23661	9.24243	8.83842	8.62708	8.78953		8.66534	8.87017	8.72222	8.73598		0.00829475	1.50682	0.742692	1.02716		TRUE
A_21_P0007504	AK123448	AK123448		XLOC_009913		3.71768	3.26209	3.76818	3.95128	3.37069	3.48382		3.74483	3.67243	3.54689	3.57743	3.64024	3.85175		3.29462	3.57743	3.94544	3.54689		0.746109	0.975971	0.332058	0.806561		FALSE
A_21_P0011530	NM_031213	NM_031213		FAM108A1	family with sequence similarity 108, member A1	10.287	10.2955	10.3408	10.2944	10.2181	10.2919		10.8387	10.524	10.4444	10.3643	10.3927	10.293		10.383	10.1628	10.3375	10.3686		0.111555	1.19113	0.545917	0.945949		FALSE
A_33_P3269278	NM_153257	NM_153257	92283	ZNF461	zinc finger protein 461	6.76072	6.99258	7.05427	6.87843	6.72217	6.71725		6.58918	6.53382	6.72792	6.79665	7.07682	7.11781		6.99046	6.95056	6.97334	7.93295		0.0308047	0.768376	0.420718	0.715668		FALSE
A_23_P12173	NM_181715	NM_181715	200186	CRTC2	CREB regulated transcription coactivator 2	11.8557	12.0094	12.0583	12.1311	12.0528	12.0854		12.0979	12.0352	12.2152	12.0869	12.1642	12.1166		12.0971	11.9785	12.2103	12.0742		0.915301	0.995508	0.366726	0.930148		FALSE
A_33_P3324137	BC015320	BC015320	29053	PRO0628	uncharacterized LOC29053	8.06398	8.10115	7.9917	7.52943	7.71896	7.90256		8.21394	8.42561	7.77654	8.15956	8.09243	7.91719		8.63334	7.12283	8.26268	7.76477		0.707666	1.05871	0.880256	0.910264		FALSE
A_33_P3267150	A_33_P3267150					4.3837	3.67596	3.83605	3.84235	4.10591	4.03067		3.61102	3.42626	3.54689	4.14975	5.34873	3.70736		3.49586	3.74483	4.46046	4.14975		0.151172	0.545676	0.0751232	0.622111		FALSE
A_21_P0011660	THC2503207			XLOC_l2_006449		3.3443	3.8857	3.15987	2.41785	2.5157	3.14975		3.61102	5.27146	2.91289	3.94837	4.03892	3.60363		3.21917	3.74483	3.54689	3.48382		0.92834	1.04838	0.911258	0.977146		FALSE
A_33_P3336484	NM_006985	NM_006985	9284	NPIP	nuclear pore complex interacting protein	9.56516	9.77957	9.75277	9.57999	9.64019	9.64864		9.29627	9.88087	9.45317	9.48881	9.63549	9.66105		9.80796	9.47972	9.65612	9.54345		0.791368	0.964812	0.82331	1.03101		FALSE
A_21_P0006906	TCONS_00018323			XLOC_008604		3.3443	2.57743	3.56605	2.27612	3.60733	3.29921		3.11894	2.81378	3.15987	4.14975	3.74819	3.80735		3.36632	3.68299	4.25503	5.03205		0.00632515	0.546805	0.116527	0.460452		TRUE
A_23_P114466	NM_033284	NM_033284	90665	TBL1Y	transducin (beta)-like 1, Y-linked	8.75541	8.86293	8.94672	9.01454	9.00808	8.88912		8.39393	8.45982	8.70498	8.91242	9.18294	8.84755		8.59263	8.73714	9.01131	8.90529		0.0298291	0.726285	0.0819745	0.815967		FALSE
A_24_P555066	NM_198501	NM_198501	342527	SMTNL2	smoothelin-like 2	2.96	3.5157	2.82018	1.61471	3.2384	2.20945		3.46352	2.62205	2.39232	3.71768	8.0298	3.08746		1.71425	3.11894	3.7039	4.06878		0.252687	0.230204	0.180089	0.361045		FALSE
A_19_P00318272	NR_038988	NR_038988		LOC100287765		6.37287	6.48331	6.2396	6.42259	6.46174	6.13378		6.15355	6.44631	6.16428	6.43202	6.43619	6.23422		6.37613	6.31402	6.6071	6.37232		0.388765	0.924815	0.355788	0.904606		FALSE
A_21_P0010001	TCONS_00028312			XLOC_013647		3.49985	2.76818	3.56605	2.07682	3.60733	3.84862		3.46352	3.04439	3.08746	3.76818	3.57743	2.91886		7.50233	3.46352	4.25503	3.42626		0.484284	0.856763	0.509198	3.12159		FALSE
A_24_P365767	NM_000397	NM_000397	1536	CYBB	cytochrome b-245, beta polypeptide	4.98299	4.17991	4.12928	3.95128	4.66888	4.59991		4.07146	3.92184	3.75489	4.97298	4.19476	4.11894		5.33092	4.39232	4.94837	4.33762		0.149388	0.700847	0.733859	1.16362		FALSE
A_23_P98431	NM_000190	NM_000190	3145	HMBS	hydroxymethylbilane synthase	14.7382	14.6016	14.4643	14.5358	14.5668	14.5772		13.8513	13.8156	13.8329	14.625	14.4975	14.4965		14.4987	14.5561	14.5571	14.4902		8.73106e-05	0.612847	0.94046	1.00258		TRUE
A_21_P0006294	TCONS_00016405			XLOC_007775		4.76487	3.84235	4.77149	4.49885	4.66888	4.8857		4.43045	4.79279	3.94544	4.60177	4.41785	4.77149		4.53916	4.82337	4.66	5.5343		0.47875	0.866051	0.461093	0.749559		FALSE
ERCC-00043_129	ERCC-00043_129					4.11894	3.62936	4.28077	3.65464	3.92778	4.14975		3.53916	4.2503	4.14466	4.32867	3.80413	4.19476		3.82972	4.0607	4.30378	4.18239		0.654585	0.913104	0.149866	0.813448		FALSE
A_24_P842172	NR_027000	NR_027000	349196	LOC349196	uncharacterized LOC349196	4.96145	5.11374	4.4818	4.93369	4.7039	4.66		4.59991	4.39446	4.51373	4.77479	4.77479	5.10983		4.9571	5.01959	4.80252	4.18239		0.0387046	0.766434	0.252532	1.41019		FALSE
A_33_P3409099	NM_000332	NM_000332	6310	ATXN1	ataxin 1	4.63662	5.15608	5.20701	5.18859	5.03067	4.80413		4.95855	4.43879	5.37069	5.32305	5.62114	5.25621		5.24793	5.13955	5.68299	5.07815		0.177383	0.718243	0.604976	0.878532		FALSE
ERCC-00023_60	DQ516744					3.77149	3.12412	3.2384	3.51175	3.08746	4.03067		4.07146	3.75822	3.42626	3.57743	3.84862	4.19476		6.27263	3.96867	3.7039	4.10591		0.662036	0.919155	0.407691	2.3226		FALSE
A_21_P0003165	TCONS_00006635			XLOC_003235		2.71425	3.67596	3.72792	3.57743	3.48784	2.99435		4.07146	2.91289	3.42626	3.26209	8.39299	3.36632		5.03755	3.78463	3.76487	3.60363		0.423551	0.344618	0.368844	1.65501		FALSE
A_21_P0001386	TCONS_00001200			XLOC_000462		3.64746	3.84235	3	2.97728	3	3.48382		3.67243	7.22762	2.62205	3.42626	5.6961	3.08746		4.33539	3.46352	3.54689	3.65464		0.800069	1.35418	0.566656	1.23003		FALSE
A_23_P164141	NM_176863	NM_176863	10197	PSME3	proteasome (prosome, macropain) activator subunit 3 (PA28 gamma; Ki)	11.181	11.1037	10.9519	10.8572	10.8879	10.8788		10.9289	10.7126	10.8618	10.9145	10.724	11.011		10.8572	11.0959	10.897	10.9848		0.669004	0.966783	0.805708	1.02499		FALSE
A_23_P10980	NM_015236	NM_015236	23284	LPHN3	latrophilin 3	3.90388	4.14466	7.14115	2.97728	3.48784	3.54689		4.07146	4.84392	4.18239	4.04985	3.84862	4.19476		4.09011	4.21432	4.3443	4.03067		0.26909	1.26125	0.853742	0.975852		FALSE
A_23_P129221	NM_000137	NM_000137	2184	FAH	fumarylacetoacetate hydrolase (fumarylacetoacetase)	11.2083	11.3474	11.2587	11.2875	11.3672	11.3299		11.0069	10.9427	10.8355	11.2894	11.2908	11.4004		11.3561	11.185	11.377	11.3724		0.0030216	0.758624	0.347547	0.930324		FALSE
A_21_P0008291	BC034639	BC034639		XLOC_010987		3.3443	3.39232	2.60733	3.89785	3.2384	1.06609		3.46352	1.30378	2.62205	3.08746	3.3837	2.91886		1.46761	3.68299	2.7879	2.41785		0.358261	0.629863	0.982639	0.981066		FALSE
A_21_P0002847	ENST00000453828	BX106239		XLOC_003095		2.41785	2.57743	2.07682	3.89785	3.2384	2.81378		3.30378	2.96	2.49985	3.71768	2.71425	2.57743		3.21917	3.11894	3.62936	3.12412		0.857655	0.944808	0.504652	0.865926		FALSE
A_21_P0014612	A_21_P0014612			LOC100128095		3.42626	2.76818	2.60733	3.57743	3.30378	3.29921		4.28309	2.91289	3.42626	3.8392	2.45943	2.83289		2.52356	3.46352	3.8392	3.04439		0.435512	1.41118	0.542157	0.732928		FALSE
A_21_P0007065	ENST00000433152	DA381152		XLOC_008501		7.80211	7.85263	7.81418	7.88188	8.06053	7.77458		7.61033	7.82446	7.5394	7.91924	7.81258	7.93258		8.00685	8.03763	7.80937	8.5312		0.0700766	0.852595	0.721673	0.902476		FALSE
A_33_P3883116	NR_038439	NR_038439	253962	LOC253962	uncharacterized LOC253962	3.90388	3.96867	3.72792	3.35755	3.82972	3.23362		4.43045	3.92184	4.10591	4.10329	3.51175	4.26913		6.02375	4.4818	4.16993	5.69697		0.523079	1.14183	0.796266	1.24775		FALSE
A_21_P0004829	TCONS_00011669			XLOC_005150		4.01681	4.57554	4.54689	2.97728	4.3443	3.90087		4.83131	3.84235	4.18239	3.65464	4.03892	4.30378		4.48382	4.0607	4.74819	4.40727		0.454487	1.21946	0.377677	0.809176		FALSE
A_23_P115316	NM_022371	NM_022371	64222	TOR3A	torsin family 3, member A	10.4719	10.4463	10.1071	10.1348	10.3162	10.2707		10.1438	10.0133	9.90619	10.3657	10.2676	10.3736		10.478	10.3837	10.3476	10.3186		0.0148313	0.804092	0.185882	1.0701		FALSE
A_23_P365767	NM_000720	NM_000720	776	CACNA1D	calcium channel, voltage-dependent, L type, alpha 1D subunit	3.64746	4.17991	4.04985	3.65464	4.23122	3.75489		3.86109	3.98299	4.10591	4.04985	4.7211	4.2396		4.00562	3.96867	4.16993	3.80735		0.170597	0.782673	0.994202	0.998965		FALSE
A_21_P0007413	THC2695809			XLOC_009583		4.21432	4.33985	4.12928	4.00562	4.45943	4.03067		3.74483	3.52748	4.18239	4.43879	6.71553	4.37504		6.66534	4.59805	4.46046	4.33762		0.162115	0.390063	0.356016	2.34999		FALSE
A_33_P3358641	NM_001137552	NM_001137552	9208	LRRFIP1	leucine rich repeat (in FLII) interacting protein 1	9.187	9.28768	9.22991	9.0493	9.301	9.14338		8.5133	9.06769	9.20953	8.86302	9.86983	9.08928		8.81893	8.76963	8.93074	9.08705		0.407202	0.787921	0.120104	0.861778		FALSE
A_21_P0007647	TCONS_00020608			XLOC_009926		4.3837	3.67596	3.83605	3.77149	4.26679	3.80413		3.61102	3.57743	3.65464	3.8392	4.11894	4.26913		4.48382	3.96867	4.11374	4.10591		0.0226301	0.726284	0.69561	1.08404		FALSE
A_33_P3320283	A_33_P3320283					5.14593	4.75656	4.84235	4.98371	4.82177	4.77479		5.16113	4.69349	4.41785	5.08348	4.93811	5.25621		4.89178	4.61655	5.04029	4.63662		0.228022	0.792724	0.762965	0.943248		FALSE
A_23_P14464	NM_006544	NM_006544	10640	EXOC5	exocyst complex component 5	9.22754	9.10983	9.25809	9.05901	9.15312	9.14526		9.39124	9.72297	9.61695	9.00079	9.20892	9.2109		9.28139	9.28425	9.17886	9.40181		0.0220234	1.35365	0.952359	0.994801		FALSE
A_21_P0013477	THC2513598			XLOC_l2_014197		10.215	10.2739	10.4474	10.4004	10.2305	10.7257		10.5046	10.4007	10.2895	10.2691	10.2519	10.3188		10.1325	10.0408	10.3041	10.2732		0.143861	1.08552	0.0527809	0.869329		FALSE
A_24_P297539	NM_181803	NM_181803	11065	UBE2C	ubiquitin-conjugating enzyme E2C	13.3479	13.4426	13.4909	13.5227	13.3594	13.4285		12.9016	12.8225	12.8201	13.4752	13.4625	13.3506		13.2172	13.1775	13.578	13.4871		0.000261904	0.66833	0.0211953	0.792667		FALSE
A_23_P127760	NM_017716	NM_017716	54860	MS4A12	membrane-spanning 4-domains, subfamily A, member 12	1.65821	2.96	2.07682	1.61471	2.82018	3.65464		2	-0.476438	0.285402	2.63662	2.91289	1.83289		3.05528	2.56224	3	1.56986		0.0811294	0.275894	0.560191	1.43777		FALSE
A_23_P120243	NM_024501	NM_024501	3231	HOXD1	homeobox D1	4.30378	3.92778	4.60918	3.84235	4.18735	4.03067		6.08148	5.45327	5.81298	4.97298	4.3443	4.43254		4.16993	4.64566	4.56415	4.74483		0.0110086	2.29629	0.434545	0.842822		FALSE
A_21_P0014197	XR_108803	XR_108803		LOC100506586	uncharacterized LOC100506586	3.49985	3.62936	6.64611	3.89785	4.3443	4.11114		4.07146	3.94544	3.59991	3.8392	4.45738	3.98868		4.30378	4.10329	4.25503	4.03067		0.394082	0.856891	0.725708	1.04296		FALSE
A_23_P251342	NM_002093	NM_002093	2932	GSK3B	glycogen synthase kinase 3 beta	11.5808	11.6078	11.4871	11.6691	11.6452	11.6263		12.301	12.2837	12.1828	11.7218	11.7415	11.6542		11.4594	11.5262	11.8174	11.8287		0.000265194	1.46408	0.0103607	0.795399		FALSE
A_33_P3299811	NR_027286	NR_027286	642946	FLVCR1-AS1	FLVCR1 antisense RNA 1 (non-protein coding)	7.80917	7.79685	7.80181	7.80856	7.64498	7.79157		7.88264	7.76051	7.59164	7.76487	8.21052	7.71038		8.10115	7.93774	7.85136	7.81168		0.449406	0.901048	0.154949	1.13913		FALSE
3xSLv1	3xSLv1					2.96	2.86419	1.65821	3.17991	2.91886	2.37504		2.65105	2.10852	3.42626	3.35755	1.83289	3		2.65821	2.96	3.48382	3.12412		0.998078	0.998937	0.169579	0.70963		FALSE
A_33_P3326898	XR_133519	XR_133519	100132249	LOC100132249	uncharacterized LOC100132249	5.6193	5.23482	5.59339	5.47573	5.25857	5.25267		5.85876	5.63027	5.73894	5.25974	5.39981	5.45327		6.29978	5.73809	5.71167	5.24555		0.0132574	1.29389	0.27688	1.4543		FALSE
A_33_P3405168	NM_172250	NM_172250	166785	MMAA	methylmalonic aciduria (cobalamin deficiency) cblA type	6.90106	6.85604	6.7601	6.71339	6.85915	6.65955		6.03617	5.51668	5.80252	6.62958	6.80574	6.83447		7.00703	6.93332	6.89822	6.6425		0.00400573	0.509984	0.272027	1.14855		TRUE
A_33_P3383205	AB064667	AB064667	100131766	OK/SW-CL.58	OK/SW-CL.58	4.41785	4.41151	4.04985	4.40088	4.76155	4.74483		4.69174	4.30378	4.51373	4.79928	4.3443	4.37504		4.04439	4.53916	4.56415	4.10591		0.987326	0.997839	0.909667	0.970465		FALSE
A_24_P42039	XM_001722031	XM_001722031	100129094	BUTR1	butyrophilin related 1	4.53528	3.74147	4.04985	4.32418	4.53528	4.36413		4.2503	3.7211	4.03067	4.04985	3.94544	4.49185		5.96217	4.53916	4.48985	3.94544		0.515925	0.893975	0.307898	2.0463		FALSE
A_21_P0012713	ENST00000511200			XLOC_l2_010591		4.21432	4.02237	4.12928	3.77149	3.82972	3.84862		3.46352	3.92184	3.65464	3.42626	3.2384	3.70736		5.42626	4.0607	3.54689	4.54882		0.307056	1.16688	0.497744	1.61958		FALSE
A_33_P3214914	NM_001198815	NM_001198815	100507679	MUC22	mucin 22	4.01681	3.04439	4.04985	3.65464	4.59805	4.14975		4.28309	5.27146	3.36194	3.57743	4.15735	4.60918		4.35975	3.78463	4.16993	4.69174		0.776021	1.14143	0.453171	0.779898		FALSE
A_24_P6911	NR_023383	NR_023383	441263	DTX2P1-UPK3BP1-PMS2P11	DTX2P1-UPK3BP1-PMS2P11 readthrough (non-protein coding)	9.97515	9.94265	10.0228	9.88774	9.90668	9.8866		9.36707	9.50625	9.31267	9.85194	9.95905	9.94192		9.87589	9.81968	9.93615	9.87159		0.00142174	0.696257	0.320338	0.96187		FALSE
A_23_P93690	NM_182776	NM_182776	4176	MCM7	minichromosome maintenance complex component 7	14.4428	13.9781	13.8793	13.9579	13.9824	13.9601		14.9512	14.8957	14.5189	13.9159	13.9795	14.0628		14.0746	14.2971	13.9521	14.02		0.00486705	1.74415	0.227982	1.14855		TRUE
A_24_P359091	AK094938	AK094938	100133036	FAM95B1	family with sequence similarity 95, member B1	3.77149	2.96	3.67243	2.41785	4.30378	3.54689		4.56796	3.11894	3.15987	3.94837	3.64024	4.15987		3.61839	3.87958	3.54689	3.75822		0.579896	0.811931	0.623922	1.06912		FALSE
A_23_P121676	NM_025212	NM_025212	80319	CXXC4	CXXC finger protein 4	5.23242	5.33092	5.45841	5.42417	5.16993	5.2131		4.2503	4.35975	3.75489	5.14593	5.47725	5.23482		5.17617	5.50978	5.68299	5.54978		0.00524504	0.446164	0.267363	0.827358		TRUE
A_23_P20722	NM_003086	NM_003086	6621	SNAPC4	small nuclear RNA activating complex, polypeptide 4, 190kDa	12.8619	12.6955	12.6712	12.7335	12.6435	12.7567		12.5824	12.6587	12.5807	12.7477	12.902	12.8664		12.7907	12.7238	12.7433	12.6658		0.0122043	0.851808	0.412017	1.03715		FALSE
ERCC-00007_60	EF011068					3.77149	2.76818	7.15672	2.07682	3.15987	2.99435		2.76818	4.33316	2.99435	2.76818	2.59246	3		3.92481	3.19967	-1.35614	2		0.313794	1.49314	0.199725	9.45		FALSE
A_23_P112201	NM_015061	NM_015061	23081	KDM4C	lysine (K)-specific demethylase 4C	9.05325	9.19745	9.04012	9.21958	9.18855	9.09201		8.42325	8.70973	8.69256	9.02367	9.21082	9.01254		9.19576	9.15118	9.11813	9.08705		0.013723	0.72005	0.120903	1.05035		FALSE
A_23_P154784	NM_033197	NM_033197	92747	BPIFB1	BPI fold containing family B, member 1	3.15482	2.65821	3.43879	3.17991	3.92778	3.42626		3.53916	5.69957	3.54689	3.57743	7.88855	3.70736		3.05528	3.63662	3.62936	3.94544		0.64254	0.575982	0.313757	0.736396		FALSE
A_23_P108641	NM_032822	NM_032822	84908	FAM136A	family with sequence similarity 136, member A	11.5163	11.4498	11.2259	11.4302	11.519	11.4866		11.6961	11.7987	11.6326	11.4588	11.5189	11.5206		11.2638	11.1734	11.3961	11.3178		0.016194	1.15643	0.146853	0.908598		FALSE
A_33_P3223397	ENST00000553174					5.23242	5.46964	4.82337	5.36413	5.36304	4.98299		5.12024	5.07682	5.11374	5.22159	4.96723	5.49386		4.78136	5.08481	4.7211	5.32305		0.462341	0.917667	0.816475	0.940179		FALSE
A_32_P8251	NM_020901	NM_020901	57661	PHRF1	PHD and ring finger domains 1	13.6043	13.5518	13.5621	13.6266	13.5736	13.452		13.8017	13.7485	13.6432	13.4582	13.479	13.3843		13.4962	13.2646	13.3762	13.4024		0.00603974	1.22318	0.945993	0.993841		FALSE
A_23_P84202	NM_024515	NM_024515	79446	WDR25	WD repeat domain 25	7.16271	7.08514	6.81598	7.12186	6.99435	7.88922		6.544	6.48029	6.47978	7.0921	7.06643	6.8914		7.47066	6.71532	7.03806	7.14402		0.00149991	0.699654	0.996389	1.00135		FALSE
A_21_P0001875	ENST00000433065			XLOC_001515		3.57743	4.02237	3.76818	3.57743	3.7211	4.11114		3.96578	3.84235	3.85175	4.40939	4.37938	3.94544		3.61839	3.52356	3.48382	5.72366		0.0820757	0.780186	0.454133	0.488773		FALSE
A_21_P0006821	TCONS_00018097			XLOC_008366		3.24793	3.84235	7.03995	2.59246	4.1472	3.36194		4.56796	3.7211	3.2384	2.86419	3.64024	3.36632		3.29462	3.78463	3.38802	3.65464		0.287169	1.46636	0.953655	1.01277		FALSE
A_32_P225816	NM_022114	NM_022114	63976	PRDM16	PR domain containing 16	3.9629	3.84235	7.73323	3.77149	4.18735	9.13715		4.98299	3.75822	3.65464	3.71768	4.89178	4.07414		3.67243	4.28309	3.38802	5.37287		0.87008	0.935678	0.735535	0.756449		FALSE
A_32_P101699	BC052334	BC052334	729887	LOC729887	uncharacterized LOC729887	9.51828	9.61339	9.75186	9.66	9.69501	9.88774		8.82625	8.78953	8.74987	9.4906	9.50426	9.52961		9.33385	9.46528	9.44973	9.67364		8.45215e-06	0.607263	0.338083	0.893712		TRUE
A_33_P3533325	AK055244	AK055244	284244	LOC284244	uncharacterized LOC284244	4.30378	4.17991	3.56605	3.35755	3.66178	3.75489		3.86109	3.87344	3.59991	3.89785	3.51175	3.98868		3.61839	4.21432	3.21917	5.07815		0.907111	0.985358	0.834043	0.851272		FALSE
A_33_P3361412	NM_018420	NM_018420	55356	SLC22A15	solute carrier family 22, member 15	6.80474	7.10754	6.99435	7.33985	7.1217	7.20182		6.66888	7.08048	7.29835	7.05698	7.61195	7.0079		7.26986	6.78484	7.10558	6.96795		0.476956	0.864715	0.973598	0.993495		FALSE
A_21_P0001393	TCONS_00001212			XLOC_000478		4.60177	4.54496	5.40408	4.57365	4.76155	4.40939		4.11894	4.53138	3.75489	4.32867	5.96217	4.83605		5.22641	4.41785	3.94544	3.65464		0.163496	0.533208	0.140413	2.03086		FALSE
A_23_P211785	NM_003420	NM_003420	7584	ZNF35	zinc finger protein 35	7.17243	6.9805	7.90576	7.0241	6.94727	7.2854		7.00633	7.17571	6.94508	6.91027	6.97871	6.86959		6.91064	7.09342	7.06474	6.87652		0.181161	1.08888	0.833118	1.022		FALSE
A_33_P3347387	THC2759738					8.35494	8.41045	8.42469	8.53236	8.33651	8.61758		8.79492	8.99161	8.8393	8.40753	8.40328	8.19791		8.21067	7.98762	8.41983	8.2534		0.00411598	1.453	0.230017	0.848231		FALSE
A_21_P0007445	TCONS_00019971			XLOC_009249		3.3443	3.92778	3.31741	3.17991	3.37069	3.14975		4.07146	3.94544	3.75489	3.51175	3.3837	3.48784		3.36632	4.0607	3.38802	3.20457		0.00984083	1.37824	0.365207	1.33535		FALSE
A_33_P3436646	AK091114	AK091114	151657	LOC151657	uncharacterized LOC151657	5.23242	5.52356	5.26679	5.66	5.76653	5.26913		4.47573	4.71939	4.67772	5.64024	5.45635	5.47877		5.54061	5.50978	5.50283	4.33762		0.000688842	0.535574	0.408292	1.52094		TRUE
A_23_P54556	NM_014048	NM_014048	57496	MKL2	MKL/myocardin-like 2	10.2315	10.1684	10.1968	10.3496	10.2553	10.4679		10.4046	10.254	10.2398	10.3557	10.2411	10.1599		10.3093	10.3884	10.245	10.1502		0.575157	1.03328	0.133808	1.11056		FALSE
A_32_P172882	NR_029380	NR_029380	399806	FLJ41350	uncharacterized LOC399806	3.3443	2.96	3.31741	3.35755	3.42626	4.18982		2.91289	3.48382	3.80735	3.71768	2.81378	3.60363		5.19106	3.46352	3.48382	3.80735		0.955381	1.01606	0.519072	1.60404		FALSE
A_23_P112201	NM_015061	NM_015061	23081	KDM4C	lysine (K)-specific demethylase 4C	9.10107	9.21075	9.19048	9.23272	9.29799	9.29613		8.37843	8.87316	8.67298	9.19468	9.162	9.14673		9.21958	9.13771	9.19868	9.0145		0.0218622	0.694343	0.54878	1.05122		FALSE
A_23_P213336	NM_000800	NM_000800	2246	FGF1	fibroblast growth factor 1 (acidic)	3.49985	3.62936	3.96434	2.97728	3.08746	3.75489		4.53528	4.18239	3.30378	4.14975	3.80413	3.80735		6.57554	3.8392	3.54689	4.10591		0.832227	1.06197	0.426934	2.60443		FALSE
A_33_P3271171	ENST00000358389	AL133647	4849	CNOT3	CCR4-NOT transcription complex, subunit 3	7.47675	7.98922	7.84774	7.60779	7.92667	8.11553		7.47953	7.86824	7.5394	7.82595	7.9771	7.82257		7.90651	7.4931	7.62011	7.86824		0.133744	0.843143	0.870963	0.969717		FALSE
A_23_P130027	NM_017957	NM_017957	55040	EPN3	epsin 3	8.51033	7.85263	7.73323	7.71896	7.90275	8.30549		10.0611	9.70169	9.25628	8.08895	8.33741	8.04653		8.54412	8.67728	7.85136	8.0093		0.00373005	2.85875	0.0222819	1.60255		TRUE
A_21_P0006080	TCONS_00015830			XLOC_007727		2.41785	3.12412	3.15987	2.97728	3.2384	2.71425		2.12928	2.96	2.39232	3.57743	4.84549	3.2384		7.37504	3.46352	3.11894	2.56224		0.063526	0.380709	0.32174	5.97397		FALSE
A_21_P0004515	ENST00000503843	XR_108588		XLOC_004452		3.77149	4.54496	6.81598	3.84235	4.41785	7.89387		4.16993	3.92184	3.98868	3.71768	9.51733	4.41151		5.02237	3.96867	3.38802	3.80735		0.368013	0.276364	0.254177	1.86326		FALSE
A_23_P117424	NM_025230	NM_025230	80344	DCAF11	DDB1 and CUL4 associated factor 11	10.2631	10.3059	10.3294	10.313	10.1787	10.2793		10.0414	9.9309	9.96518	10.3365	10.3025	10.2942		10.3526	10.253	10.4629	10.293		0.000700194	0.794474	0.525001	0.949228		FALSE
A_21_P0013414	ENST00000451792	BQ082573		XLOC_l2_013730		4.01681	3.92778	4.28077	4.2384	4.23122	3.94251		4.40727	3.57743	3.85175	3.94837	4.26913	3.90087		4.16993	3.68299	4.11374	3.90087		0.745448	0.93694	0.789673	0.945504		FALSE
A_23_P356717	NM_181670	NM_181670	56899	ANKS1B	ankyrin repeat and sterile alpha motif domain containing 1B	3.49985	3.04439	4.20457	3.35755	3.08746	2.81378		3	3.75822	2.99435	3.08746	4.26913	3.2384		2.65821	3.3443	3.21917	3.04439		0.566184	0.823131	0.747707	0.913497		FALSE
A_21_P0006685	ENST00000441348			XLOC_008512		4.53528	4.81378	6.97441	4.70304	4.63481	4.74483		3.86109	4.69349	4.72962	5.25974	4.96723	4.83605		4.82496	4.45327	5.04029	4.60918		0.128428	0.66299	0.581218	0.879271		FALSE
A_24_P397817	NM_000230	NM_000230	3952	LEP	leptin	3.90388	3.46352	4.25385	3.89785	3.92778	3.75489		3.46352	3.48382	3.70736	3.71768	3.2384	4.11894		3.55459	3.92778	3.7039	3.12412		0.626545	0.907451	0.442785	1.25455		FALSE
A_21_P0000767	NR_038330	NR_038330		LOC100505540	uncharacterized LOC100505540	3.15482	3.79116	3.08746	3.89785	3.37069	3.94251		4.28309	3.04439	3.15987	3.42626	3.90087	3.2384		3.72792	3.92778	3.54689	4.03067		0.955762	0.982098	0.895027	1.02745		FALSE
A_23_P205575	NM_022571	NM_022571	64582	GPR135	G protein-coupled receptor 135	9.55279	9.89657	9.67975	9.7754	9.99263	9.7701		8.42561	8.97844	8.55111	9.67447	9.84823	9.93774		10.0082	9.45994	9.80039	9.58784		0.00317091	0.444906	0.904333	1.02809		TRUE
A_21_P0000768	NR_038331	NR_038331		LOC100505545	uncharacterized LOC100505545	4.21432	3.74147	3.62571	3.89785	3.37069	4.06878		3.61102	3.30378	3.36194	3.08746	3.64024	3.36632		2.65821	3.78463	4.25503	2		0.758903	1.04312	0.947387	1.06726		FALSE
A_24_P904903	NM_004640	NM_004640	7919	DDX39B	DEAD (Asp-Glu-Ala-Asp) box polypeptide 39B	9.02358	8.90567	8.71607	8.63957	8.85662	8.84088		8.50978	8.31302	8.62793	8.77376	8.61758	8.94215		8.73762	8.88111	8.65782	8.69251		0.0883805	0.815495	0.210678	1.09749		FALSE
A_21_P0008714	TCONS_00023595			XLOC_011407		4.30378	4.78463	3.96434	4.32418	4.01681	4.33762		4.32867	3.98299	4.18239	4.10329	3.94544	4.2396		3.61839	4.25503	4.16993	4.03067		0.629248	1.04868	0.665458	0.892801		FALSE
A_33_P3612740	NM_001032730	NM_001032730	84196	USP48	ubiquitin specific peptidase 48	8.68814	8.60594	8.4397	8.50953	8.52368	8.53613		8.38418	8.25768	8.28901	8.58696	8.46046	8.39433		8.49073	8.42587	8.50879	8.51859		0.0667697	0.888664	0.233291	0.962334		FALSE
A_23_P371777	ENST00000490216	BC036375	1636	ACE	angiotensin I converting enzyme (peptidyl-dipeptidase A) 1	2.41785	4.37287	3.56605	3.95128	4.01681	4.71939		3.96578	3.75822	3.94544	3.94837	5.77972	3.08746		3.82972	3.78463	3.11894	2.96		0.656563	0.767356	0.0113805	1.70256		FALSE
A_23_P202496	NM_022451	NM_022451	64318	NOC3L	nucleolar complex associated 3 homolog (S. cerevisiae)	11.7091	11.3553	11.019	11.0563	11.129	11.2087		10.5114	10.4683	10.5427	11.26	10.8301	11.1558		11.0819	11.1666	11.0424	11.0546		0.0118988	0.671511	0.218822	1.05391		FALSE
A_33_P3328782	NR_026771	NR_026771	26082	DKFZP434L187	uncharacterized LOC26082	3.77149	3.96867	6.22279	3.17991	3.92778	4.633		3.3837	3.84235	3.65464	3.76818	3.3837	3.54689		3.36632	4.21432	3.7039	3.27146		0.744478	1.04293	0.589921	1.2334		FALSE
ERCC-00170_100	DQ516773					4.93369	4.33985	3.76818	4.63662	4.18735	4.66		4.69174	4.30378	4.10591	4.54303	4.48382	4.15987		4.35975	4.14211	3.8392	4.03067		0.898494	0.980488	0.161042	1.24487		FALSE
A_33_P3391105	NM_002332	NM_002332	4035	LRP1	low density lipoprotein receptor-related protein 1	5.63481	5.5708	5.26679	5.40621	5.41785	5.26913		6.26913	6.18735	5.95347	5.50383	5.53916	5.59712		5.84156	5.53916	5.66888	5.54978		0.00389569	1.50519	0.667494	1.05777		TRUE
A_33_P3395859	NM_001193623	NM_001193623	147646	LOC147646	uncharacterized LOC147646	5.64746	5.13443	5.18611	5.44087	5.25857	5.39981		5.5859	5.05189	4.87498	5.02237	6.20671	5.19906		5.45533	4.99152	5.46964	5.64205		0.513706	0.809374	0.311217	0.794202		FALSE
A_21_P0010936	ENST00000414939			XLOC_l2_001875		6.33204	5.99294	6.3581	5.78872	6.12412	6.13378		5.73809	5.38262	5.29347	6.29232	5.83052	6.15735		6.14625	6.26854	6.19168	6.53406		0.0321814	0.64977	0.482515	0.897839		FALSE
ERCC-00148_99	DQ883642					6.30178	6.9805	6.7879	6.19814	6.62708	7.97432		6.49785	6.48029	6.11634	6.08481	6.89785	6.72558		7.01924	6.31402	6.27263	7.05477		0.500936	0.867789	0.996068	1.00203		FALSE
A_33_P3245575	NM_024656	NM_024656	79709	GLT25D1	glycosyltransferase 25 domain containing 1	8.92045	8.63004	8.57955	8.84191	8.76932	8.93728		8.9552	8.77859	9.03622	8.86457	8.99161	9.04042		8.66389	8.88111	8.85336	8.98308		0.671473	0.971173	0.368475	0.90393		FALSE
A_33_P3393200	NM_194286	NM_194286	84530	SRRM4	serine/arginine repetitive matrix 4	3.3443	3.26209	2.37504	2.41785	3.42626	2.06609		3.11894	2.10852	3.42626	2.86419	2.81378	3.15482		3.21917	3.57743	3	2.76818		0.891818	0.959474	0.137525	1.42821		FALSE
A_23_P1014	NR_026761	NR_026761	84791	LINC00467	long intergenic non-protein coding RNA 467	12.2109	12.2804	12.3047	12.2671	12.2774	12.324		12.2231	12.213	12.2794	12.2898	12.354	12.2381		12.3731	12.3416	12.3367	12.2943		0.231816	0.962292	0.253915	1.02943		FALSE
A_21_P0013162	NR_034115	NR_034115		LOC729178	uncharacterized LOC729178	4.73132	5.39981	4.87036	5.36413	4.82177	4.77479		5.52356	5.45327	4.97871	4.40939	4.96723	5.10983		4.82496	5.15608	5.04029	4.79442		0.148176	1.40415	0.756649	1.05202		FALSE
A_24_P921366	NM_033138	NM_033138	800	CALD1	caldesmon 1	11.9089	11.932	11.9772	11.9543	11.8767	11.9315		11.7512	11.8474	11.8556	11.8818	11.9054	11.9634		12.0762	12.0848	11.9871	11.9933		0.0752826	0.933824	0.00342858	1.06459		FALSE
A_33_P3367855	NM_005027	NM_005027	5296	PIK3R2	phosphoinositide-3-kinase, regulatory subunit 2 (beta)	13.3953	13.3785	13.4024	13.5112	13.4772	13.4827		13.8378	13.7297	13.7122	13.4456	13.531	13.5072		13.6977	13.5678	13.5399	13.4725		0.00478357	1.20187	0.22568	1.09172		FALSE
A_33_P3789327	AV755695	AV755695	100113393	SNORD12B	small nucleolar RNA, C/D box 12B	4.06878	3.74147	4.35315	3.84235	4.10591	4.03067		4.40727	6.04781	3.94544	4.10329	4.58496	4.03342		3.86419	4.0607	3.54689	3.75822		0.444916	1.47388	0.164811	1.23961		FALSE
A_23_P300600	NM_021076	NM_021076	4744	NEFH	neurofilament, heavy polypeptide	13.8831	13.7721	13.6082	13.5656	13.7072	13.6881		13.0541	12.8889	12.8344	13.6043	13.4663	13.6977		13.3886	13.4126	13.3209	13.3894		0.00214304	0.631287	0.337144	1.032		TRUE
A_21_P0005136	THC2784169			XLOC_005479		3.9629	4.41151	5.29002	3.77149	4.3443	7.42613		4.19722	4.74483	4.03067	4.14975	4.48382	4.71939		4.93664	3.87958	4.25503	4.36413		0.665194	0.915896	0.869989	1.07068		FALSE
A_23_P118246	NM_016095	NM_016095	51659	GINS2	GINS complex subunit 2 (Psf2 homolog)	11.7263	11.6402	11.5906	11.6352	11.6412	11.7259		11.8154	11.5417	11.5469	11.8036	11.6472	11.7494		11.5854	11.9322	11.7038	11.7382		0.38516	0.933854	0.848383	1.02654		FALSE
A_24_P134789	NM_181688	NM_181688	353333	KRTAP10-10	keratin associated protein 10-10	6.77643	7.15387	7.33246	6.82575	7.07498	7.15608		7.07498	6.98762	7.2393	6.28396	7.30862	7.09507		7.30064	7.08514	6.59105	7.2393		0.55792	1.15249	0.50158	1.21227		FALSE
A_33_P3350748	NM_005556	NM_005556	3855	KRT7	keratin 7	17.413	17.1667	17.0574	16.9456	16.987	17.0345		17.1423	16.9723	16.9424	17.0442	16.9155	17.1244		17.0442	17.1562	16.8945	16.9456		0.92258	0.993778	0.0995941	1.13301		FALSE
A_23_P303423	NM_020846	NM_020846	57606	SLAIN2	SLAIN motif family, member 2	5.54303	5.50383	5.45841	6.14466	5.86496	5.2131		5.5859	6.0607	5.3072	5.87267	5.72323	5.6101		6.10689	5.49386	5.76736	5.6591		0.736192	0.943392	0.805802	1.06226		FALSE
A_23_P380917	NM_014300	NM_014300	23478	SEC11A	SEC11 homolog A (S. cerevisiae)	14.5253	14.5173	14.5418	14.5071	14.6134	14.5743		14.345	14.3946	14.3723	14.6	14.5989	14.5545		14.5233	14.4933	14.5945	14.5651		0.000498371	0.862258	0.0764332	0.951643		FALSE
A_23_P84154	NM_018460	NM_018460	55843	ARHGAP15	Rho GTPase activating protein 15	4.06878	3.74147	3.56605	3.51175	3.92778	3.84862		3.30378	3.92184	3.54689	3.8392	3.84862	3.85175		3.72792	4.21432	3	2.96		0.228086	0.837588	0.0556096	1.98773		FALSE
A_23_P145146	NM_002598	NM_002598	5134	PDCD2	programmed cell death 2	12.8003	12.7091	12.6412	12.7055	12.6739	12.7025		12.4952	12.4569	12.5002	12.7704	12.8167	12.891		12.6165	12.7917	12.6108	12.7233		0.000818182	0.788982	0.756119	1.026		FALSE
A_33_P3298430	NM_001010924	NM_001010924	221061	FAM171A1	family with sequence similarity 171, member A1	5.73471	5.85798	8.06643	5.78872	6.14466	6.18673		6.36578	6.44631	6.46276	5.76321	5.83052	6.23422		5.65284	5.80977	6.01681	5.54978		0.0324873	1.39697	0.852401	0.964605		FALSE
A_21_P0010376	ENST00000416352			XLOC_014338		4.73132	4.99152	5.49386	4.78953	4.87652	5.39981		4.95855	4.53138	5.14848	4.77479	4.92035	5.00703		5.09803	5.19599	4.94837	5.00843		0.918316	0.985377	0.099134	1.12398		FALSE
A_23_P141126	NM_000154	NM_000154	2584	GALK1	galactokinase 1	8.30827	8.36256	8.35989	8.31529	8.08829	8.23384		8.88417	8.82491	8.62981	8.38559	8.30606	8.32741		8.97831	8.56463	8.25783	8.34942		0.00543453	1.35655	0.157877	1.38304		FALSE
A_33_P3403937	AK124011	AK124011	100129399	LOC100129399	uncharacterized LOC100129399	4.96145	5.03892	4.82337	4.63662	5.03067	4.86264		5.16113	5.07682	5.18611	4.88111	4.63662	4.94398		4.99577	5.26327	4.85175	4.79442		0.032069	1.24901	0.154399	1.23665		FALSE
A_21_P0007119	NR_033847	NR_033847		FLJ37035	uncharacterized LOC399821	8.12161	8.02998	8.00895	8.07773	7.91812	7.99541		7.22219	6.98762	7.46033	8.15228	8.11569	8.16569		8.08414	8.21614	8.13105	8.07062		0.00256713	0.528078	0.56705	1.03477		TRUE
ERCC-00054_84	DQ516731					3.49985	4.10329	4.12928	3.51175	3.86728	3.94251		3.46352	6.99329	3.48382	3.51175	4.3443	4.3443		3.82972	4.01959	4.00562	3.94544		0.655534	1.49495	0.660245	0.965349		FALSE
A_21_P0012989	ENST00000503882			XLOC_l2_012054		4.98299	5.11374	5.38532	4.70304	5.12153	4.59991		6.32474	6.74987	6.47978	4.92778	5.12024	5.08481		4.87036	5.42206	4.85175	4.98726		0.000430174	2.77763	0.508507	1.17016		TRUE
A_33_P3248231	AK092783	AK092783	283028	LOC283028	uncharacterized LOC283028	5.6193	5.5708	5.36413	5.59898	5.55267	5.66711		5.71939	6.23542	5.49386	5.62297	5.66711	5.56701		5.68299	5.69	5.56415	5.42522		0.423404	1.14646	0.110182	1.1422		FALSE
ERCC-00023_60	DQ516744					3.49985	3.74147	3.72792	3.65464	3.82972	3.42626		4.32867	3.92184	3.70736	3.8392	3.90087	4.26913		3.36632	4.17742	3.8392	3.75822		0.94337	0.988212	0.95348	0.981566		FALSE
A_23_P104146	NM_005095	NM_005095	9202	ZMYM4	zinc finger, MYM-type 4	9.75021	9.68951	9.70898	9.80698	9.80365	9.76795		9.53509	9.44644	9.56457	9.83235	9.70822	9.68467		9.76692	9.78908	9.67907	9.77247		0.017449	0.854777	0.390188	1.03686		FALSE
A_23_P138631	NM_005445	NM_005445	9126	SMC3	structural maintenance of chromosomes 3	11.159	10.8984	10.9187	10.79	10.8737	10.9126		10.8263	10.7866	10.6442	10.6643	10.7754	10.8653		10.9655	10.8849	10.7993	10.8326		0.852104	0.989005	0.12915	1.07869		FALSE
A_23_P153301	NM_004363	NM_004363	1048	CEACAM5	carcinoembryonic antigen-related cell adhesion molecule 5	3.71768	3.5157	3.43879	3.17991	3	3.94251		3.86109	3.48382	3.48382	3.8392	3.45943	3.48784		3.36632	3.96867	3.7039	3.48382		0.939838	1.00981	0.839716	1.05236		FALSE
A_33_P3318963	ENST00000405557		5435	POLR2F	polymerase (RNA) II (DNA directed) polypeptide F	4.11894	4.17991	8.21644	3.89785	4.23122	4.33762		4.32867	5.23122	4.25503	4.32867	4.19476	4.37504		4.09011	4.34873	4.16993	3.75822		0.391758	1.23583	0.403735	1.19362		FALSE
A_33_P3352767	NM_002386	NM_002386	4157	MC1R	melanocortin 1 receptor (alpha melanocyte stimulating hormone receptor)	9.32002	9.38701	9.7468	9.78218	9.52784	9.62856		10.6107	10.6575	10.6326	9.90961	9.79411	9.82045		10.4788	10.091	9.94077	9.63254		2.95946e-05	1.7317	0.181947	1.41248		TRUE
A_21_P0001800	BC031974	BC031974		XLOC_002487		5.69262	5.43775	5.88111	5.78872	5.71081	6.35425		5.67684	6.48029	5.54978	5.43775	5.49386	5.69566		7.06676	5.61195	5.46964	5.64205		0.298785	1.28332	0.396764	1.72131		FALSE
A_33_P3229027	NM_173828	NM_173828	285613	RELL2	RELT-like 2	11.8073	11.8541	11.9544	11.981	11.8215	11.9675		11.9441	11.8626	11.9575	11.881	11.8858	11.9783		11.8222	11.9122	11.8856	11.94		0.890369	1.00442	0.477063	0.968876		FALSE
A_23_P76291	NM_007244	NM_007244	11272	PRR4	proline rich 4 (lacrimal)	8.40341	8.50469	8.58167	8.43619	8.29835	8.32629		7.88903	7.86225	7.9491	8.52778	8.52827	8.43189		8.58555	8.63662	8.52258	8.41759		0.000131164	0.661652	0.137044	1.10267		TRUE
A_21_P0007869	TCONS_00021289			XLOC_010016		4.88035	5.03892	5.45841	5.3298	5.16993	5.38262		5.19722	4.74483	5.29347	4.66711	5.39981	5.59712		5.02237	5.3298	5.12541	5.03205		0.687101	0.905734	0.60613	1.06981		FALSE
A_23_P117225	NM_000123	NM_000123	2073	ERCC5	excision repair cross-complementing rodent repair deficiency, complementation group 5	11.3913	11.1924	11.2091	11.3322	11.1463	11.2463		11.1231	11.0083	11.2709	11.2733	11.2945	11.2796		11.2822	11.4798	11.3328	11.1979		0.123533	0.90227	0.435774	1.08343		FALSE
A_33_P3318027	NM_001320	NM_001320	1460	CSNK2B	casein kinase 2, beta polypeptide	13.7412	13.5693	13.7383	13.6418	13.5746	13.6851		13.7641	13.7006	13.7657	13.6521	13.6501	13.7276		13.6356	13.7174	13.6356	13.7104		0.115343	1.04743	0.955373	1.00243		FALSE
A_24_P53519	NM_005483	NM_005483	10036	CHAF1A	chromatin assembly factor 1, subunit A (p150)	11.5728	11.4314	11.645	11.5636	11.4993	11.5832		12.0786	11.8978	11.7117	11.5386	11.6714	11.6028		11.7374	11.8133	11.5721	11.6546		0.0606991	1.22413	0.101803	1.11886		FALSE
A_23_P138461	NM_021830	NM_021830	56652	C10orf2	chromosome 10 open reading frame 2	9.09918	8.83358	8.65715	8.62993	8.71317	8.7227		8.21044	8.35466	8.36755	8.74147	8.50606	8.85759		8.53467	8.69076	8.35652	8.5394		0.0273301	0.762696	0.304093	1.12097		FALSE
A_24_P84428	NM_014412	NM_014412	27101	CACYBP	calcyclin binding protein	11.0609	11.0118	10.9381	11.007	10.9231	11.065		10.954	10.9549	10.744	10.9215	10.8571	11.0159		10.8667	10.8587	10.9238	10.8011		0.603904	0.967811	0.996666	1.0002		FALSE
A_23_P205686	NM_000021	NM_000021	5663	PSEN1	presenilin 1	11.1984	11.0729	11.1647	11.2389	10.9885	11.0967		11.2567	11.2545	11.3752	11.2245	11.0889	11.3189		11.1109	11.3414	11.2391	11.2328		0.337158	1.06046	0.940056	0.993235		FALSE
A_33_P3372281	NM_020662	NM_020662	57380	MRS2	MRS2 magnesium homeostasis factor homolog (S. cerevisiae)	9.01524	8.73439	8.661	8.7421	8.75363	8.87085		8.94251	8.80574	8.86312	8.7936	8.70811	8.91565		8.65195	8.91158	8.79014	8.85915		0.420442	1.04585	0.7798	0.970714		FALSE
A_24_P250922	NM_000963	NM_000963	5743	PTGS2	prostaglandin-endoperoxide synthase 2 (prostaglandin G/H synthase and cyclooxygenase)	9.78658	9.80365	9.55606	10.0164	10.2553	10.2181		10.5752	10.8531	10.8978	10.016	10.0854	9.95731		9.16121	9.33357	9.94045	10.0348		0.00215527	1.68857	0.017164	0.598643		TRUE
A_21_P0005668	ENST00000517573			XLOC_006734		3.3443	3.04439	2.82018	2.74819	3.30378	2.61471		2.65105	2.96	2.62205	2.96	2.59246	2.65821		3.05528	3.68299	3.48382	3.20457		0.964184	1.0052	0.948719	1.01744		FALSE
A_24_P282383	NM_000257	NM_000257	4625	MYH7	myosin, heavy chain 7, cardiac muscle, beta	3.49985	3.62936	2.24793	3.08746	3.7211	3.29921		3.80735	5.58308	3.94544	3.26209	2.45943	3.36632		4.71768	3.74483	3.8392	3.60363		0.0907427	2.66847	0.415518	1.42389		FALSE
A_33_P3317453	THC2636181					4.21432	3.92778	5.38532	3.77149	3.7211	5.07948		3.61102	4.93811	3.75489	3.57743	4.48382	3.85175		4.9571	3.68299	3.8392	4.48784		0.806749	1.09455	0.846994	1.1146		FALSE
A_21_P0014502	XR_110120	XR_110120		LOC100287803	uncharacterized LOC100287803	6.544	6.4476	6.81598	6.56105	6.37287	6.81538		6.92258	6.67419	6.32193	6.54279	6.89785	6.18177		6.62365	6.45224	6.6865	6.47472		0.73338	1.07086	0.783791	0.970861		FALSE
A_33_P3376434	NM_001080517	NM_001080517	55209	SETD5	SET domain containing 5	8.07431	8.00317	8.08406	7.86959	7.85194	7.80876		7.51076	7.38276	7.49448	7.87296	7.72951	7.93747		7.82496	8.02471	7.89368	7.88541		0.00639408	0.766321	0.757812	1.02476		FALSE
A_33_P3260125	NM_001013693	NM_001013693	401944	LDLRAD2	low density lipoprotein receptor class A domain containing 2	3.77149	3.26209	1.65821	3.26209	3.2384	3.29921		3.11894	3.11894	3.70736	2.96	3.94544	2.91886		3.05528	3.46352	3.30378	3.54689		0.922387	1.02834	0.557181	0.891351		FALSE
A_32_P220750	NM_001032392	NM_001032392	5343	PLGLB1	plasminogen-like B1	4.30378	4.17991	4.28077	4.19229	4.10591	4.03067		4.66178	5.80977	4.57175	4.24555	4.54882	4.86264		4.30378	4.28309	4.3443	4.46862		0.349479	1.37754	0.214752	0.924647		FALSE
A_24_P22746	NM_175907	NM_175907	284273	ZADH2	zinc binding alcohol dehydrogenase domain containing 2	8.07431	8.13306	8.03041	8.07272	7.96488	8.04474		8.4852	8.21977	7.93976	7.9393	7.917	8.18766		8.06162	8.09391	8.07498	8.07062		0.327745	1.1489	0.789217	1.00345		FALSE
A_23_P116624	NM_004211	NM_004211	9152	SLC6A5	solute carrier family 6 (neurotransmitter transporter, glycine), member 5	4.98299	5.50383	5.68299	4.53916	5.41785	5.07948		5.03067	5.11634	5.27961	4.82814	4.96723	5.35755		4.91737	4.93369	4.85175	5.24555		0.628662	1.06528	0.595911	0.9182		FALSE
A_21_P0002671	ENST00000448595			XLOC_002221		3.71768	3.96867	3	3.51175	3.7211	3.94251		4.47573	3.18982	3.85175	3.57743	3.74819	3.90087		3.82972	3.46352	3.94544	3.75822		0.812584	1.0695	0.423457	0.867412		FALSE
A_33_P3403693	NM_031410	NM_031410	56147	PCDHA1	protocadherin alpha 1	4.21432	2.96	3.56605	2.74819	3.48784	3.42626		3.53916	3.18982	3.65464	3.57743	3.2384	3.90087		2.41785	3.8392	3.7039	3.04439		0.663654	0.925929	0.783569	0.843453		FALSE
A_33_P3283350	A_33_P3283350					5.39017	5.75154	5.77726	5.36413	5.51865	5.65105		5.55267	5.27146	5.33651	4.92778	5.36687	5.69566		5.22641	5.08481	5.50283	5.72366		0.823257	1.04014	0.0732377	0.728178		FALSE
A_33_P3394223	BC087847	BC087847				3.3443	3.04439	2.24793	3.84235	3.37069	4.18982		3.46352	2.81378	2.39232	3.42626	2.71425	3.48784		2.65821	3.68299	3.38802	3.27146		0.467379	0.801305	0.786812	0.895561		FALSE
A_21_P0002430	THC2614847			XLOC_002066		4.25739	4.10329	4.09803	4.42836	4.38802	3.98584		3.11894	3.75822	4.18239	3.57743	4.79604	3.94544		3.82972	3.87958	4.0607	3.75822		0.426864	0.747536	0.754877	0.962724		FALSE
A_23_P113572	NM_001770	NM_001770	930	CD19	CD19 molecule	3.90388	4.17991	4.77149	4.10329	4.3443	4.83052		3.74483	3.80413	4.22159	3.57743	4.19476	4.07414		4.89178	4.51175	3.38802	4.18239		0.921648	0.982645	0.172829	1.88761		FALSE
A_32_P73217	NM_020141	NM_020141	56900	TMEM167B	transmembrane protein 167B	8.08414	8.45443	8.06306	8.24169	8.32284	8.40906		7.33343	7.41231	7.81578	8.37218	8.31132	8.12654		8.1507	8.03351	8.25783	8.33211		0.0108419	0.594806	0.0997513	0.868824		FALSE
A_33_P3349619	A_33_P3349619					5.00703	5.33092	7.3526	5.09935	5.12153	5.83052		5.9737	5.7936	5.47877	4.77479	5.64024	5.19906		4.91737	5.53916	4.77479	4.87036		0.132615	1.458	0.32615	1.32472		FALSE
A_33_P3271051	NM_004227	NM_004227	9265	CYTH3	cytohesin 3	11.7797	11.5327	11.4717	11.6415	11.5714	11.623		11.9968	11.8465	11.8298	11.5551	11.6629	11.5314		11.6284	11.7461	11.5764	11.6749		0.00994253	1.23792	0.506244	1.04362		FALSE
A_24_P930975	NM_001115152	NM_001115152	100131439	CD300LD	CD300 molecule-like family member d	4.3443	4.37287	5.60918	3.65464	4.3443	4.18982		3.86109	4.35975	3.75489	3.76818	4.41785	4.15987		3.05528	4.0607	4.16993	3.54689		0.666154	0.918025	0.66195	0.812016		FALSE
A_24_P243776	NM_021994	NM_021994	11179	ZNF277	zinc finger protein 277	9.55573	9.26569	9.36799	9.23549	9.14195	9.41647		9.51527	9.42036	9.33867	9.2298	9.30264	9.22129		9.29906	9.23062	9.13403	9.22799		0.038617	1.12781	0.285976	1.05983		FALSE
A_33_P3363660	NP511337					3.9629	3.39232	4.66711	3.77149	3.82972	3.84862		3.3837	3.94544	4.03067	3.89785	4.48382	3.80735		3.49586	3.63662	3.54689	3.85175		0.399643	0.825649	0.511068	0.911881		FALSE
ERCC-00013_180	EF011062					3.90388	3.84235	3.56605	4.26913	4.10591	3.23362		3.46352	4.01959	3.75489	4.14975	4.03892	3.60363		3.36632	4.34873	4.20701	3.94544		0.469401	0.879793	0.708938	0.859337		FALSE
A_33_P3310070	NM_004514	NM_004514	3607	FOXK2	forkhead box K2	7.31118	7.2593	6.99435	7.08912	7.31004	7.1225		7.17493	7.10001	7.23362	7.10099	7.05359	7.14752		6.81698	6.94563	6.95456	7.04849		0.218807	1.04886	0.270239	0.920048		FALSE
A_33_P3417404	XR_108280	XR_108280	400728	FAM87B	family with sequence similarity 87, member B	4.82496	4.60548	4.5157	4.98371	4.82177	4.83052		3.74483	4.11894	4.25503	5.29921	4.74819	5.14593		4.64024	5.01959	5.21796	5.16616		0.0102385	0.491464	0.199067	0.778008		FALSE
A_33_P3370881	XM_003403707	XM_003403707	390937	LOC390937	Ets2 repressor factor-like	4.53528	4.83605	4.17742	4.73132	4.49185	4.33762		4.66178	4.04985	3.94544	5.18115	4.58496	5.07012		4.35975	3.96867	4.99152	4.58308		0.0657125	0.604415	0.158388	0.649277		FALSE
A_23_P40039	NM_031445	NM_031445	83607	AMMECR1L	AMME chromosomal region gene 1-like	11.3364	11.5892	11.4378	11.6374	11.5961	11.4374		11.1585	11.2275	11.4268	11.48	11.5759	11.4259		11.5347	11.2415	11.5393	11.3852		0.0716535	0.856785	0.698132	0.949901		FALSE
A_33_P3333232	ENST00000440451	XM_003118909				2.83289	2.03342	2.37504	2.74819	1.99435	2.81378		3.30378	2.62205	2.07682	4.10329	2.81378	3.2384		4.19722	2.86419	3.38802	4.63662		0.239352	0.608105	0.650592	0.716173		FALSE
ERCC-00023_60	DQ516744					3.49985	3.67596	3.96434	3.51175	3.86728	4.83052		3.11894	3.84235	3.70736	3.26209	4.03892	3.90087		4.19722	3.87958	3.62936	4.22641		0.615053	0.884085	0.774831	1.07961		FALSE
ERCC-00044_175	DQ459424					2.71425	3.39232	3.50779	3.77149	3.08746	3.80413		3.11894	2.71425	3.15987	3.26209	3.3837	3.30378		4.48382	3.04439	3.54689	7.18333		0.0953168	0.801714	0.498976	0.329647		FALSE
ERCC-00111_144	DQ883685					4.3837	4.57554	4.28077	4.40088	3.82972	4.11114		4.28309	3.57743	4.48382	4.47978	7.55794	3.90087		4.09011	3.87958	4.25503	5.74987		0.362881	0.435853	0.309994	0.493937		FALSE
A_23_P20532	ENST00000276974	AK024257	728577	CNTNAP3B	contactin associated protein-like 3B	6.96073	6.50928	6.65955	6.63436	6.51225	6.52699		6.544	6.5157	6.62525	7.16365	6.84941	6.62662		6.82893	6.63662	6.62342	6.77314		0.116243	0.802047	0.803724	1.0242		FALSE
A_33_P3352134	NM_030803	NM_030803	55054	ATG16L1	ATG16 autophagy related 16-like 1 (S. cerevisiae)	6.28367	6.17804	5.9737	5.86651	6.13571	6.2396		6.17243	5.94105	5.88722	5.91737	5.50978	6.02652		5.59898	5.95855	6.08779	5.85953		0.368225	1.13472	0.456691	0.873635		FALSE
A_23_P164912	NM_022165	NM_022165	64130	LIN7B	lin-7 homolog B (C. elegans)	8.61661	8.76352	8.85604	9.04508	8.87963	9.03316		8.37599	8.58473	8.64982	9.10107	9.17571	8.94004		9.16121	8.87656	8.99055	9.03845		0.00771112	0.689954	0.978494	1.00305		FALSE
ERCC-00048_92	DQ883671					3.90388	4.25974	3.56605	3.35755	3.48784	4.03067		3.96578	3.48382	3.15987	3.65464	3.64024	3.48784		2.96	3.57743	3.8392	4.03067		0.821775	0.960761	0.175421	0.630156		FALSE
A_24_P410627	NM_001145125	NM_001145125	23608	MKRN1	makorin ring finger protein 1	9.81478	9.8108	9.91476	9.74184	9.84161	9.81478		10.1281	10.1045	10.0907	9.7687	9.7045	9.78018		9.69507	9.69865	9.74625	9.92532		0.000162503	1.28044	0.260982	0.908193		FALSE
A_23_P371410	NM_207578	NM_207578	5567	PRKACB	protein kinase, cAMP-dependent, catalytic, beta	6.95037	6.57317	6.32643	6.56105	6.90049	6.82337		6.7719	6.71896	6.74609	6.56272	6.4445	6.52552		6.51742	7.0121	6.7719	6.61333		0.00352264	1.17669	0.80727	1.05128		FALSE
A_23_P83751	NM_024806	NM_024806	79864	C11orf63	chromosome 11 open reading frame 63	6.9737	7.11716	7.14115	7.12186	7.34748	7.14466		6.83111	7.05799	7.13939	7.16365	7.31373	7.17196		7.36441	7.38019	7.50084	7.22068		0.118249	0.866367	0.941947	1.00803		FALSE
A_23_P82738	NM_012415	NM_012415	25788	RAD54B	RAD54 homolog B (S. cerevisiae)	8.32221	8.41838	8.24852	8.44786	8.29835	8.16906		7.82754	7.47826	7.42154	8.25945	7.917	8.20258		8.31274	8.4725	8.25974	8.2719		0.0291128	0.682754	0.254297	1.09187		FALSE
A_21_P0003883	TCONS_00009007			XLOC_003853		4.21432	3.96867	3.56605	4.10329	4.56415	4.03067		4.32867	4.11894	3.94544	3.76818	3.08746	4.30378		3.05528	3.87958	4.0607	3.85175		0.327528	1.3298	0.369228	0.712623		FALSE
A_33_P3718274	DB296219	DB296219	285629	LOC285629	uncharacterized LOC285629	4.3837	3.84235	4.17742	4.26913	4.10591	4.26209		3.92481	4.01959	4.03067	4.04985	9.29045	4.60918		5.2131	3.68299	4.41785	3.94544		0.296927	0.251483	0.770987	1.2028		FALSE
A_23_P7965	NM_002630	NM_002630	5225	PGC	progastricsin (pepsinogen C)	4.46352	3.79116	3.76818	3.89785	3.7211	3.65464		4.56796	4.84392	4.14466	3.94837	7.45301	4.15987		5.19106	3.78463	3.7039	4.25974		0.593187	0.629274	0.572264	1.42013		FALSE
A_23_P121095	NM_001068	NM_001068	7155	TOP2B	topoisomerase (DNA) II beta 180kDa	10.7747	10.8431	10.5716	10.6614	10.8742	10.6654		10.9225	10.9402	10.8534	10.8628	10.6157	10.796		10.6073	10.7166	10.7634	10.7059		0.133753	1.1074	0.359908	0.950829		FALSE
A_21_P0013982	XM_003119160	XM_003119160		LOC100506571	uncharacterized protein LOC100506571	3.42626	3.12412	2.07682	2.41785	3.15987	2.61471		2.65105	3.98299	3.08746	3.35755	1.61471	3.08746		1.04439	2.34873	3.21917	3.20457		0.453951	1.46808	0.145801	0.349822		FALSE
A_21_P0010098	TCONS_00028585			XLOC_013602		5.39017	5.80977	5.38532	5.73894	5.53625	5.48684		5.84235	6.28425	5.86341	5.62297	5.53916	6.05325		5.78872	5.59898	5.54978	6.12412		0.295311	1.196	0.682706	0.90557		FALSE
A_21_P0008572	TCONS_00023266			XLOC_011306		4.06878	4.4818	4.54689	3.65464	4.10591	4.11114		4.40727	3.75822	3.98868	4.40939	3.64024	4.07414		4.16993	4.21432	4.25503	3.94544		0.97404	1.00705	0.616308	1.06576		FALSE
A_23_P142750	NM_002759	NM_002759	5610	EIF2AK2	eukaryotic translation initiation factor 2-alpha kinase 2	13.331	13.7376	13.7006	13.3916	13.3554	13.3812		11.6306	11.8387	11.6953	13.2316	13.5806	13.3777		13.863	13.5076	13.3423	13.3479		0.000144985	0.313154	0.195658	1.26591		TRUE
A_24_P703830	NM_001098622	NM_001098622	342977	NANOS3	nanos homolog 3 (Drosophila)	5.6764	5.62981	5.34651	6.10329	5.44812	5.66711		6.83802	6.56938	6.82615	5.66888	5.81698	5.62114		5.36413	5.72366	6.16239	5.73809		0.000591875	2.05934	0.281409	0.754533		TRUE
A_33_P3312774	A_33_P3312774					4.30378	3.8857	3.31741	3.65464	3.92778	3.48382		3.74483	2.81378	3.75489	3.71768	3.80413	3.98868		3.49586	4.34873	4.11374	4.06878		0.283185	0.758386	0.730557	0.889478		FALSE
A_23_P122233	NM_001014990	NM_001014990	29093	MRPL22	mitochondrial ribosomal protein L22	12.5467	12.659	12.6062	12.7502	12.6215	12.7118		12.441	12.4435	12.3832	12.6665	12.7946	12.5815		12.7064	12.4778	12.7399	12.6572		0.016496	0.836096	0.473439	0.928853		FALSE
A_23_P413180	NM_017440	NM_017440	56890	MDM1	Mdm1 nuclear protein homolog (mouse)	5.39017	4.99152	5.10983	4.82337	4.98299	5.6961		4.95855	4.35975	4.54496	5.55171	5.29347	5.10983		5.29806	5.31004	5.37069	5.16616		0.033196	0.616748	0.76118	1.025		FALSE
A_23_P250813	NM_000553	NM_000553	7486	WRN	Werner syndrome, RecQ helicase-like	9.54671	9.59111	9.53156	9.48274	9.59497	9.45751		8.99714	9.0169	9.20036	9.5269	9.50426	9.42036		9.32225	9.27223	9.55755	9.33476		0.00468571	0.751386	0.322009	0.901925		FALSE
A_23_P420326	NM_153756	NM_153756	252995	FNDC5	fibronectin type III domain containing 5	4.01681	3.67596	3.43879	3.89785	3.60733	3.65464		3.74483	3.84235	3.70736	4.00562	3.94544	3.75489		4.33539	3.78463	4.16993	4.30378		0.184459	0.909322	0.596311	0.884638		FALSE
A_21_P0001099	ENST00000441033	BG698340		XLOC_000699		3.71768	2.96	3.56605	0.83289	3.82972	2.99435		3.11894	3.37069	3.65464	3.08746	4.60918	3.30378		4.73302	3.63662	3.11894	3.85175		0.59859	0.820522	0.399942	1.62391		FALSE
A_33_P3347707	NM_002516	NM_002516	4858	NOVA2	neuro-oncological ventral antigen 2	4.21432	3.84235	3.56605	3.17991	3.7211	3.75489		4.16993	4.01959	4.51373	3.8392	7.41376	4.15987		5.76321	3.57743	3.62936	3.75822		0.476551	0.5347	0.466523	1.96773		FALSE
A_32_P8015	NM_001011724	NM_001011724	144983	HNRNPA1L2	heterogeneous nuclear ribonucleoprotein A1-like 2	14.7936	14.7602	14.6315	14.5772	14.7256	14.7586		14.7423	14.8005	14.7732	14.6682	14.6324	14.5499		14.4887	14.4975	14.604	14.6997		0.0162181	1.11353	0.080607	0.895764		FALSE
A_33_P3365352	AK124173	AK124173	100130476	LOC100130476	uncharacterized LOC100130476	5.49586	5.29462	5.26679	5.25385	5.25857	5.43515		5.64656	5.75029	5.40088	5.37232	5.42206	5.88798		5.15608	5.23242	4.99152	5.26209		0.852676	1.02701	0.67872	1.04786		FALSE
A_33_P3315763	A_33_P3315763					17.0663	17.2342	17.1202	16.9938	17.1527	17.1063		17.0828	17.3378	17.0663	17.1285	17.1368	17.2073		17.3925	17.1368	17.1951	17.0747		0.960655	1.00333	0.455504	1.0941		FALSE
A_24_P413470	NM_005427	NM_005427	7161	TP73	tumor protein p73	4.3837	4.51373	4.60918	4.87805	4.3443	4.98299		4.16993	4.71939	4.41785	4.51175	4.41785	4.49185		4.09011	4.69349	4.20701	3.98584		0.82501	0.973939	0.455006	1.2272		FALSE
A_24_P170403	NM_001080474	NM_001080474	388960	C2orf78	chromosome 2 open reading frame 78	3.90388	3.96867	3.43879	3.57743	4.18735	8.51988		3.11894	3.48382	3.65464	3.71768	5.15608	3.36632		3.49586	4.21432	4.3443	3.94544		0.310647	0.632485	0.55371	0.818025		FALSE
A_33_P3258593	NM_005039	NM_005039	5542	PRB1	proline-rich protein BstNI subfamily 1	7.85233	7.85506	7.83546	7.89302	7.78566	8.23384		7.77345	7.92128	7.68562	7.81958	7.7421	7.89879		7.69109	7.73132	7.79746	7.971		0.761849	0.98166	0.191555	0.886979		FALSE
A_24_P305223	NM_172241	NM_172241	64693	CTAGE1	cutaneous T-cell lymphoma-associated antigen 1	6.78259	6.97406	7.09309	7.09836	7.15829	6.75426		5.99859	6.22641	6.48684	6.9901	7.04678	7.07615		6.81698	6.53698	6.96651	7.21584		0.0050382	0.57419	0.157757	0.75044		TRUE
A_33_P3884230	NM_002501	NM_002501	4784	NFIX	nuclear factor I/X (CCAAT-binding transcription factor)	6.38046	6.34817	6.67419	6.18735	6.23542	6.18673		6.52919	6.93295	6.37287	6.224	6.26386	6.15735		6.55411	6.33204	6.18239	6.1453		0.0796674	1.3164	0.131283	1.21355		FALSE
A_24_P211151	NM_020158	NM_020158	56915	EXOSC5	exosome component 5	9.96488	9.91695	10.2223	9.89221	9.94178	9.89671		8.91078	8.93346	8.93157	9.9955	10.0388	9.92555		9.89723	9.77061	9.90459	9.99749		6.11509e-06	0.479185	0.27434	0.922029		TRUE
A_23_P452	NM_001014796	NM_001014796	4921	DDR2	discoidin domain receptor tyrosine kinase 2	5.05393	4.33985	4.8933	5.2131	5.29921	4.83052		4.32867	4.09276	4.39446	5.02237	6.62434	4.66711		5.36413	4.64566	5.02375	4.98726		0.128036	0.445663	0.998796	0.999575		FALSE
A_24_P390928	NM_024108	NM_024108	79090	TRAPPC6A	trafficking protein particle complex 6A	7.87977	8.07898	8.23796	8.15782	8.17305	8.13105		7.50581	7.44773	7.11569	8.28309	8.42469	7.94352		8.6562	8.42587	8.3713	8.21894		0.0101009	0.550689	0.216873	1.18585		FALSE
A_33_P3386429	NM_015571	NM_015571	26054	SENP6	SUMO1/sentrin specific peptidase 6	5.88722	5.93295	5.62205	5.76404	5.93148	5.6961		5.19722	5.34651	5.47877	5.99718	5.75238	5.9359		6.13635	5.95855	5.92481	5.61563		0.00720383	0.680978	0.260284	1.21187		FALSE
A_23_P205768	NM_006628	NM_006628	10776	ARPP19	cAMP-regulated phosphoprotein, 19kDa	11.7931	11.9001	11.8447	11.8791	11.9808	11.957		11.8262	11.8287	11.839	11.8689	11.9659	11.8402		11.7016	11.7532	11.8499	11.9444		0.189379	0.959017	0.0874763	0.888978		FALSE
A_23_P122508	NM_080870	NM_080870	135656	DPCR1	diffuse panbronchiolitis critical region 1	5.16616	4.63662	4.09803	4.49885	4.93	4.59991		5.03067	5.27146	4.51373	4.40939	4.5157	4.77149		4.73302	5.19599	4.69174	4.89178		0.206944	1.29513	0.564074	1.1272		FALSE
A_23_P132915	NM_138389	NM_138389	92689	FAM114A1	family with sequence similarity 114, member A1	6.41469	6.41442	6.37613	6.87843	7.0065	6.73725		8.16593	8.00668	7.6937	6.70304	6.91663	6.67838		6.64791	6.86612	7.0128	6.82893		0.00166685	2.28061	0.369615	0.892639		TRUE
A_19_P00322705	NR_003491	NR_003491		MIAT		2.83289	3.26209	2.60733	3.57743	2.5157	3.48382		3.11894	3.30378	3.65464	3.42626	3.3837	3.2384		6.34983	3.3443	3	5.39017		0.95666	1.00672	0.766526	1.57132		FALSE
A_21_P0014797	NR_045387	NR_045387		LOC100507472	uncharacterized LOC100507472	3.90388	4.10329	3.96434	4.32418	3.54689	3.80413		3.3837	4.30378	2.62205	4.32867	3.84862	3.75489		5.62753	4.14211	4.00562	5.72366		0.355063	0.68735	0.987437	1.01408		FALSE
A_21_P0008462	TCONS_00022796			XLOC_011074		4.01681	2.96	3.2384	3.42626	3.2384	3.70736		3.30378	3.57743	2.62205	3.26209	3.80413	3.2384		4.00562	3.92778	3.54689	3.70736		0.474605	0.830975	0.0625616	1.26538		FALSE
A_24_P59247	A_24_P59247					12.2355	12.0161	12.164	12.1932	12.1932	12.2586		12.4963	12.4138	12.2983	12.0647	12.1499	12.149		12.0415	12.1202	12.0996	12.1171		0.0116856	1.21554	0.565312	0.981107		FALSE
A_21_P0009136	TCONS_00025076			XLOC_012031		4.17742	4.10329	3.43879	3.17991	3.37069	3.75489		3.96578	3.57743	3.85175	3.57743	4.66711	3.48784		4.26913	3.96867	2.91289	3.48382		0.790579	0.925001	0.103992	1.89283		FALSE
A_33_P3289576	NM_025184	NM_025184	80258	EFHC2	EF-hand domain (C-terminal) containing 2	3.64746	3.5157	3.76818	3.65464	3.60733	4.26209		3.11894	3.7211	4.18239	3.51175	3.74819	3.48784		4.48382	3.57743	3.7039	3.80735		0.788311	1.06551	0.607849	1.20999		FALSE
A_33_P3217998	NR_040288	NR_040288	246181	AKR7L	aldo-keto reductase family 7-like	11.5453	11.7058	11.7718	11.7958	11.6915	11.6924		11.8645	11.8168	11.7854	11.7277	11.8188	11.7896		11.7987	11.7567	11.7912	11.7767		0.285421	1.03064	0.804867	0.995676		FALSE
A_21_P0008168	TCONS_00022031			XLOC_010629		2.83289	4.10329	7.59991	3.51175	4.41785	3.29921		3.46352	4.87036	4.03067	3.51175	3.94544	4.2396		3.21917	4.0607	3.48382	4.18239		0.653828	1.16682	0.757663	0.87468		FALSE
A_33_P3416634	NM_001135086	NM_001135086	360226	PRSS41	protease, serine, 41	3.15482	3.26209	3.15987	2.86419	3.37069	2.99435		3.3837	3.48382	2.25739	2.13955	3.2384	3.48784		2.86419	3.04439	3.21917	3.27146		0.887106	1.0617	0.0901038	0.817321		FALSE
A_23_P53957	NM_016468	NM_016468	51241	COX16	COX16 cytochrome c oxidase assembly homolog (S. cerevisiae)	13.1531	13.2244	13.2662	13.4314	13.3633	13.4178		13.561	13.4598	13.3816	13.3796	13.5247	13.2485		13.3695	13.2947	13.4257	13.4392		0.4314	1.05937	0.118671	0.932817		FALSE
ERCC-00123_60	DQ516782					3.49985	2.76818	2.82018	2.41785	3.2384	2.61471		2.65105	6.70628	3.15987	3.26209	2.99435	3.80735		2.96	3.11894	3.11894	2.32193		0.562766	1.76272	0.514618	1.2475		FALSE
A_23_P390545	NM_014004	NM_014004	9708	PCDHGA8	protocadherin gamma subfamily A, 8	3.3443	3.26209	3.67243	3.17991	3.7211	3.54689		3.96578	3.92184	3.65464	3.42626	2.91289	2.91886		3.67243	3.78463	2.17991	3.75822		0.0177566	1.69515	0.438376	1.69286		FALSE
A_21_P0007434	ENST00000528119			XLOC_009097		4.21432	3.5157	3.43879	3.77149	3.92778	4.03067		4.28309	3.75822	4.48382	3.71768	3.80413	3.60363		4.69174	4.14211	2.91289	3.75822		0.105647	1.38182	0.165135	2.11604		FALSE
(+)E1A_r60_a97	E1A_r60_a97					11.9311	11.9884	12.0368	12.1674	11.9887	12.0285		12.1422	12.1232	11.8493	12.0323	12.0877	11.7281		11.9682	11.7811	12.0773	11.95		0.576818	1.06352	0.344179	0.90815		FALSE
A_24_P219266	NM_153260	NM_153260	255252	LRRC57	leucine rich repeat containing 57	9.02358	9.05528	9.09626	9.28352	9.20342	9.24064		9.25739	9.19829	9.23915	9.22053	9.29534	8.9675		9.04636	9.02886	9.08738	9.22445		0.522581	1.05007	0.228967	0.921266		FALSE
A_21_P0010858	TCONS_l2_00003421			XLOC_l2_001875		3.77149	3.39232	4.12928	3.84235	3.7211	3.65464		4.07146	3.30378	3.08746	4.24555	4.41785	4.15987		3.42626	3.87958	3.8392	3.42626		0.0630094	0.579605	0.953487	1.01409		FALSE
A_21_P0014094	XR_108415	XR_108415		LOC100288092	uncharacterized LOC100288092	9.58167	9.6993	9.85409	9.75207	9.82551	9.72598		9.22325	9.23407	9.22754	9.79467	9.82073	9.4752		9.71746	9.72355	9.70136	9.67364		0.0135172	0.722676	0.14554	1.02314		FALSE
A_33_P3264780	NM_001260	NM_001260	1024	CDK8	cyclin-dependent kinase 8	7.27729	7.38546	7.19353	7.33985	7.61758	7.66389		7.22762	7.11065	7.51348	7.28887	7.60374	7.26356		7.52919	7.41283	7.27234	7.52		0.56534	0.932079	0.639258	1.05324		FALSE
A_21_P0005399	TCONS_00013529			XLOC_006169		3.64746	3.67596	3.31741	3.26209	4.0634	3.54689		3.74483	3.7211	3.85175	3.08746	3.74819	3.90087		4.09011	4.01959	3.62936	6.80615		0.486261	1.14371	0.540353	0.446614		FALSE
A_32_P58074	NM_001006	NM_001006	6189	RPS3A	ribosomal protein S3A	15.7572	15.7321	15.7487	15.7997	15.7149	15.7443		15.6773	15.5534	15.5733	15.6569	15.7956	15.7149		15.8056	15.6719	15.7376	15.6832		0.0950105	0.919489	0.731901	1.01988		FALSE
A_33_P3331080	NM_001252231	NM_001252231	10802	SEC24A	SEC24 family, member A (S. cerevisiae)	6.04166	5.99294	6.00773	5.8895	6.03755	5.74399		5.53916	5.64386	5.6865	5.83723	5.91401	5.6591		5.76321	5.783	5.90313	5.69697		0.107751	0.882533	0.819061	0.981498		FALSE
A_23_P120845	NM_005080	NM_005080	7494	XBP1	X-box binding protein 1	15.4648	15.419	15.329	15.2982	15.3612	15.2996		14.2628	14.5054	14.6929	15.2982	15.2418	15.2881		15.2964	15.3374	15.1539	15.2234		0.00329099	0.578751	0.0862614	1.093		TRUE
A_24_P234838	NM_032420	NM_032420	5097	PCDH1	protocadherin 1	4.60177	4.02237	5.90764	3.89785	3.76818	3.94251		4.32867	4.33316	3.59991	4.47978	3.84862	3.94544		3.36632	4.0607	4.53528	4.40727		0.990329	0.997207	0.164959	0.591413		FALSE
A_33_P3379136	A_33_P3379136					3.64746	3.33985	5.68299	2.74819	2.5157	3.14975		3.86109	3.11894	2.62205	4.04985	3.51175	2.76818		4.09011	2.65821	2.91289	4.89178		0.663586	0.845239	0.707568	0.693432		FALSE
A_24_P238250	NM_002307	NM_002307	3963	LGALS7	lectin, galactoside-binding, soluble, 7	8.18371	8.07898	8.18294	7.66733	7.64498	7.71714		8.54858	8.31656	8.20556	7.99912	7.88245	7.971		8.43801	8.08414	7.77004	7.82625		0.0191853	1.32505	0.122784	1.37834		FALSE
A_33_P3339311	ENST00000434311					6.81137	6.94178	6.63458	7.03686	6.84627	6.70887		6.81658	6.55411	6.77355	7.24941	7.14752	6.80635		6.71896	6.70044	7.15608	6.94435		0.0873738	0.782948	0.0851472	0.78976		FALSE
A_21_P0006410	ENST00000420865			XLOC_007911		4.01681	3.5157	3.72792	3.17991	3.54689	4.18982		3.30378	3.67243	3.75489	3.42626	3.74819	4.2396		4.33539	3.68299	3.54689	4.18239		0.452998	0.854022	0.780996	1.10538		FALSE
A_23_P129174	NM_017691	NM_017691	54839	LRRC49	leucine rich repeat containing 49	10.279	10.6606	10.7093	10.8882	10.7766	10.8541		9.98377	10.1019	10.4767	10.9132	10.9523	10.7277		10.6741	10.4014	10.956	10.7797		0.0145041	0.62549	0.17908	0.795514		FALSE
ERCC-00142_99	DQ883646					4.06878	3.39232	2.82018	3.65464	3.30378	4.53916		3	3.75822	3.36194	3.51175	3.74819	3.2384		6.45815	3.63662	2.65105	4.40727		0.65779	0.91633	0.457349	2.86439		FALSE
A_33_P3359408	A_33_P3359408					2.96	3.84235	3.15987	3.65464	3.60733	3.65464		3.67243	3.57743	3.65464	3.08746	3.15987	3.80735		4.00562	3.19967	3.54689	4.10591		0.286817	1.21695	0.692968	0.856335		FALSE
A_33_P3397051	NM_175876	NM_175876	149371	EXOC8	exocyst complex component 8	7.66467	7.77046	7.93406	7.69294	7.80141	8.08763		7.56439	7.59351	7.71896	7.59	7.82853	7.78156		7.57187	7.43319	7.65105	7.75374		0.283308	0.928036	0.146487	0.870633		FALSE
A_21_P0001499	TCONS_00001488			XLOC_000824		3.90388	3.67596	4.04985	4.26913	3.76818	4.11114		3.86109	4.04985	3.75489	3.94837	5.21796	4.2396		4.48382	3.87958	3.48382	4.25974		0.214522	0.668948	0.592925	1.23964		FALSE
A_21_P0001664	ENST00000414210	BC039095		XLOC_000041		4.82496	4.81378	4.79279	4.32418	4.59805	4.633		5.00843	4.33316	4.22159	4.35975	6.60594	4.71939		6.18673	4.4818	4.46046	4.74483		0.39252	0.612464	0.486389	1.6605		FALSE
A_23_P216689	NM_007371	NM_007371	8019	BRD3	bromodomain containing 3	10.221	10.5675	10.7032	10.3428	10.5487	10.5495		10.0998	10.1339	9.8198	10.5366	10.6366	10.3701		10.5537	10.1994	10.5075	10.52		0.0170662	0.708776	0.519856	0.909279		FALSE
A_33_P3321642	NM_024915	NM_024915	79977	GRHL2	grainyhead-like 2 (Drosophila)	6.19722	6.51718	6.46199	6.06811	6.35425	6.36578		5.45533	5.32867	5.27961	6.14466	6.39232	6.24198		6.36905	6.20427	6.37667	6.47472		0.000527614	0.53399	0.284076	0.908126		TRUE
A_21_P0013161	THC2506834			XLOC_l2_013153		4.79116	4.4818	5.10983	5.84078	5.53625	5.07948		6.16365	6.33204	6.54206	5.40408	5.49386	5.10983		5.33092	5.36085	5.25857	4.82496		0.00318198	2.01391	0.296623	1.23466		TRUE
A_24_P941505	NM_014612	NM_014612	23196	FAM120A	family with sequence similarity 120A	11.7718	11.7965	11.8359	11.6896	11.7589	11.7771		11.2228	11.3601	11.3147	11.5575	11.637	11.687		11.641	11.6288	11.6712	11.7983		0.00403508	0.796675	0.25831	0.933145		FALSE
A_33_P3214825	XM_003403506	XM_003403506	100652774	LOC100652774	putative uncharacterized protein UNQ3029/PRO9830-like	2.96	3.26209	3.08746	3.08746	3.30378	2.81378		3.30378	3.42626	3.15987	3.57743	4.60918	3.42626		3.61839	3.3443	3.21917	2.96		0.204811	0.671603	0.173406	1.31199		FALSE
A_23_P13822	NM_018423	NM_018423	55359	STYK1	serine/threonine/tyrosine kinase 1	7.4847	7.81478	7.82038	7.74987	7.75175	7.70066		9.18053	9.41412	9.38714	7.90256	7.88855	7.77087		8.06162	7.94105	7.88922	7.77211		6.43607e-05	2.7765	0.179382	1.12558		TRUE
A_21_P0014060	ENST00000488806	XR_108307		PIGC	phosphatidylinositol glycan anchor biosynthesis, class C	5.55842	5.53916	5.10983	5.44087	5.7936	5.57743		4.90689	4.89178	5.37069	5.65284	5.14211	5.42206		4.99577	5.45327	5.42101	5.40621		0.180697	0.785009	0.49557	0.877159		FALSE
A_24_P944299	NM_003607	NM_003607	8476	CDC42BPA	CDC42 binding protein kinase alpha (DMPK-like)	8.08904	8.37218	8.1796	8.37463	8.50246	8.31713		8.34942	8.40421	8.70498	8.4852	8.39901	8.59619		8.27874	8.246	8.45526	8.26077		0.956244	0.994979	0.434397	0.935851		FALSE
ERCC-00003_63	DQ516784					3.3443	3.92778	3.76818	3.77149	4.1472	4.06878		3.11894	3.80413	3.85175	3.65464	3.84862	4.30378		3.82972	4.14211	3.54689	3.27146		0.32242	0.787814	0.109385	1.49147		FALSE
A_33_P3346628	NM_001190479	NM_001190479	100131244	ANKRD63	ankyrin repeat domain 63	5.03067	4.66711	4.4818	4.26913	4.41785	4.83052		4.47573	4.74483	4.10591	4.66711	4.54882	4.71939		4.64024	4.66888	5.08481	4.25974		0.350007	0.868773	0.969675	0.987799		FALSE
A_21_P0008631	TCONS_00023404			XLOC_011252		3.49985	3.19476	3.08746	3.77149	3.82972	3.75489		3	3.84235	3.36194	3.42626	2.91289	3.54689		4.00562	3.68299	3.54689	3.80735		0.750904	1.0763	0.504658	1.12287		FALSE
A_23_P369237	NM_004797	NM_004797	9370	ADIPOQ	adiponectin, C1Q and collagen domain containing	4.11894	3.67596	3.43879	3.77149	3.54689	4.03067		3.74483	3.67243	3.65464	3.8392	2.45943	2.07682		2.76818	3.68299	3.54689	3.12412		0.168823	1.86453	0.847554	0.92664		FALSE
A_23_P111487	NM_001128853	NM_001128853	51593	SRRT	serrate RNA effector molecule homolog (Arabidopsis)	7.78218	7.39527	7.0728	7.24704	7.2893	7.10591		7.63231	7.30777	7.17461	7.19875	7.0954	7.22385		6.94618	7.09935	6.88474	7.2972		0.232522	1.14782	0.785839	0.95382		FALSE
A_19_P00318189	NR_038889	NR_038889		LOC401320	uncharacterized LOC401320	7.47345	7.46939	8.01837	7.74987	7.68716	7.53855		7.36413	7.27146	7.36126	7.6193	7.2618	7.54954		7.70434	7.33818	7.78994	7.68716		0.271876	0.904632	0.37151	0.860179		FALSE
A_24_P272451	AK057142	AK057142	388325	C17orf87	chromosome 17 open reading frame 87	3.77149	3.74147	5.49386	3.51175	4.18735	4.14975		3.53916	3.84235	3.94544	3.71768	4.15735	3.70736		3.36632	3.78463	3.54689	3.75822		0.680362	0.942691	0.773454	0.947974		FALSE
A_24_P19828	NM_025077	NM_025077	114034	TOE1	target of EGR1, member 1 (nuclear)	9.26187	8.97136	8.93926	8.8961	8.95638	8.90398		8.63265	8.87748	8.57589	8.92249	8.80574	8.91448		8.99391	8.90975	8.64346	8.70978		0.136788	0.879306	0.0358705	1.21017		FALSE
A_24_P385585	NM_152834	NM_152834	129787	TMEM18	transmembrane protein 18	7.73302	7.68058	7.54846	7.55818	7.76694	7.61298		6.96036	6.90388	7.16554	7.64566	7.70217	7.74704		7.4543	7.69555	7.68387	7.76041		0.00124864	0.620558	0.364744	0.902993		TRUE
A_23_P31671	NM_006294	NM_006294	7381	UQCRB	ubiquinol-cytochrome c reductase binding protein	13.8598	13.99	14.0727	14.2356	14.2123	14.1736		14.0865	14.1097	14.0517	13.9369	14.1527	14.0834		14.0942	14.0039	14.1028	14.0592		0.723622	1.01745	0.589267	0.978099		FALSE
A_23_P122947	NM_015060	NM_015060	23080	AVL9	AVL9 homolog (S. cerevisiase)	8.42456	8.27161	8.83254	8.36002	8.25547	8.602		8.67342	8.62342	8.61172	8.36673	8.30606	8.42358		8.33483	8.17835	8.30371	8.36044		0.002229	1.20642	0.460154	0.949026		FALSE
A_33_P3232557	NM_001080418	NM_001080418	58512	DLGAP3	discs, large (Drosophila) homolog-associated protein 3	6.75614	6.7528	6.78259	6.79908	6.80171	9.07167		6.08148	6.07381	6.06103	6.61471	6.80574	6.69087		6.29978	6.63662	6.71188	7.09523		0.000348142	0.64543	0.230087	0.739512		TRUE
A_23_P102634	NM_080827	NM_080827	140870	WFDC6	WAP four-disulfide core domain 6	3.49985	3.12412	3.31741	2.74819	3.82972	3.36194		3.46352	3.67243	2.82018	2.63662	2.91289	4.03342		3.42626	4.34873	3.21917	3.54689		0.815106	1.09005	0.411042	1.4186		FALSE
ETG09_205211	ETG09_205211					3.15482	3.26209	3.15987	3.08746	3.08746	2.37504		3.53916	2.62205	3.36194	3.08746	3.2384	3.08746		2.52356	3.46352	3.48382	3.27146		0.904105	1.0257	0.508956	0.766259		FALSE
ERCC-00109_120	DQ854998					4.21432	4.10329	4.04985	3.77149	4.3443	3.75489		3.86109	3.57743	3.85175	4.19476	3.94544	4.37504		3.61839	4.14211	4.0607	3.75822		0.0583946	0.753498	0.931848	0.979955		FALSE
A_24_P76018	NM_001123040	NM_001123040	646450	C3orf71	chromosome 3 open reading frame 71	6.10001	5.69392	5.60918	5.53625	5.61563	5.34762		4.66178	4.09276	4.45738	5.64024	5.33092	5.59712		5.45533	5.59898	5.65821	5.61563		0.0043609	0.46048	0.280494	0.926739		TRUE
A_23_P102286	NM_000233	NM_000233	3973	LHCGR	luteinizing hormone/choriogonadotropin receptor	3.15482	3.12412	5.98584	3.35755	3.92778	3.42626		3.46352	3.24793	3.48382	4.32867	2.71425	3.48784		3.49586	3.8392	3.94544	2.56224		0.824442	0.925413	0.620248	1.33209		FALSE
A_24_P220472	NM_181727	NM_181727	353324	SPATA12	spermatogenesis associated 12	4.96145	4.63662	5.02098	4.63662	4.90388	4.77479		4.98299	5.23122	4.51373	4.88111	4.82496	5.10983		4.53916	4.71939	4.80252	4.69174		0.903756	0.979882	0.381133	0.921556		FALSE
A_21_P0008919	TCONS_00024360			XLOC_011682		8.26562	8.49436	8.50146	8.38114	8.48205	8.3954		8.30092	8.8694	8.15228	8.36071	8.70336	8.35425		8.89818	8.0718	8.51039	8.35356		0.903491	0.978129	0.911225	1.03743		FALSE
A_23_P380318	NM_001965	NM_001965	1961	EGR4	early growth response 4	4.17742	3.74147	3.96434	4.04985	3.7211	5.86651		4.7211	4.98299	4.62205	3.57743	4.54882	3.70736		3.82972	3.63662	3.7039	3.48382		0.0617987	1.77873	0.441721	1.10138		FALSE
A_33_P3485976	ENST00000528482	AK095081				4.21432	4.33985	4.60918	3.77149	4.26679	8.29699		3.96578	3.75822	4.72962	4.54303	4.48382	4.30378		4.69174	4.39232	4.48985	4.46862		0.390671	0.81658	0.716313	1.04449		FALSE
A_23_P117037	NM_015416	NM_015416	25875	LETMD1	LETM1 domain containing 1	11.4157	11.3059	11.3072	11.3789	11.3617	11.2368		10.4998	10.5053	10.6599	11.3943	11.1022	11.2842		11.3009	11.3245	11.3565	11.4015		0.0021333	0.613334	0.120982	0.955069		TRUE
A_33_P3262541	NM_014694	NM_014694	9719	ADAMTSL2	ADAMTS-like 2	4.56796	4.81378	4.12928	4.14975	4.01681	3.94251		4.07146	3.75822	4.39446	4.04985	4.07414	4.07414		3.82972	4.14211	3.7039	4.03067		0.964639	1.00603	0.65207	1.0857		FALSE
ERCC-00156_158	DQ883643					4.21432	3.46352	3.56605	4.2384	4.01681	3.84862		4.32867	3.67243	3.70736	3.57743	3.51175	4.07414		3.92481	4.0607	3.8392	4.10591		0.548208	1.13423	0.905002	1.0141		FALSE
A_23_P8339	NM_014161	NM_014161	29074	MRPL18	mitochondrial ribosomal protein L18	13.6112	13.6969	13.6309	13.5569	13.6521	13.6673		13.4586	13.3437	13.4441	13.5513	13.647	13.6164		13.6659	13.7733	13.5416	13.6783		0.0144546	0.876959	0.33431	1.07899		FALSE
A_21_P0001437	TCONS_00001327			XLOC_000617		4.21432	4.02237	3.67243	4.10329	4.01681	3.36194		3.74483	3.84235	4.57175	3.94837	3.3837	4.07414		4.33539	3.87958	4.25503	4.03067		0.49717	1.18996	0.902039	0.975788		FALSE
A_24_P117672	NM_021228	NM_021228	58506	SCAF1	SR-related CTD-associated factor 1	9.02687	9.04397	9.3334	8.98041	9.08348	9.0697		8.8924	8.79589	8.94983	9.11902	9.0004	9.10394		9.06836	9.02886	9.02237	9.10394		0.0287808	0.873523	0.77863	0.989966		FALSE
A_23_P134454	NM_001753	NM_001753	857	CAV1	caveolin 1, caveolae protein, 22kDa	12.7074	11.8615	11.6787	11.691	11.7376	11.6078		11.6955	11.2718	11.0874	11.7791	11.4783	11.9174		11.6867	12.1282	11.7726	11.8502		0.16761	0.771959	0.710098	1.06882		FALSE
A_23_P76488	NM_001423	NM_001423	2012	EMP1	epithelial membrane protein 1	11.7033	11.1476	11.1766	11.1308	11.1413	11.199		13.0719	13.004	12.9923	11.1776	11.1217	11.1974		11.1879	11.2975	11.1093	11.1033		6.41112e-07	3.62296	0.130836	1.09917		TRUE
A_23_P157895	NM_021240	NM_021240	58524	DMRT3	doublesex and mab-3 related transcription factor 3	3.64746	3.5157	3.15987	3.77149	3.7211	3.90087		2.65105	3.62936	3.54689	4.04985	3.64024	3.48784		2.86419	3.78463	3	3.70736		0.273949	0.731936	0.964366	0.979917		FALSE
A_23_P323685	NM_003543	NM_003543	8365	HIST1H4H	histone cluster 1, H4h	11.7177	11.6374	11.7488	11.6548	11.5154	11.7202		10.6725	10.848	10.7362	11.4571	11.6725	11.4701		11.5772	11.3902	11.5945	11.6087		0.000835733	0.581955	0.335655	0.921532		TRUE
ERCC-00035_90	DQ459413					3.3443	3.96867	3.62571	4.10329	3.92778	4.40939		3.86109	3.57743	3.85175	3.65464	3.84862	3.98868		3.21917	3.8392	4.16993	3.75822		0.642954	0.954471	0.363001	0.739751		FALSE
A_21_P0003128	THC2742095			XLOC_003156		3.42626	3.04439	3.56605	2.97728	3.30378	3.54689		2.35755	3.48382	3.36194	3.8392	3.2384	3.42626		1.46761	3.78463	3.8392	3.48382		0.337842	0.740453	0.470214	0.487884		FALSE
A_21_P0004637	ENST00000426374	AW293732		XLOC_005195		4.11894	3.04439	3	2.97728	4.01681	3.54689		3.11894	4.47573	2.99435	3.8392	2.99435	3.65464		2.86419	3.87958	3.21917	3.42626		0.953292	1.02357	0.933052	1.03467		FALSE
A_33_P3300273	NM_198077	NM_198077	148423	C1orf52	chromosome 1 open reading frame 52	7.14911	7.10754	7.3696	7.16271	7.05121	6.99859		6.64024	6.68212	6.57365	7.30007	7.00755	7.01924		6.92258	6.99541	7.07498	7.07514		0.00906044	0.718494	0.0859407	0.922703		FALSE
A_21_P0010235	TCONS_00029002			XLOC_013917		4.79116	4.66711	3.86728	4.49885	4.49185	4.43671		3.96578	3.92184	4.48382	4.82814	4.45738	4.55075		4.26913	4.74483	4.48985	4.48784		0.0826796	0.712877	0.946162	1.01265		FALSE
A_21_P0007050	TCONS_00018686			XLOC_008416		4.01681	3.26209	3.50779	3.42626	3.7211	5.07948		4.16993	3.75822	3.75489	3.57743	2.71425	3.60363		3.86419	3.8392	3.11894	3.27146		0.138852	1.51143	0.0135747	1.57625		FALSE
A_33_P3364289	NM_032855	NM_032855	84941	HSH2D	hematopoietic SH2 domain containing	9.97432	10.0323	9.92467	9.162	9.28768	9.28609		7.46722	7.65832	7.51939	9.4445	9.39064	9.44754		10.1902	10.0481	9.34603	9.44611		6.17169e-06	0.271826	0.0141504	1.65071		TRUE
ERCC-00048_92	DQ883671					3.24793	3.74147	3.15987	2.97728	3.48784	3.84862		3.80735	3.98299	3.36194	3.42626	4.7211	3.60363		2.76818	3.52356	4.0607	3.54689		0.677344	0.870812	0.286448	0.633791		FALSE
A_23_P105118	NM_001005237	NM_001005237	79324	OR51G1	olfactory receptor, family 51, subfamily G, member 1	3.3443	3.26209	4.96867	3.35755	2.7211	3.14975		3.86109	3.67243	3.42626	3.42626	2.45943	3.54689		2.52356	3.57743	3.54689	3.65464		0.237117	1.42312	0.407976	0.682892		FALSE
A_24_P113686	NM_017953	NM_017953	54680	ZNHIT6	zinc finger, HIT-type containing 6	10.6979	10.5293	10.401	10.4012	10.2636	10.4574		9.90143	9.9011	10.0098	10.3388	10.2519	10.4606		10.4003	10.5611	10.3555	10.4234		0.00424424	0.751075	0.405521	1.06529		FALSE
A_33_P3419113	NM_001002758	NM_001002758	442862	PRY2	PTPN13-like, Y-linked 2	4.73132	4.10329	5.77726	5.18859	3.92778	4.47776		4.40727	4.47573	3.90388	3.76818	4.3443	4.2396		4.9571	4.4818	4.59805	3.90087		0.597099	1.10568	0.381206	1.3851		FALSE
A_23_P119196	NM_016270	NM_016270	10365	KLF2	Kruppel-like factor 2 (lung)	6.61241	6.59432	6.94398	6.41363	6.34513	6.49085		7.99188	7.9917	8.06306	6.78953	6.64092	6.39981		6.64791	6.38586	6.64521	6.5265		0.000266338	2.64901	0.678909	0.953319		TRUE
A_21_P0014616	XR_110570	XR_110570		LOC100506120	uncharacterized LOC100506120	4.30378	4.41151	4.09803	3.65464	4.41785	4.33762		4.02791	3.80413	4.25503	4.28309	4.03892	4.60918		5.19106	4.56605	3.62936	3.94544		0.25192	0.822807	0.0894037	2.13045		FALSE
A_23_P103803	NM_052939	NM_052939	115352	FCRL3	Fc receptor-like 3	3.64746	3.74147	4.20457	3.35755	3.66178	4.26209		4.02791	3.92184	3.30378	3.65464	3.3837	4.19476		3.29462	3.87958	4.38802	3.75822		0.984446	1.00473	0.375474	0.713993		FALSE
A_21_P0000878	NR_039998	NR_039998		LOC100506655	uncharacterized LOC100506655	4.17742	4.25974	3.96434	3.42626	4.26679	3.75489		3.80735	4.11894	3.85175	3.71768	4.07414	4.19476		3.55459	3.87958	3.62936	3.75822		0.70862	0.952962	0.90618	1.01628		FALSE
A_21_P0011583	TCONS_l2_00011163			XLOC_l2_006036		3.57743	3.5157	2.91289	2.97728	3.37069	3.84862		4.02791	3.57743	3.75489	3.57743	4.48382	3.08746		3.36632	3.78463	3.7039	5.72366		0.877568	1.05008	0.38474	0.454293		FALSE
A_21_P0000061	NM_001166241	NM_001166241		CGREF1	cell growth regulator with EF-hand domain 1	6.73047	6.81558	6.73788	6.87191	6.81658	6.74567		6.66888	6.98762	6.86031	6.35425	6.67375	6.86959		6.69436	6.78484	6.70434	6.88836		0.30705	1.15381	0.635546	0.961427		FALSE
A_23_P28169	NM_152522	NM_152522	151188	ARL6IP6	ADP-ribosylation-like factor 6 interacting protein 6	10.1438	10.3089	10.1172	10.0559	10.0919	10.0477		10.3549	10.3863	10.3879	10.1282	10.2381	10.0326		10.3913	10.3535	10.0772	10.1754		0.0156881	1.18378	0.0427572	1.186		FALSE
A_23_P113351	NM_004684	NM_004684	8404	SPARCL1	SPARC-like 1 (hevin)	2.96	3.39232	2.48382	2.07682	3.2384	2.49185		2.65105	2.81378	3.59991	2.76818	2.91289	3.2384		2.08746	3.19967	3.38802	2.56224		0.888525	1.03413	0.679375	0.794675		FALSE
A_19_P00802448	TCONS_00010962			XLOC_004881		4.06878	3.39232	4.28077	3.17991	4.26679	3.42626		3.74483	3.67243	3.94544	3.26209	3.74819	3.2384		3.29462	3.8392	3.54689	3.54689		0.115315	1.29355	0.948086	1.01397		FALSE
A_23_P102832	NM_007186	NM_007186	11190	CEP250	centrosomal protein 250kDa	10.2834	10.1401	10.1913	10.0615	10.0237	10.01		10.0667	10.0091	10.0414	10.0786	10.045	10.1293		10.2432	10.2613	10.0951	10.0602		0.201606	0.969138	0.0124305	1.12865		FALSE
A_23_P315286	NM_138774	NM_138774	91300	C19orf22	chromosome 19 open reading frame 22	11.171	11.1874	11.1791	11.1718	11.2147	11.2784		11.5272	11.5204	11.6295	11.1622	11.1631	11.2623		11.2425	11.236	11.0848	11.2197		0.00169796	1.28625	0.326601	1.06216		FALSE
A_21_P0000799	NR_038430	NR_038430		LOC100506054	uncharacterized LOC100506054	8.51607	8.14402	8.06306	8.13025	8.04627	8.08414		8.04491	7.83012	7.9359	7.95964	7.88541	8.21591		8.16334	8.13009	8.06289	8.08148		0.518164	0.943867	0.0595445	1.05301		FALSE
ERCC-00150_127	DQ883659					3.77149	3.84235	3.86728	3.26209	3.96578	3.65464		3.67243	5.86109	3.75489	3.08746	3.80413	3.54689		3.36632	4.28309	3.38802	3.27146		0.271975	1.93183	0.39621	1.40929		FALSE
A_21_P0005303	ENST00000440935			XLOC_006433		4.11894	3.62936	4.01402	2.74819	4.01681	3.48382		3.86109	4.35975	3.65464	3.26209	4.3443	3.65464		4.59805	3.57743	3.38802	3.60363		0.61785	1.15254	0.374129	1.50725		FALSE
A_23_P3775	NM_018233	NM_018233	55239	OGFOD1	2-oxoglutarate and iron-dependent oxygenase domain containing 1	10.8855	10.6255	10.7453	10.7315	10.7058	10.794		11.0962	11.0311	10.8871	10.7994	10.7662	10.8997		10.8334	10.8393	10.512	10.8184		0.0677883	1.1353	0.380185	1.12596		FALSE
A_24_P400044	NM_153183	NM_153183	170685	NUDT10	nudix (nucleoside diphosphate linked moiety X)-type motif 10	2.41785	2.96	6.85214	3.26209	3.2384	2.61471		2.65105	3.37069	3.85175	3.42626	4.66711	3.75489		1.04439	3.19967	3.30378	3.27146		0.26588	0.633643	0.392538	0.445782		FALSE
ERCC-00170_100	DQ516773					4.46352	4.33985	5.56033	4.04985	4.41785	4.59991		4.07146	4.53138	4.97871	4.43879	4.41785	4.3443		4.33539	4.77149	4.16993	4.84549		0.655293	1.09192	0.919827	1.03221		FALSE
A_21_P0005657	ENST00000510244			XLOC_006721		7.56629	7.68058	7.93774	7.92963	7.80856	7.89832		8.04294	8.01533	8.02929	7.94471	8.11342	8.01088		7.98477	7.76134	8.24079	8.07732		0.907024	1.0043	0.174802	0.820176		FALSE
A_33_P3352517	NM_001037162	NM_001037162	641372	ACOT6	acyl-CoA thioesterase 6	4.46352	3.92778	4.82337	4.10329	4.41785	4.59991		4.2503	5.21432	4.51373	4.69174	3.94544	4.55075		4.09011	4.0607	3.94544	4.30378		0.513199	1.20036	0.809973	0.966467		FALSE
A_33_P3352718	ENST00000377158	BC046185	400073	C12orf76	chromosome 12 open reading frame 76	3.64746	2.76818	4.20457	2.97728	3.54689	4.26209		3.20457	3.11894	3.2384	3.26209	3.3837	3.48784		2.52356	3.19967	3.7039	3.65464		0.0622901	0.876257	0.137319	0.567364		FALSE
A_21_P0007546	ENST00000551021			XLOC_009723		7.57033	7.97755	7.89368	7.86959	7.86728	8.01367		6.80896	6.8537	6.84941	7.78525	7.95356	7.67992		7.58285	7.4931	7.96235	7.70941		0.000279264	0.5109	0.156606	0.813433		TRUE
A_21_P0001004	ENST00000448680	CB306805		XLOC_000357		4.53528	4.25974	3.15987	4.26913	4.63481	3.84862		3.61102	4.04985	3.75489	3.8392	3.74819	3.60363		4.33539	4.21432	3.30378	3.85175		0.635455	1.0533	0.130942	1.62123		FALSE
A_23_P110433	NM_015342	NM_015342	23398	PPWD1	peptidylprolyl isomerase domain and WD repeat containing 1	10.2596	10.3258	10.1667	10.3845	10.398	10.2586		10.0857	9.9141	10.0846	10.2154	10.2739	10.1492		10.3751	10.2892	10.4266	10.2167		0.0519455	0.87981	0.934452	1.00733		FALSE
A_21_P0001994	NR_037881	NR_037881		LOC100505964	uncharacterized LOC100505964	4.30378	3.5157	3.31741	3.7211	3.86728	4.40939		3	3.11894	3.75489	3.57743	3.74819	3.80735		3.05528	3.46352	3.76487	3.12412		0.16087	0.747572	0.674256	0.879592		FALSE
A_24_P107291	NM_181699	NM_181699	5519	PPP2R1B	protein phosphatase 2, regulatory subunit A, beta	8.75885	8.56403	8.69251	8.664	8.65441	8.79106		9.0015	8.9532	8.89007	8.62142	8.661	8.68749		8.45796	8.52723	8.59281	8.66245		0.00148001	1.22401	0.110745	0.91065		FALSE
A_33_P3409844	NM_015888	NM_015888	51361	HOOK1	hook homolog 1 (Drosophila)	8.75259	8.85594	8.8943	8.69816	8.7934	8.81168		8.36359	8.44113	8.54098	8.55854	8.73862	8.78274		8.84862	8.64937	8.70141	8.67215		0.046072	0.84397	0.599661	1.04407		FALSE
A_21_P0002664	TCONS_00005168			XLOC_002128		3.3443	3.67596	5.0634	3.17991	3.7211	3.84862		-0.0458037	3.57743	3.36194	3.26209	3.08746	3.60363		3.96	3.04439	3.48382	2.41785		0.437329	0.49316	0.514797	1.46547		FALSE
A_33_P3827035	NR_003291	NR_003291	348840	LOC348840	uncharacterized LOC348840	5.00703	5.50383	5.49386	5.16616	5.64476	5.6961		5.29347	5.99294	5.11374	5.38802	5.21796	5.42206		5.31061	5.29462	5.12541	5.64205		0.675878	1.08978	0.783337	0.945326		FALSE
A_33_P3227482	AK125932	AK125932	400593	FLJ43944	FLJ43944 protein	5.07682	4.54496	6.41469	4.78953	3.7211	4.40939		4.53528	4.53138	4.14466	3.89785	4.74819	4.60918		4.41996	4.34873	4.0607	4.22641		0.962624	0.989908	0.116316	1.18164		FALSE
ERCC-00160_243	ERCC-00160_243					4.06878	3.19476	4.4818	3.57743	3.37069	3.59991		3.67243	3.57743	3.59991	4.04985	3.57743	3.75489		3.21917	3.19967	3.21917	3.65464		0.275816	0.884255	0.406184	0.854124		FALSE
A_21_P0002884	ENST00000506934			XLOC_003269		4.3837	4.17991	4.60918	3.89785	4.10591	4.59991		3.46352	3.94544	4.18239	4.40939	3.64024	4.37504		3.36632	3.87958	4.0607	3.98584		0.444911	0.824865	0.262674	0.757692		FALSE
A_23_P143621	NM_001887	NM_001887	1414	CRYBB1	crystallin, beta B1	4.53528	3.26209	4.25385	3.51175	3.82972	4.36413		3.86109	3.87344	3.75489	4.04985	3.90087	3.80735		2.96	3.96867	3.89482	3.54689		0.325707	0.939815	0.678096	0.837104		FALSE
A_32_P64038	ENST00000447197	XM_003119543				10.5594	10.7047	10.5521	10.6662	10.7106	10.7633		10.8642	10.7658	10.4223	10.5837	10.7112	10.2872		10.7637	10.4559	10.779	10.6673		0.441399	1.11477	0.560209	0.924428		FALSE
A_23_P137856	NM_002456	NM_002456	4582	MUC1	mucin 1, cell surface associated	6.14466	5.78218	6.03136	6.01158	5.80977	5.91588		6.02375	5.88874	5.66267	5.62297	5.83052	5.76653		6.26386	6.05189	5.62297	5.56415		0.386483	1.08552	0.0359522	1.47868		FALSE
A_21_P0001196	ENST00000421851			XLOC_001095		4.88035	4.86728	4.96867	4.82337	5.07682	4.93664		4.98299	5.30834	4.59805	4.40939	4.77479	5.10983		4.69174	5.03342	4.80252	7.50184		0.528906	1.14747	0.443219	0.409066		FALSE
A_19_P00810751	THC2770336			Q2Z8W5		4.76487	4.33985	3.96434	5.07948	4.63481	4.53916		5.16113	4.91737	5.16616	5.10656	4.60918	4.64024		4.69174	4.74483	4.94837	5.24555		0.176316	1.22793	0.128883	0.769146		FALSE
A_33_P3411155	XM_001717423	XM_001717423	285556	LOC285556	uncharacterized LOC285556	3.24793	2.57743	2.71425	1.61471	2.26679	1.71425		2.65105	2.62205	2.39232	5.10656	2.91289	3.08746		2.08746	2.86419	3	4.25974		0.180814	0.451512	0.259214	0.449363		FALSE
ERCC-00025_93	DQ883689					3.64746	3.04439	2.60733	3.17991	2.5157	3.42626		3.61102	2.96	2.82018	4.43879	2.91289	3.80735		3.21917	3.19967	4.0607	3.12412		0.308331	0.664676	0.499461	0.766848		FALSE
A_33_P3402056	NM_001242480	NM_001242480	389831	LOC389831	uncharacterized LOC389831	7.69512	7.61816	7.6131	7.49386	7.50829	7.55938		8.01463	7.77849	8.0612	7.71992	7.66389	7.74378		7.95665	7.86467	7.67926	7.52		0.0556941	1.18283	0.0773961	1.24059		FALSE
A_32_P53486	NM_001039182	NM_001039182	654483	BOLA2B	bolA homolog 2B (E. coli)	15.111	15.237	15.322	15.3163	15.2773	15.3236		15.1023	15.0057	15.0733	15.3559	15.3642	15.2716		15.346	15.1731	15.3199	15.3374		0.00278745	0.829222	0.510037	0.953253		FALSE
A_23_P126613	NM_080429	NM_080429	89872	AQP10	aquaporin 10	5.76155	5.21675	5.73302	5.42417	5.55267	7.04815		5.12024	4.18239	4.67772	5.37232	5.60455	5.42206		6.16679	5.783	5.53528	7.58367		0.0450105	0.571888	0.631263	0.666844		FALSE
A_23_P37914	NM_052944	NM_052944	115584	SLC5A11	solute carrier family 5 (sodium/glucose cotransporter), member 11	4.30378	4.37287	4.04985	4.32418	4.38802	4.26209		4.59991	3.98299	4.57175	4.28309	6.46174	4.2396		4.30378	4.34873	4.74819	5.93148		0.467569	0.655233	0.22904	0.495316		FALSE
[truncated: 61,328 more rows]

## Sheet: Enriched Terms_up_G12D
Supplementary Table 2: Molecular Signatures Database Analysis (terms scoring p<0.05).
[truncated: 1,057 more rows]
