# Supplementary material for: Functional annotation of rare gene aberration drivers of pancreatic cancer
Source: Nat Commun. 2016 Jan 25;7:10500. doi: 10.1038/ncomms10500 (PMC4737758; doi:10.1038/ncomms10500)
Supplement: Supplementary Data 3 — Molecular Signatures Database Analysis. [file ncomms10500-s4.xlsx]

## Sheet: Enriched Terms_up_G12D
Supplementary Data 3: Molecular Signatures Database Analysis.
Category	Term	Count in Selected Genes	Count in Total Population	P-value	Description
MSigDB	SENESE_HDAC1_AND_HDAC2_TARGETS_UP	66	221	7.32692e-32	http://www.broadinstitute.org/gsea/msigdb/cards/SENESE_HDAC1_AND_HDAC2_TARGETS_UP.html	http://www.broadinstitute.org/gsea/msigdb/cards/SENESE_HDAC1_AND_HDAC2_TARGETS_UP.html
MSigDB	BILD_HRAS_ONCOGENIC_SIGNATURE	66	243	3.76106e-29	http://www.broadinstitute.org/gsea/msigdb/cards/BILD_HRAS_ONCOGENIC_SIGNATURE.html	http://www.broadinstitute.org/gsea/msigdb/cards/BILD_HRAS_ONCOGENIC_SIGNATURE.html
MSigDB	ONDER_CDH1_TARGETS_2_DN	88	454	8.40147e-27	http://www.broadinstitute.org/gsea/msigdb/cards/ONDER_CDH1_TARGETS_2_DN.html	http://www.broadinstitute.org/gsea/msigdb/cards/ONDER_CDH1_TARGETS_2_DN.html
MSigDB	KIM_WT1_TARGETS_UP	54	209	6.48283e-23	http://www.broadinstitute.org/gsea/msigdb/cards/KIM_WT1_TARGETS_UP.html	http://www.broadinstitute.org/gsea/msigdb/cards/KIM_WT1_TARGETS_UP.html
MSigDB	SENESE_HDAC1_TARGETS_UP	73	423	2.48543e-19	http://www.broadinstitute.org/gsea/msigdb/cards/SENESE_HDAC1_TARGETS_UP.html	http://www.broadinstitute.org/gsea/msigdb/cards/SENESE_HDAC1_TARGETS_UP.html
MSigDB	CHARAFE_BREAST_CANCER_LUMINAL_VS_MESENCHYMAL_DN	74	445	1.23682e-18	http://www.broadinstitute.org/gsea/msigdb/cards/CHARAFE_BREAST_CANCER_LUMINAL_VS_MESENCHYMAL_DN.html	http://www.broadinstitute.org/gsea/msigdb/cards/CHARAFE_BREAST_CANCER_LUMINAL_VS_MESENCHYMAL_DN.html
MSigDB	DELYS_THYROID_CANCER_UP	68	395	5.08475e-18	http://www.broadinstitute.org/gsea/msigdb/cards/DELYS_THYROID_CANCER_UP.html	http://www.broadinstitute.org/gsea/msigdb/cards/DELYS_THYROID_CANCER_UP.html
MSigDB	ZHANG_RESPONSE_TO_IKK_INHIBITOR_AND_TNF_UP	45	209	5.05623e-16	http://www.broadinstitute.org/gsea/msigdb/cards/ZHANG_RESPONSE_TO_IKK_INHIBITOR_AND_TNF_UP.html	http://www.broadinstitute.org/gsea/msigdb/cards/ZHANG_RESPONSE_TO_IKK_INHIBITOR_AND_TNF_UP.html
MSigDB	module_38	69	448	1.12572e-15	http://www.broadinstitute.org/gsea/msigdb/cards/module_38.html	http://www.broadinstitute.org/gsea/msigdb/cards/module_38.html
MSigDB	WU_CELL_MIGRATION	40	178	4.71993e-15	http://www.broadinstitute.org/gsea/msigdb/cards/WU_CELL_MIGRATION.html	http://www.broadinstitute.org/gsea/msigdb/cards/WU_CELL_MIGRATION.html
MSigDB	HENDRICKS_SMARCA4_TARGETS_UP	20	46	4.09168e-14	http://www.broadinstitute.org/gsea/msigdb/cards/HENDRICKS_SMARCA4_TARGETS_UP.html	http://www.broadinstitute.org/gsea/msigdb/cards/HENDRICKS_SMARCA4_TARGETS_UP.html
MSigDB	module_5	63	417	5.12404e-14	http://www.broadinstitute.org/gsea/msigdb/cards/module_5.html	http://www.broadinstitute.org/gsea/msigdb/cards/module_5.html
MSigDB	ZHONG_RESPONSE_TO_AZACITIDINE_AND_TSA_UP	38	177	1.07555e-13	http://www.broadinstitute.org/gsea/msigdb/cards/ZHONG_RESPONSE_TO_AZACITIDINE_AND_TSA_UP.html	http://www.broadinstitute.org/gsea/msigdb/cards/ZHONG_RESPONSE_TO_AZACITIDINE_AND_TSA_UP.html
MSigDB	RICKMAN_TUMOR_DIFFERENTIATED_WELL_VS_POORLY_DN	57	360	1.12975e-13	http://www.broadinstitute.org/gsea/msigdb/cards/RICKMAN_TUMOR_DIFFERENTIATED_WELL_VS_POORLY_DN.html	http://www.broadinstitute.org/gsea/msigdb/cards/RICKMAN_TUMOR_DIFFERENTIATED_WELL_VS_POORLY_DN.html
MSigDB	CHARAFE_BREAST_CANCER_LUMINAL_VS_BASAL_DN	63	428	1.72288e-13	http://www.broadinstitute.org/gsea/msigdb/cards/CHARAFE_BREAST_CANCER_LUMINAL_VS_BASAL_DN.html	http://www.broadinstitute.org/gsea/msigdb/cards/CHARAFE_BREAST_CANCER_LUMINAL_VS_BASAL_DN.html
MSigDB	ONDER_CDH1_TARGETS_3_DN	20	51	4.38708e-13	http://www.broadinstitute.org/gsea/msigdb/cards/ONDER_CDH1_TARGETS_3_DN.html	http://www.broadinstitute.org/gsea/msigdb/cards/ONDER_CDH1_TARGETS_3_DN.html
MSigDB	NAGASHIMA_NRG1_SIGNALING_UP	36	169	6.14856e-13	http://www.broadinstitute.org/gsea/msigdb/cards/NAGASHIMA_NRG1_SIGNALING_UP.html	http://www.broadinstitute.org/gsea/msigdb/cards/NAGASHIMA_NRG1_SIGNALING_UP.html
MSigDB	module_88	93	803	8.30759e-13	http://www.broadinstitute.org/gsea/msigdb/cards/module_88.html	http://www.broadinstitute.org/gsea/msigdb/cards/module_88.html
MSigDB	module_118	58	389	9.37516e-13	http://www.broadinstitute.org/gsea/msigdb/cards/module_118.html	http://www.broadinstitute.org/gsea/msigdb/cards/module_118.html
MSigDB	AMIT_EGF_RESPONSE_480_HELA	34	158	1.99319e-12	http://www.broadinstitute.org/gsea/msigdb/cards/AMIT_EGF_RESPONSE_480_HELA.html	http://www.broadinstitute.org/gsea/msigdb/cards/AMIT_EGF_RESPONSE_480_HELA.html
MSigDB	FULCHER_INFLAMMATORY_RESPONSE_LECTIN_VS_LPS_UP	70	536	2.75459e-12	http://www.broadinstitute.org/gsea/msigdb/cards/FULCHER_INFLAMMATORY_RESPONSE_LECTIN_VS_LPS_UP.html	http://www.broadinstitute.org/gsea/msigdb/cards/FULCHER_INFLAMMATORY_RESPONSE_LECTIN_VS_LPS_UP.html
MSigDB	module_84	68	514	3.14164e-12	http://www.broadinstitute.org/gsea/msigdb/cards/module_84.html	http://www.broadinstitute.org/gsea/msigdb/cards/module_84.html
MSigDB	WINTER_HYPOXIA_METAGENE	40	215	3.24195e-12	http://www.broadinstitute.org/gsea/msigdb/cards/WINTER_HYPOXIA_METAGENE.html	http://www.broadinstitute.org/gsea/msigdb/cards/WINTER_HYPOXIA_METAGENE.html
MSigDB	module_55	91	800	4.1221e-12	http://www.broadinstitute.org/gsea/msigdb/cards/module_55.html	http://www.broadinstitute.org/gsea/msigdb/cards/module_55.html
MSigDB	MANALO_HYPOXIA_UP	38	199	4.96523e-12	http://www.broadinstitute.org/gsea/msigdb/cards/MANALO_HYPOXIA_UP.html	http://www.broadinstitute.org/gsea/msigdb/cards/MANALO_HYPOXIA_UP.html
MSigDB	NUYTTEN_EZH2_TARGETS_UP	100	940	1.78353e-11	http://www.broadinstitute.org/gsea/msigdb/cards/NUYTTEN_EZH2_TARGETS_UP.html	http://www.broadinstitute.org/gsea/msigdb/cards/NUYTTEN_EZH2_TARGETS_UP.html
MSigDB	LINDGREN_BLADDER_CANCER_CLUSTER_2B	54	378	3.1306e-11	http://www.broadinstitute.org/gsea/msigdb/cards/LINDGREN_BLADDER_CANCER_CLUSTER_2B.html	http://www.broadinstitute.org/gsea/msigdb/cards/LINDGREN_BLADDER_CANCER_CLUSTER_2B.html
MSigDB	SCHUETZ_BREAST_CANCER_DUCTAL_INVASIVE_UP	50	336	3.85977e-11	http://www.broadinstitute.org/gsea/msigdb/cards/SCHUETZ_BREAST_CANCER_DUCTAL_INVASIVE_UP.html	http://www.broadinstitute.org/gsea/msigdb/cards/SCHUETZ_BREAST_CANCER_DUCTAL_INVASIVE_UP.html
MSigDB	module_2	53	370	4.31635e-11	http://www.broadinstitute.org/gsea/msigdb/cards/module_2.html	http://www.broadinstitute.org/gsea/msigdb/cards/module_2.html
MSigDB	module_1	51	353	7.37561e-11	http://www.broadinstitute.org/gsea/msigdb/cards/module_1.html	http://www.broadinstitute.org/gsea/msigdb/cards/module_1.html
MSigDB	SMIRNOV_CIRCULATING_ENDOTHELIOCYTES_IN_CANCER_UP	31	157	1.90223e-10	http://www.broadinstitute.org/gsea/msigdb/cards/SMIRNOV_CIRCULATING_ENDOTHELIOCYTES_IN_CANCER_UP.html	http://www.broadinstitute.org/gsea/msigdb/cards/SMIRNOV_CIRCULATING_ENDOTHELIOCYTES_IN_CANCER_UP.html
MSigDB	module_6	54	398	2.24365e-10	http://www.broadinstitute.org/gsea/msigdb/cards/module_6.html	http://www.broadinstitute.org/gsea/msigdb/cards/module_6.html
MSigDB	SENESE_HDAC2_TARGETS_UP	25	108	3.25757e-10	http://www.broadinstitute.org/gsea/msigdb/cards/SENESE_HDAC2_TARGETS_UP.html	http://www.broadinstitute.org/gsea/msigdb/cards/SENESE_HDAC2_TARGETS_UP.html
MSigDB	ONDER_CDH1_TARGETS_1_DN	31	162	4.3233e-10	http://www.broadinstitute.org/gsea/msigdb/cards/ONDER_CDH1_TARGETS_1_DN.html	http://www.broadinstitute.org/gsea/msigdb/cards/ONDER_CDH1_TARGETS_1_DN.html
MSigDB	HINATA_NFKB_TARGETS_KERATINOCYTE_UP	20	71	4.61814e-10	http://www.broadinstitute.org/gsea/msigdb/cards/HINATA_NFKB_TARGETS_KERATINOCYTE_UP.html	http://www.broadinstitute.org/gsea/msigdb/cards/HINATA_NFKB_TARGETS_KERATINOCYTE_UP.html
MSigDB	SENESE_HDAC3_TARGETS_UP	59	466	5.16777e-10	http://www.broadinstitute.org/gsea/msigdb/cards/SENESE_HDAC3_TARGETS_UP.html	http://www.broadinstitute.org/gsea/msigdb/cards/SENESE_HDAC3_TARGETS_UP.html
MSigDB	TONKS_TARGETS_OF_RUNX1_RUNX1T1_FUSION_ERYTHROCYTE_UP	30	154	5.25918e-10	http://www.broadinstitute.org/gsea/msigdb/cards/TONKS_TARGETS_OF_RUNX1_RUNX1T1_FUSION_ERYTHROCYTE_UP.html	http://www.broadinstitute.org/gsea/msigdb/cards/TONKS_TARGETS_OF_RUNX1_RUNX1T1_FUSION_ERYTHROCYTE_UP.html
MSigDB	KIM_WT1_TARGETS_8HR_UP	30	161	1.60571e-09	http://www.broadinstitute.org/gsea/msigdb/cards/KIM_WT1_TARGETS_8HR_UP.html	http://www.broadinstitute.org/gsea/msigdb/cards/KIM_WT1_TARGETS_8HR_UP.html
MSigDB	MCLACHLAN_DENTAL_CARIES_UP	34	200	1.64972e-09	http://www.broadinstitute.org/gsea/msigdb/cards/MCLACHLAN_DENTAL_CARIES_UP.html	http://www.broadinstitute.org/gsea/msigdb/cards/MCLACHLAN_DENTAL_CARIES_UP.html
MSigDB	module_45	65	555	1.74011e-09	http://www.broadinstitute.org/gsea/msigdb/cards/module_45.html	http://www.broadinstitute.org/gsea/msigdb/cards/module_45.html
MSigDB	NAKAMURA_METASTASIS_MODEL_DN	15	42	1.77545e-09	http://www.broadinstitute.org/gsea/msigdb/cards/NAKAMURA_METASTASIS_MODEL_DN.html	http://www.broadinstitute.org/gsea/msigdb/cards/NAKAMURA_METASTASIS_MODEL_DN.html
MSigDB	RIGGI_EWING_SARCOMA_PROGENITOR_UP	52	400	2.23427e-09	http://www.broadinstitute.org/gsea/msigdb/cards/RIGGI_EWING_SARCOMA_PROGENITOR_UP.html	http://www.broadinstitute.org/gsea/msigdb/cards/RIGGI_EWING_SARCOMA_PROGENITOR_UP.html
MSigDB	ELVIDGE_HYPOXIA_UP	30	164	2.5354e-09	http://www.broadinstitute.org/gsea/msigdb/cards/ELVIDGE_HYPOXIA_UP.html	http://www.broadinstitute.org/gsea/msigdb/cards/ELVIDGE_HYPOXIA_UP.html
MSigDB	TGANTCA_V$AP1_C	87	850	2.75182e-09	http://www.broadinstitute.org/gsea/msigdb/cards/TGANTCA_V$AP1_C.html	http://www.broadinstitute.org/gsea/msigdb/cards/TGANTCA_V$AP1_C.html
MSigDB	module_297	20	78	2.84514e-09	http://www.broadinstitute.org/gsea/msigdb/cards/module_297.html	http://www.broadinstitute.org/gsea/msigdb/cards/module_297.html
MSigDB	module_357	20	78	2.84514e-09	http://www.broadinstitute.org/gsea/msigdb/cards/module_357.html	http://www.broadinstitute.org/gsea/msigdb/cards/module_357.html
MSigDB	GGGAGGRR_V$MAZ_Q6	145	1692	3.55554e-09	http://www.broadinstitute.org/gsea/msigdb/cards/GGGAGGRR_V$MAZ_Q6.html	http://www.broadinstitute.org/gsea/msigdb/cards/GGGAGGRR_V$MAZ_Q6.html
MSigDB	HUANG_DASATINIB_RESISTANCE_UP	19	72	4.19718e-09	http://www.broadinstitute.org/gsea/msigdb/cards/HUANG_DASATINIB_RESISTANCE_UP.html	http://www.broadinstitute.org/gsea/msigdb/cards/HUANG_DASATINIB_RESISTANCE_UP.html
MSigDB	module_154	19	73	5.39398e-09	http://www.broadinstitute.org/gsea/msigdb/cards/module_154.html	http://www.broadinstitute.org/gsea/msigdb/cards/module_154.html
MSigDB	module_64	59	505	1.09439e-08	http://www.broadinstitute.org/gsea/msigdb/cards/module_64.html	http://www.broadinstitute.org/gsea/msigdb/cards/module_64.html
MSigDB	XU_HGF_SIGNALING_NOT_VIA_AKT1_6HR	11	24	1.20507e-08	http://www.broadinstitute.org/gsea/msigdb/cards/XU_HGF_SIGNALING_NOT_VIA_AKT1_6HR.html	http://www.broadinstitute.org/gsea/msigdb/cards/XU_HGF_SIGNALING_NOT_VIA_AKT1_6HR.html
MSigDB	ELVIDGE_HIF1A_AND_HIF2A_TARGETS_DN	22	101	1.24698e-08	http://www.broadinstitute.org/gsea/msigdb/cards/ELVIDGE_HIF1A_AND_HIF2A_TARGETS_DN.html	http://www.broadinstitute.org/gsea/msigdb/cards/ELVIDGE_HIF1A_AND_HIF2A_TARGETS_DN.html
MSigDB	SEITZ_NEOPLASTIC_TRANSFORMATION_BY_8P_DELETION_DN	12	30	1.70837e-08	http://www.broadinstitute.org/gsea/msigdb/cards/SEITZ_NEOPLASTIC_TRANSFORMATION_BY_8P_DELETION_DN.html	http://www.broadinstitute.org/gsea/msigdb/cards/SEITZ_NEOPLASTIC_TRANSFORMATION_BY_8P_DELETION_DN.html
MSigDB	REN_ALVEOLAR_RHABDOMYOSARCOMA_DN	50	403	2.15191e-08	http://www.broadinstitute.org/gsea/msigdb/cards/REN_ALVEOLAR_RHABDOMYOSARCOMA_DN.html	http://www.broadinstitute.org/gsea/msigdb/cards/REN_ALVEOLAR_RHABDOMYOSARCOMA_DN.html
MSigDB	module_44	42	310	2.40122e-08	http://www.broadinstitute.org/gsea/msigdb/cards/module_44.html	http://www.broadinstitute.org/gsea/msigdb/cards/module_44.html
MSigDB	VERRECCHIA_EARLY_RESPONSE_TO_TGFB1	15	51	3.65437e-08	http://www.broadinstitute.org/gsea/msigdb/cards/VERRECCHIA_EARLY_RESPONSE_TO_TGFB1.html	http://www.broadinstitute.org/gsea/msigdb/cards/VERRECCHIA_EARLY_RESPONSE_TO_TGFB1.html
MSigDB	MCLACHLAN_DENTAL_CARIES_DN	34	226	3.98862e-08	http://www.broadinstitute.org/gsea/msigdb/cards/MCLACHLAN_DENTAL_CARIES_DN.html	http://www.broadinstitute.org/gsea/msigdb/cards/MCLACHLAN_DENTAL_CARIES_DN.html
MSigDB	ELVIDGE_HYPOXIA_BY_DMOG_UP	24	126	4.396e-08	http://www.broadinstitute.org/gsea/msigdb/cards/ELVIDGE_HYPOXIA_BY_DMOG_UP.html	http://www.broadinstitute.org/gsea/msigdb/cards/ELVIDGE_HYPOXIA_BY_DMOG_UP.html
MSigDB	SAGIV_CD24_TARGETS_DN	14	45	4.7113e-08	http://www.broadinstitute.org/gsea/msigdb/cards/SAGIV_CD24_TARGETS_DN.html	http://www.broadinstitute.org/gsea/msigdb/cards/SAGIV_CD24_TARGETS_DN.html
MSigDB	RUTELLA_RESPONSE_TO_CSF2RB_AND_IL4_UP	43	329	4.72501e-08	http://www.broadinstitute.org/gsea/msigdb/cards/RUTELLA_RESPONSE_TO_CSF2RB_AND_IL4_UP.html	http://www.broadinstitute.org/gsea/msigdb/cards/RUTELLA_RESPONSE_TO_CSF2RB_AND_IL4_UP.html
MSigDB	DORSEY_GAB2_TARGETS	10	22	6.25363e-08	http://www.broadinstitute.org/gsea/msigdb/cards/DORSEY_GAB2_TARGETS.html	http://www.broadinstitute.org/gsea/msigdb/cards/DORSEY_GAB2_TARGETS.html
MSigDB	RICKMAN_TUMOR_DIFFERENTIATED_WELL_VS_MODERATELY_DN	22	110	6.41658e-08	http://www.broadinstitute.org/gsea/msigdb/cards/RICKMAN_TUMOR_DIFFERENTIATED_WELL_VS_MODERATELY_DN.html	http://www.broadinstitute.org/gsea/msigdb/cards/RICKMAN_TUMOR_DIFFERENTIATED_WELL_VS_MODERATELY_DN.html
MSigDB	BUYTAERT_PHOTODYNAMIC_THERAPY_STRESS_UP	78	787	7.53497e-08	http://www.broadinstitute.org/gsea/msigdb/cards/BUYTAERT_PHOTODYNAMIC_THERAPY_STRESS_UP.html	http://www.broadinstitute.org/gsea/msigdb/cards/BUYTAERT_PHOTODYNAMIC_THERAPY_STRESS_UP.html
MSigDB	DAVICIONI_TARGETS_OF_PAX_FOXO1_FUSIONS_UP	35	244	8.53471e-08	http://www.broadinstitute.org/gsea/msigdb/cards/DAVICIONI_TARGETS_OF_PAX_FOXO1_FUSIONS_UP.html	http://www.broadinstitute.org/gsea/msigdb/cards/DAVICIONI_TARGETS_OF_PAX_FOXO1_FUSIONS_UP.html
MSigDB	module_52	49	410	9.70334e-08	http://www.broadinstitute.org/gsea/msigdb/cards/module_52.html	http://www.broadinstitute.org/gsea/msigdb/cards/module_52.html
MSigDB	TONKS_TARGETS_OF_RUNX1_RUNX1T1_FUSION_HSC_UP	29	181	9.89435e-08	http://www.broadinstitute.org/gsea/msigdb/cards/TONKS_TARGETS_OF_RUNX1_RUNX1T1_FUSION_HSC_UP.html	http://www.broadinstitute.org/gsea/msigdb/cards/TONKS_TARGETS_OF_RUNX1_RUNX1T1_FUSION_HSC_UP.html
MSigDB	KOBAYASHI_EGFR_SIGNALING_6HR_DN	9	18	1.03679e-07	http://www.broadinstitute.org/gsea/msigdb/cards/KOBAYASHI_EGFR_SIGNALING_6HR_DN.html	http://www.broadinstitute.org/gsea/msigdb/cards/KOBAYASHI_EGFR_SIGNALING_6HR_DN.html
MSigDB	REACTOME_HEMOSTASIS	37	274	1.7759e-07	http://www.broadinstitute.org/gsea/msigdb/cards/REACTOME_HEMOSTASIS.html	http://www.broadinstitute.org/gsea/msigdb/cards/REACTOME_HEMOSTASIS.html
MSigDB	MISSIAGLIA_REGULATED_BY_METHYLATION_UP	20	98	1.78545e-07	http://www.broadinstitute.org/gsea/msigdb/cards/MISSIAGLIA_REGULATED_BY_METHYLATION_UP.html	http://www.broadinstitute.org/gsea/msigdb/cards/MISSIAGLIA_REGULATED_BY_METHYLATION_UP.html
MSigDB	module_121	20	98	1.78545e-07	http://www.broadinstitute.org/gsea/msigdb/cards/module_121.html	http://www.broadinstitute.org/gsea/msigdb/cards/module_121.html
MSigDB	SATO_SILENCED_BY_METHYLATION_IN_PANCREATIC_CANCER_1	48	406	1.82063e-07	http://www.broadinstitute.org/gsea/msigdb/cards/SATO_SILENCED_BY_METHYLATION_IN_PANCREATIC_CANCER_1.html	http://www.broadinstitute.org/gsea/msigdb/cards/SATO_SILENCED_BY_METHYLATION_IN_PANCREATIC_CANCER_1.html
MSigDB	NAGASHIMA_EGF_SIGNALING_UP	15	57	1.87222e-07	http://www.broadinstitute.org/gsea/msigdb/cards/NAGASHIMA_EGF_SIGNALING_UP.html	http://www.broadinstitute.org/gsea/msigdb/cards/NAGASHIMA_EGF_SIGNALING_UP.html
MSigDB	ZHOU_INFLAMMATORY_RESPONSE_LIVE_UP	50	433	2.10466e-07	http://www.broadinstitute.org/gsea/msigdb/cards/ZHOU_INFLAMMATORY_RESPONSE_LIVE_UP.html	http://www.broadinstitute.org/gsea/msigdb/cards/ZHOU_INFLAMMATORY_RESPONSE_LIVE_UP.html
MSigDB	HAN_SATB1_TARGETS_UP	39	301	2.49555e-07	http://www.broadinstitute.org/gsea/msigdb/cards/HAN_SATB1_TARGETS_UP.html	http://www.broadinstitute.org/gsea/msigdb/cards/HAN_SATB1_TARGETS_UP.html
MSigDB	module_75	46	390	3.51024e-07	http://www.broadinstitute.org/gsea/msigdb/cards/module_75.html	http://www.broadinstitute.org/gsea/msigdb/cards/module_75.html
MSigDB	BERTUCCI_MEDULLARY_VS_DUCTAL_BREAST_CANCER_DN	25	151	3.94642e-07	http://www.broadinstitute.org/gsea/msigdb/cards/BERTUCCI_MEDULLARY_VS_DUCTAL_BREAST_CANCER_DN.html	http://www.broadinstitute.org/gsea/msigdb/cards/BERTUCCI_MEDULLARY_VS_DUCTAL_BREAST_CANCER_DN.html
MSigDB	RUTELLA_RESPONSE_TO_HGF_UP	47	405	4.21623e-07	http://www.broadinstitute.org/gsea/msigdb/cards/RUTELLA_RESPONSE_TO_HGF_UP.html	http://www.broadinstitute.org/gsea/msigdb/cards/RUTELLA_RESPONSE_TO_HGF_UP.html
MSigDB	module_12	42	345	4.85612e-07	http://www.broadinstitute.org/gsea/msigdb/cards/module_12.html	http://www.broadinstitute.org/gsea/msigdb/cards/module_12.html
MSigDB	module_131	11	33	6.00236e-07	http://www.broadinstitute.org/gsea/msigdb/cards/module_131.html	http://www.broadinstitute.org/gsea/msigdb/cards/module_131.html
MSigDB	HARRIS_HYPOXIA	17	79	6.71459e-07	http://www.broadinstitute.org/gsea/msigdb/cards/HARRIS_HYPOXIA.html	http://www.broadinstitute.org/gsea/msigdb/cards/HARRIS_HYPOXIA.html
MSigDB	GGGTGGRR_V$PAX4_03	89	990	7.09288e-07	http://www.broadinstitute.org/gsea/msigdb/cards/GGGTGGRR_V$PAX4_03.html	http://www.broadinstitute.org/gsea/msigdb/cards/GGGTGGRR_V$PAX4_03.html
MSigDB	module_16	53	490	7.26971e-07	http://www.broadinstitute.org/gsea/msigdb/cards/module_16.html	http://www.broadinstitute.org/gsea/msigdb/cards/module_16.html
MSigDB	KAN_RESPONSE_TO_ARSENIC_TRIOXIDE	21	116	7.34353e-07	http://www.broadinstitute.org/gsea/msigdb/cards/KAN_RESPONSE_TO_ARSENIC_TRIOXIDE.html	http://www.broadinstitute.org/gsea/msigdb/cards/KAN_RESPONSE_TO_ARSENIC_TRIOXIDE.html
MSigDB	AMIT_EGF_RESPONSE_120_HELA	15	63	7.68025e-07	http://www.broadinstitute.org/gsea/msigdb/cards/AMIT_EGF_RESPONSE_120_HELA.html	http://www.broadinstitute.org/gsea/msigdb/cards/AMIT_EGF_RESPONSE_120_HELA.html
MSigDB	TAKEDA_TARGETS_OF_NUP98_HOXA9_FUSION_10D_DN	23	136	7.76398e-07	http://www.broadinstitute.org/gsea/msigdb/cards/TAKEDA_TARGETS_OF_NUP98_HOXA9_FUSION_10D_DN.html	http://www.broadinstitute.org/gsea/msigdb/cards/TAKEDA_TARGETS_OF_NUP98_HOXA9_FUSION_10D_DN.html
MSigDB	SMID_BREAST_CANCER_LUMINAL_B_DN	56	531	7.96933e-07	http://www.broadinstitute.org/gsea/msigdb/cards/SMID_BREAST_CANCER_LUMINAL_B_DN.html	http://www.broadinstitute.org/gsea/msigdb/cards/SMID_BREAST_CANCER_LUMINAL_B_DN.html
MSigDB	LIEN_BREAST_CARCINOMA_METAPLASTIC_VS_DUCTAL_UP	17	80	8.10878e-07	http://www.broadinstitute.org/gsea/msigdb/cards/LIEN_BREAST_CARCINOMA_METAPLASTIC_VS_DUCTAL_UP.html	http://www.broadinstitute.org/gsea/msigdb/cards/LIEN_BREAST_CARCINOMA_METAPLASTIC_VS_DUCTAL_UP.html
MSigDB	ONDER_CDH1_TARGETS_2_UP	33	245	8.62064e-07	http://www.broadinstitute.org/gsea/msigdb/cards/ONDER_CDH1_TARGETS_2_UP.html	http://www.broadinstitute.org/gsea/msigdb/cards/ONDER_CDH1_TARGETS_2_UP.html
MSigDB	module_24	49	441	8.75748e-07	http://www.broadinstitute.org/gsea/msigdb/cards/module_24.html	http://www.broadinstitute.org/gsea/msigdb/cards/module_24.html
MSigDB	HELLEBREKERS_SILENCED_DURING_TUMOR_ANGIOGENESIS	14	56	9.47236e-07	http://www.broadinstitute.org/gsea/msigdb/cards/HELLEBREKERS_SILENCED_DURING_TUMOR_ANGIOGENESIS.html	http://www.broadinstitute.org/gsea/msigdb/cards/HELLEBREKERS_SILENCED_DURING_TUMOR_ANGIOGENESIS.html
MSigDB	AMIT_SERUM_RESPONSE_60_MCF10A	14	56	9.47236e-07	http://www.broadinstitute.org/gsea/msigdb/cards/AMIT_SERUM_RESPONSE_60_MCF10A.html	http://www.broadinstitute.org/gsea/msigdb/cards/AMIT_SERUM_RESPONSE_60_MCF10A.html
MSigDB	BROWNE_HCMV_INFECTION_2HR_DN	13	49	1.10963e-06	http://www.broadinstitute.org/gsea/msigdb/cards/BROWNE_HCMV_INFECTION_2HR_DN.html	http://www.broadinstitute.org/gsea/msigdb/cards/BROWNE_HCMV_INFECTION_2HR_DN.html
MSigDB	DANG_REGULATED_BY_MYC_DN	32	237	1.19288e-06	http://www.broadinstitute.org/gsea/msigdb/cards/DANG_REGULATED_BY_MYC_DN.html	http://www.broadinstitute.org/gsea/msigdb/cards/DANG_REGULATED_BY_MYC_DN.html
MSigDB	module_223	23	140	1.31056e-06	http://www.broadinstitute.org/gsea/msigdb/cards/module_223.html	http://www.broadinstitute.org/gsea/msigdb/cards/module_223.html
MSigDB	BASSO_CD40_SIGNALING_UP	19	101	1.34272e-06	http://www.broadinstitute.org/gsea/msigdb/cards/BASSO_CD40_SIGNALING_UP.html	http://www.broadinstitute.org/gsea/msigdb/cards/BASSO_CD40_SIGNALING_UP.html
MSigDB	DANG_MYC_TARGETS_DN	10	29	1.37669e-06	http://www.broadinstitute.org/gsea/msigdb/cards/DANG_MYC_TARGETS_DN.html	http://www.broadinstitute.org/gsea/msigdb/cards/DANG_MYC_TARGETS_DN.html
MSigDB	module_46	44	384	1.38887e-06	http://www.broadinstitute.org/gsea/msigdb/cards/module_46.html	http://www.broadinstitute.org/gsea/msigdb/cards/module_46.html
MSigDB	module_60	45	397	1.42088e-06	http://www.broadinstitute.org/gsea/msigdb/cards/module_60.html	http://www.broadinstitute.org/gsea/msigdb/cards/module_60.html
MSigDB	module_324	22	131	1.51597e-06	http://www.broadinstitute.org/gsea/msigdb/cards/module_324.html	http://www.broadinstitute.org/gsea/msigdb/cards/module_324.html
MSigDB	ENK_UV_RESPONSE_KERATINOCYTE_UP	54	516	1.58897e-06	http://www.broadinstitute.org/gsea/msigdb/cards/ENK_UV_RESPONSE_KERATINOCYTE_UP.html	http://www.broadinstitute.org/gsea/msigdb/cards/ENK_UV_RESPONSE_KERATINOCYTE_UP.html
MSigDB	TONKS_TARGETS_OF_RUNX1_RUNX1T1_FUSION_SUSTAINDED_IN_ERYTHROCYTE_UP	12	43	1.59371e-06	http://www.broadinstitute.org/gsea/msigdb/cards/TONKS_TARGETS_OF_RUNX1_RUNX1T1_FUSION_SUSTAINDED_IN_ERYTHROCYTE_UP.html	http://www.broadinstitute.org/gsea/msigdb/cards/TONKS_TARGETS_OF_RUNX1_RUNX1T1_FUSION_SUSTAINDED_IN_ERYTHROCYTE_UP.html
MSigDB	HUANG_FOXA2_TARGETS_DN	11	36	1.60831e-06	http://www.broadinstitute.org/gsea/msigdb/cards/HUANG_FOXA2_TARGETS_DN.html	http://www.broadinstitute.org/gsea/msigdb/cards/HUANG_FOXA2_TARGETS_DN.html
MSigDB	module_3	43	374	1.6705e-06	http://www.broadinstitute.org/gsea/msigdb/cards/module_3.html	http://www.broadinstitute.org/gsea/msigdb/cards/module_3.html
MSigDB	VART_KSHV_INFECTION_ANGIOGENIC_MARKERS_UP	25	163	1.70814e-06	http://www.broadinstitute.org/gsea/msigdb/cards/VART_KSHV_INFECTION_ANGIOGENIC_MARKERS_UP.html	http://www.broadinstitute.org/gsea/msigdb/cards/VART_KSHV_INFECTION_ANGIOGENIC_MARKERS_UP.html
MSigDB	KINSEY_TARGETS_OF_EWSR1_FLII_FUSION_DN	37	301	1.8319e-06	http://www.broadinstitute.org/gsea/msigdb/cards/KINSEY_TARGETS_OF_EWSR1_FLII_FUSION_DN.html	http://www.broadinstitute.org/gsea/msigdb/cards/KINSEY_TARGETS_OF_EWSR1_FLII_FUSION_DN.html
MSigDB	module_137	54	521	2.12962e-06	http://www.broadinstitute.org/gsea/msigdb/cards/module_137.html	http://www.broadinstitute.org/gsea/msigdb/cards/module_137.html
MSigDB	GU_PDEF_TARGETS_UP	15	68	2.17358e-06	http://www.broadinstitute.org/gsea/msigdb/cards/GU_PDEF_TARGETS_UP.html	http://www.broadinstitute.org/gsea/msigdb/cards/GU_PDEF_TARGETS_UP.html
MSigDB	UZONYI_RESPONSE_TO_LEUKOTRIENE_AND_THROMBIN	11	37	2.17925e-06	http://www.broadinstitute.org/gsea/msigdb/cards/UZONYI_RESPONSE_TO_LEUKOTRIENE_AND_THROMBIN.html	http://www.broadinstitute.org/gsea/msigdb/cards/UZONYI_RESPONSE_TO_LEUKOTRIENE_AND_THROMBIN.html
MSigDB	AMIT_EGF_RESPONSE_240_HELA	14	60	2.31983e-06	http://www.broadinstitute.org/gsea/msigdb/cards/AMIT_EGF_RESPONSE_240_HELA.html	http://www.broadinstitute.org/gsea/msigdb/cards/AMIT_EGF_RESPONSE_240_HELA.html
MSigDB	KEGG_HEMATOPOIETIC_CELL_LINEAGE	17	86	2.3532e-06	http://www.broadinstitute.org/gsea/msigdb/cards/KEGG_HEMATOPOIETIC_CELL_LINEAGE.html	http://www.broadinstitute.org/gsea/msigdb/cards/KEGG_HEMATOPOIETIC_CELL_LINEAGE.html
MSigDB	SMID_BREAST_CANCER_BASAL_UP	61	620	2.62679e-06	http://www.broadinstitute.org/gsea/msigdb/cards/SMID_BREAST_CANCER_BASAL_UP.html	http://www.broadinstitute.org/gsea/msigdb/cards/SMID_BREAST_CANCER_BASAL_UP.html
MSigDB	VERRECCHIA_RESPONSE_TO_TGFB1_C2	8	19	2.78953e-06	http://www.broadinstitute.org/gsea/msigdb/cards/VERRECCHIA_RESPONSE_TO_TGFB1_C2.html	http://www.broadinstitute.org/gsea/msigdb/cards/VERRECCHIA_RESPONSE_TO_TGFB1_C2.html
MSigDB	HUPER_BREAST_BASAL_VS_LUMINAL_UP	13	53	2.91633e-06	http://www.broadinstitute.org/gsea/msigdb/cards/HUPER_BREAST_BASAL_VS_LUMINAL_UP.html	http://www.broadinstitute.org/gsea/msigdb/cards/HUPER_BREAST_BASAL_VS_LUMINAL_UP.html
MSigDB	GENTILE_UV_HIGH_DOSE_UP	7	14	2.91739e-06	http://www.broadinstitute.org/gsea/msigdb/cards/GENTILE_UV_HIGH_DOSE_UP.html	http://www.broadinstitute.org/gsea/msigdb/cards/GENTILE_UV_HIGH_DOSE_UP.html
MSigDB	ROZANOV_MMP14_TARGETS_UP	33	259	2.99701e-06	http://www.broadinstitute.org/gsea/msigdb/cards/ROZANOV_MMP14_TARGETS_UP.html	http://www.broadinstitute.org/gsea/msigdb/cards/ROZANOV_MMP14_TARGETS_UP.html
MSigDB	module_321	19	107	3.30943e-06	http://www.broadinstitute.org/gsea/msigdb/cards/module_321.html	http://www.broadinstitute.org/gsea/msigdb/cards/module_321.html
MSigDB	module_122	22	138	3.69582e-06	http://www.broadinstitute.org/gsea/msigdb/cards/module_122.html	http://www.broadinstitute.org/gsea/msigdb/cards/module_122.html
MSigDB	V$AP1_01	28	204	3.9633e-06	http://www.broadinstitute.org/gsea/msigdb/cards/V$AP1_01.html	http://www.broadinstitute.org/gsea/msigdb/cards/V$AP1_01.html
MSigDB	CHEN_LVAD_SUPPORT_OF_FAILING_HEART_UP	18	99	4.21118e-06	http://www.broadinstitute.org/gsea/msigdb/cards/CHEN_LVAD_SUPPORT_OF_FAILING_HEART_UP.html	http://www.broadinstitute.org/gsea/msigdb/cards/CHEN_LVAD_SUPPORT_OF_FAILING_HEART_UP.html
MSigDB	MASRI_RESISTANCE_TO_TAMOXIFEN_AND_AROMATASE_INHIBITORS_DN	8	20	4.43248e-06	http://www.broadinstitute.org/gsea/msigdb/cards/MASRI_RESISTANCE_TO_TAMOXIFEN_AND_AROMATASE_INHIBITORS_DN.html	http://www.broadinstitute.org/gsea/msigdb/cards/MASRI_RESISTANCE_TO_TAMOXIFEN_AND_AROMATASE_INHIBITORS_DN.html
MSigDB	TONKS_TARGETS_OF_RUNX1_RUNX1T1_FUSION_MONOCYTE_UP	27	194	4.50177e-06	http://www.broadinstitute.org/gsea/msigdb/cards/TONKS_TARGETS_OF_RUNX1_RUNX1T1_FUSION_MONOCYTE_UP.html	http://www.broadinstitute.org/gsea/msigdb/cards/TONKS_TARGETS_OF_RUNX1_RUNX1T1_FUSION_MONOCYTE_UP.html
MSigDB	JAEGER_METASTASIS_DN	32	253	4.92765e-06	http://www.broadinstitute.org/gsea/msigdb/cards/JAEGER_METASTASIS_DN.html	http://www.broadinstitute.org/gsea/msigdb/cards/JAEGER_METASTASIS_DN.html
MSigDB	GAUSSMANN_MLL_AF4_FUSION_TARGETS_F_UP	21	130	4.93335e-06	http://www.broadinstitute.org/gsea/msigdb/cards/GAUSSMANN_MLL_AF4_FUSION_TARGETS_F_UP.html	http://www.broadinstitute.org/gsea/msigdb/cards/GAUSSMANN_MLL_AF4_FUSION_TARGETS_F_UP.html
MSigDB	LEE_LIVER_CANCER_HEPATOBLAST	7	15	5.21849e-06	http://www.broadinstitute.org/gsea/msigdb/cards/LEE_LIVER_CANCER_HEPATOBLAST.html	http://www.broadinstitute.org/gsea/msigdb/cards/LEE_LIVER_CANCER_HEPATOBLAST.html
MSigDB	HELLER_HDAC_TARGETS_SILENCED_BY_METHYLATION_UP	43	392	5.65141e-06	http://www.broadinstitute.org/gsea/msigdb/cards/HELLER_HDAC_TARGETS_SILENCED_BY_METHYLATION_UP.html	http://www.broadinstitute.org/gsea/msigdb/cards/HELLER_HDAC_TARGETS_SILENCED_BY_METHYLATION_UP.html
MSigDB	COWLING_MYCN_TARGETS	11	41	6.62027e-06	http://www.broadinstitute.org/gsea/msigdb/cards/COWLING_MYCN_TARGETS.html	http://www.broadinstitute.org/gsea/msigdb/cards/COWLING_MYCN_TARGETS.html
MSigDB	module_562	8	21	6.82656e-06	http://www.broadinstitute.org/gsea/msigdb/cards/module_562.html	http://www.broadinstitute.org/gsea/msigdb/cards/module_562.html
MSigDB	RUTELLA_RESPONSE_TO_HGF_VS_CSF2RB_AND_IL4_UP	43	395	6.85457e-06	http://www.broadinstitute.org/gsea/msigdb/cards/RUTELLA_RESPONSE_TO_HGF_VS_CSF2RB_AND_IL4_UP.html	http://www.broadinstitute.org/gsea/msigdb/cards/RUTELLA_RESPONSE_TO_HGF_VS_CSF2RB_AND_IL4_UP.html
MSigDB	NUYTTEN_NIPP1_TARGETS_DN	69	753	7.00328e-06	http://www.broadinstitute.org/gsea/msigdb/cards/NUYTTEN_NIPP1_TARGETS_DN.html	http://www.broadinstitute.org/gsea/msigdb/cards/NUYTTEN_NIPP1_TARGETS_DN.html
MSigDB	ENK_UV_RESPONSE_EPIDERMIS_DN	51	502	7.18319e-06	http://www.broadinstitute.org/gsea/msigdb/cards/ENK_UV_RESPONSE_EPIDERMIS_DN.html	http://www.broadinstitute.org/gsea/msigdb/cards/ENK_UV_RESPONSE_EPIDERMIS_DN.html
MSigDB	IZADPANAH_STEM_CELL_ADIPOSE_VS_BONE_UP	20	123	7.44336e-06	http://www.broadinstitute.org/gsea/msigdb/cards/IZADPANAH_STEM_CELL_ADIPOSE_VS_BONE_UP.html	http://www.broadinstitute.org/gsea/msigdb/cards/IZADPANAH_STEM_CELL_ADIPOSE_VS_BONE_UP.html
MSigDB	REACTOME_CELL_JUNCTION_ORGANIZATION	16	84	7.66806e-06	http://www.broadinstitute.org/gsea/msigdb/cards/REACTOME_CELL_JUNCTION_ORGANIZATION.html	http://www.broadinstitute.org/gsea/msigdb/cards/REACTOME_CELL_JUNCTION_ORGANIZATION.html
MSigDB	V$AP1_C	29	223	7.87781e-06	http://www.broadinstitute.org/gsea/msigdb/cards/V$AP1_C.html	http://www.broadinstitute.org/gsea/msigdb/cards/V$AP1_C.html
MSigDB	BASAKI_YBX1_TARGETS_DN	39	347	8.65269e-06	http://www.broadinstitute.org/gsea/msigdb/cards/BASAKI_YBX1_TARGETS_DN.html	http://www.broadinstitute.org/gsea/msigdb/cards/BASAKI_YBX1_TARGETS_DN.html
MSigDB	FERRANDO_TAL1_NEIGHBORS	7	16	8.85091e-06	http://www.broadinstitute.org/gsea/msigdb/cards/FERRANDO_TAL1_NEIGHBORS.html	http://www.broadinstitute.org/gsea/msigdb/cards/FERRANDO_TAL1_NEIGHBORS.html
MSigDB	module_516	7	16	8.85091e-06	http://www.broadinstitute.org/gsea/msigdb/cards/module_516.html	http://www.broadinstitute.org/gsea/msigdb/cards/module_516.html
MSigDB	module_100	52	520	9.14802e-06	http://www.broadinstitute.org/gsea/msigdb/cards/module_100.html	http://www.broadinstitute.org/gsea/msigdb/cards/module_100.html
MSigDB	CAGGTG_V$E12_Q6	137	1802	9.32943e-06	http://www.broadinstitute.org/gsea/msigdb/cards/CAGGTG_V$E12_Q6.html	http://www.broadinstitute.org/gsea/msigdb/cards/CAGGTG_V$E12_Q6.html
MSigDB	module_107	15	76	9.34057e-06	http://www.broadinstitute.org/gsea/msigdb/cards/module_107.html	http://www.broadinstitute.org/gsea/msigdb/cards/module_107.html
MSigDB	RUTELLA_RESPONSE_TO_HGF_VS_CSF2RB_AND_IL4_DN	30	237	9.50649e-06	http://www.broadinstitute.org/gsea/msigdb/cards/RUTELLA_RESPONSE_TO_HGF_VS_CSF2RB_AND_IL4_DN.html	http://www.broadinstitute.org/gsea/msigdb/cards/RUTELLA_RESPONSE_TO_HGF_VS_CSF2RB_AND_IL4_DN.html
MSigDB	KIM_WT1_TARGETS_12HR_UP	23	157	9.61185e-06	http://www.broadinstitute.org/gsea/msigdb/cards/KIM_WT1_TARGETS_12HR_UP.html	http://www.broadinstitute.org/gsea/msigdb/cards/KIM_WT1_TARGETS_12HR_UP.html
MSigDB	KIM_WT1_TARGETS_12HR_DN	27	202	9.65485e-06	http://www.broadinstitute.org/gsea/msigdb/cards/KIM_WT1_TARGETS_12HR_DN.html	http://www.broadinstitute.org/gsea/msigdb/cards/KIM_WT1_TARGETS_12HR_DN.html
MSigDB	HELLER_HDAC_TARGETS_UP	32	262	1.02531e-05	http://www.broadinstitute.org/gsea/msigdb/cards/HELLER_HDAC_TARGETS_UP.html	http://www.broadinstitute.org/gsea/msigdb/cards/HELLER_HDAC_TARGETS_UP.html
MSigDB	REACTOME_PLATELET_DEGRANULATION	16	86	1.05019e-05	http://www.broadinstitute.org/gsea/msigdb/cards/REACTOME_PLATELET_DEGRANULATION.html	http://www.broadinstitute.org/gsea/msigdb/cards/REACTOME_PLATELET_DEGRANULATION.html
MSigDB	module_47	28	215	1.09326e-05	http://www.broadinstitute.org/gsea/msigdb/cards/module_47.html	http://www.broadinstitute.org/gsea/msigdb/cards/module_47.html
MSigDB	VECCHI_GASTRIC_CANCER_ADVANCED_VS_EARLY_UP	23	159	1.18856e-05	http://www.broadinstitute.org/gsea/msigdb/cards/VECCHI_GASTRIC_CANCER_ADVANCED_VS_EARLY_UP.html	http://www.broadinstitute.org/gsea/msigdb/cards/VECCHI_GASTRIC_CANCER_ADVANCED_VS_EARLY_UP.html
MSigDB	GRUETZMANN_PANCREATIC_CANCER_UP	38	340	1.27859e-05	http://www.broadinstitute.org/gsea/msigdb/cards/GRUETZMANN_PANCREATIC_CANCER_UP.html	http://www.broadinstitute.org/gsea/msigdb/cards/GRUETZMANN_PANCREATIC_CANCER_UP.html
MSigDB	module_66	52	527	1.32783e-05	http://www.broadinstitute.org/gsea/msigdb/cards/module_66.html	http://www.broadinstitute.org/gsea/msigdb/cards/module_66.html
MSigDB	CROMER_TUMORIGENESIS_UP	11	44	1.3877e-05	http://www.broadinstitute.org/gsea/msigdb/cards/CROMER_TUMORIGENESIS_UP.html	http://www.broadinstitute.org/gsea/msigdb/cards/CROMER_TUMORIGENESIS_UP.html
MSigDB	V$BACH1_01	27	206	1.38815e-05	http://www.broadinstitute.org/gsea/msigdb/cards/V$BACH1_01.html	http://www.broadinstitute.org/gsea/msigdb/cards/V$BACH1_01.html
MSigDB	ELVIDGE_HIF1A_TARGETS_DN	16	88	1.42333e-05	http://www.broadinstitute.org/gsea/msigdb/cards/ELVIDGE_HIF1A_TARGETS_DN.html	http://www.broadinstitute.org/gsea/msigdb/cards/ELVIDGE_HIF1A_TARGETS_DN.html
MSigDB	CONCANNON_APOPTOSIS_BY_EPOXOMICIN_UP	29	230	1.4361e-05	http://www.broadinstitute.org/gsea/msigdb/cards/CONCANNON_APOPTOSIS_BY_EPOXOMICIN_UP.html	http://www.broadinstitute.org/gsea/msigdb/cards/CONCANNON_APOPTOSIS_BY_EPOXOMICIN_UP.html
MSigDB	LIN_SILENCED_BY_TUMOR_MICROENVIRONMENT	17	98	1.48137e-05	http://www.broadinstitute.org/gsea/msigdb/cards/LIN_SILENCED_BY_TUMOR_MICROENVIRONMENT.html	http://www.broadinstitute.org/gsea/msigdb/cards/LIN_SILENCED_BY_TUMOR_MICROENVIRONMENT.html
MSigDB	module_33	40	369	1.57218e-05	http://www.broadinstitute.org/gsea/msigdb/cards/module_33.html	http://www.broadinstitute.org/gsea/msigdb/cards/module_33.html
MSigDB	DAUER_STAT3_TARGETS_UP	10	37	1.6226e-05	http://www.broadinstitute.org/gsea/msigdb/cards/DAUER_STAT3_TARGETS_UP.html	http://www.broadinstitute.org/gsea/msigdb/cards/DAUER_STAT3_TARGETS_UP.html
MSigDB	SUNG_METASTASIS_STROMA_DN	12	53	1.6943e-05	http://www.broadinstitute.org/gsea/msigdb/cards/SUNG_METASTASIS_STROMA_DN.html	http://www.broadinstitute.org/gsea/msigdb/cards/SUNG_METASTASIS_STROMA_DN.html
MSigDB	module_53	41	384	1.77203e-05	http://www.broadinstitute.org/gsea/msigdb/cards/module_53.html	http://www.broadinstitute.org/gsea/msigdb/cards/module_53.html
MSigDB	module_11	51	519	1.79498e-05	http://www.broadinstitute.org/gsea/msigdb/cards/module_11.html	http://www.broadinstitute.org/gsea/msigdb/cards/module_11.html
MSigDB	OSWALD_HEMATOPOIETIC_STEM_CELL_IN_COLLAGEN_GEL_DN	28	221	1.83464e-05	http://www.broadinstitute.org/gsea/msigdb/cards/OSWALD_HEMATOPOIETIC_STEM_CELL_IN_COLLAGEN_GEL_DN.html	http://www.broadinstitute.org/gsea/msigdb/cards/OSWALD_HEMATOPOIETIC_STEM_CELL_IN_COLLAGEN_GEL_DN.html
MSigDB	OSWALD_HEMATOPOIETIC_STEM_CELL_IN_COLLAGEN_GEL_UP	28	221	1.83464e-05	http://www.broadinstitute.org/gsea/msigdb/cards/OSWALD_HEMATOPOIETIC_STEM_CELL_IN_COLLAGEN_GEL_UP.html	http://www.broadinstitute.org/gsea/msigdb/cards/OSWALD_HEMATOPOIETIC_STEM_CELL_IN_COLLAGEN_GEL_UP.html
MSigDB	module_23	53	548	1.91964e-05	http://www.broadinstitute.org/gsea/msigdb/cards/module_23.html	http://www.broadinstitute.org/gsea/msigdb/cards/module_23.html
MSigDB	V$E47_01	26	198	1.92609e-05	http://www.broadinstitute.org/gsea/msigdb/cards/V$E47_01.html	http://www.broadinstitute.org/gsea/msigdb/cards/V$E47_01.html
MSigDB	JISON_SICKLE_CELL_DISEASE_UP	24	175	1.92965e-05	http://www.broadinstitute.org/gsea/msigdb/cards/JISON_SICKLE_CELL_DISEASE_UP.html	http://www.broadinstitute.org/gsea/msigdb/cards/JISON_SICKLE_CELL_DISEASE_UP.html
MSigDB	DAZARD_RESPONSE_TO_UV_NHEK_UP	22	153	2.01102e-05	http://www.broadinstitute.org/gsea/msigdb/cards/DAZARD_RESPONSE_TO_UV_NHEK_UP.html	http://www.broadinstitute.org/gsea/msigdb/cards/DAZARD_RESPONSE_TO_UV_NHEK_UP.html
MSigDB	ODONNELL_TFRC_TARGETS_UP	40	373	2.02079e-05	http://www.broadinstitute.org/gsea/msigdb/cards/ODONNELL_TFRC_TARGETS_UP.html	http://www.broadinstitute.org/gsea/msigdb/cards/ODONNELL_TFRC_TARGETS_UP.html
MSigDB	DIRMEIER_LMP1_RESPONSE_EARLY	12	54	2.07394e-05	http://www.broadinstitute.org/gsea/msigdb/cards/DIRMEIER_LMP1_RESPONSE_EARLY.html	http://www.broadinstitute.org/gsea/msigdb/cards/DIRMEIER_LMP1_RESPONSE_EARLY.html
MSigDB	ONDER_CDH1_SIGNALING_VIA_CTNNB1	15	81	2.08794e-05	http://www.broadinstitute.org/gsea/msigdb/cards/ONDER_CDH1_SIGNALING_VIA_CTNNB1.html	http://www.broadinstitute.org/gsea/msigdb/cards/ONDER_CDH1_SIGNALING_VIA_CTNNB1.html
MSigDB	REACTOME_SMOOTH_MUSCLE_CONTRACTION	8	24	2.13867e-05	http://www.broadinstitute.org/gsea/msigdb/cards/REACTOME_SMOOTH_MUSCLE_CONTRACTION.html	http://www.broadinstitute.org/gsea/msigdb/cards/REACTOME_SMOOTH_MUSCLE_CONTRACTION.html
MSigDB	DAZARD_UV_RESPONSE_CLUSTER_G24	7	18	2.24128e-05	http://www.broadinstitute.org/gsea/msigdb/cards/DAZARD_UV_RESPONSE_CLUSTER_G24.html	http://www.broadinstitute.org/gsea/msigdb/cards/DAZARD_UV_RESPONSE_CLUSTER_G24.html
MSigDB	module_444	7	18	2.24128e-05	http://www.broadinstitute.org/gsea/msigdb/cards/module_444.html	http://www.broadinstitute.org/gsea/msigdb/cards/module_444.html
MSigDB	CCCNNGGGAR_V$OLF1_01	29	236	2.3451e-05	http://www.broadinstitute.org/gsea/msigdb/cards/CCCNNGGGAR_V$OLF1_01.html	http://www.broadinstitute.org/gsea/msigdb/cards/CCCNNGGGAR_V$OLF1_01.html
MSigDB	XU_HGF_TARGETS_INDUCED_BY_AKT1_48HR_UP	6	13	2.77649e-05	http://www.broadinstitute.org/gsea/msigdb/cards/XU_HGF_TARGETS_INDUCED_BY_AKT1_48HR_UP.html	http://www.broadinstitute.org/gsea/msigdb/cards/XU_HGF_TARGETS_INDUCED_BY_AKT1_48HR_UP.html
MSigDB	module_209	15	83	2.82381e-05	http://www.broadinstitute.org/gsea/msigdb/cards/module_209.html	http://www.broadinstitute.org/gsea/msigdb/cards/module_209.html
MSigDB	CAGGTA_V$AREB6_01	54	570	2.84805e-05	http://www.broadinstitute.org/gsea/msigdb/cards/CAGGTA_V$AREB6_01.html	http://www.broadinstitute.org/gsea/msigdb/cards/CAGGTA_V$AREB6_01.html
MSigDB	AMIT_SERUM_RESPONSE_240_MCF10A	12	56	3.06035e-05	http://www.broadinstitute.org/gsea/msigdb/cards/AMIT_SERUM_RESPONSE_240_MCF10A.html	http://www.broadinstitute.org/gsea/msigdb/cards/AMIT_SERUM_RESPONSE_240_MCF10A.html
MSigDB	HINATA_NFKB_TARGETS_FIBROBLAST_UP	13	65	3.14562e-05	http://www.broadinstitute.org/gsea/msigdb/cards/HINATA_NFKB_TARGETS_FIBROBLAST_UP.html	http://www.broadinstitute.org/gsea/msigdb/cards/HINATA_NFKB_TARGETS_FIBROBLAST_UP.html
MSigDB	CHARAFE_BREAST_CANCER_BASAL_VS_MESENCHYMAL_DN	11	48	3.36287e-05	http://www.broadinstitute.org/gsea/msigdb/cards/CHARAFE_BREAST_CANCER_BASAL_VS_MESENCHYMAL_DN.html	http://www.broadinstitute.org/gsea/msigdb/cards/CHARAFE_BREAST_CANCER_BASAL_VS_MESENCHYMAL_DN.html
MSigDB	KEGG_LEUKOCYTE_TRANSENDOTHELIAL_MIGRATION	18	115	3.56397e-05	http://www.broadinstitute.org/gsea/msigdb/cards/KEGG_LEUKOCYTE_TRANSENDOTHELIAL_MIGRATION.html	http://www.broadinstitute.org/gsea/msigdb/cards/KEGG_LEUKOCYTE_TRANSENDOTHELIAL_MIGRATION.html
MSigDB	LEONARD_HYPOXIA	9	33	3.98877e-05	http://www.broadinstitute.org/gsea/msigdb/cards/LEONARD_HYPOXIA.html	http://www.broadinstitute.org/gsea/msigdb/cards/LEONARD_HYPOXIA.html
MSigDB	FRIDMAN_SENESCENCE_UP	14	76	4.15564e-05	http://www.broadinstitute.org/gsea/msigdb/cards/FRIDMAN_SENESCENCE_UP.html	http://www.broadinstitute.org/gsea/msigdb/cards/FRIDMAN_SENESCENCE_UP.html
MSigDB	RICKMAN_HEAD_AND_NECK_CANCER_C	17	106	4.23988e-05	http://www.broadinstitute.org/gsea/msigdb/cards/RICKMAN_HEAD_AND_NECK_CANCER_C.html	http://www.broadinstitute.org/gsea/msigdb/cards/RICKMAN_HEAD_AND_NECK_CANCER_C.html
MSigDB	TAKEDA_TARGETS_OF_NUP98_HOXA9_FUSION_16D_UP	22	162	4.92439e-05	http://www.broadinstitute.org/gsea/msigdb/cards/TAKEDA_TARGETS_OF_NUP98_HOXA9_FUSION_16D_UP.html	http://www.broadinstitute.org/gsea/msigdb/cards/TAKEDA_TARGETS_OF_NUP98_HOXA9_FUSION_16D_UP.html
MSigDB	PEREZ_TP63_TARGETS	35	322	4.96369e-05	http://www.broadinstitute.org/gsea/msigdb/cards/PEREZ_TP63_TARGETS.html	http://www.broadinstitute.org/gsea/msigdb/cards/PEREZ_TP63_TARGETS.html
MSigDB	LIU_VAV3_PROSTATE_CARCINOGENESIS_UP	15	87	5.00841e-05	http://www.broadinstitute.org/gsea/msigdb/cards/LIU_VAV3_PROSTATE_CARCINOGENESIS_UP.html	http://www.broadinstitute.org/gsea/msigdb/cards/LIU_VAV3_PROSTATE_CARCINOGENESIS_UP.html
MSigDB	PRAMOONJAGO_SOX4_TARGETS_UP	11	50	5.04265e-05	http://www.broadinstitute.org/gsea/msigdb/cards/PRAMOONJAGO_SOX4_TARGETS_UP.html	http://www.broadinstitute.org/gsea/msigdb/cards/PRAMOONJAGO_SOX4_TARGETS_UP.html
MSigDB	RUIZ_TNC_TARGETS_DN	20	140	5.18913e-05	http://www.broadinstitute.org/gsea/msigdb/cards/RUIZ_TNC_TARGETS_DN.html	http://www.broadinstitute.org/gsea/msigdb/cards/RUIZ_TNC_TARGETS_DN.html
MSigDB	module_433	12	59	5.29587e-05	http://www.broadinstitute.org/gsea/msigdb/cards/module_433.html	http://www.broadinstitute.org/gsea/msigdb/cards/module_433.html
MSigDB	PICCALUGA_ANGIOIMMUNOBLASTIC_LYMPHOMA_UP	25	198	5.35813e-05	http://www.broadinstitute.org/gsea/msigdb/cards/PICCALUGA_ANGIOIMMUNOBLASTIC_LYMPHOMA_UP.html	http://www.broadinstitute.org/gsea/msigdb/cards/PICCALUGA_ANGIOIMMUNOBLASTIC_LYMPHOMA_UP.html
MSigDB	JIANG_HYPOXIA_NORMAL	26	210	5.36059e-05	http://www.broadinstitute.org/gsea/msigdb/cards/JIANG_HYPOXIA_NORMAL.html	http://www.broadinstitute.org/gsea/msigdb/cards/JIANG_HYPOXIA_NORMAL.html
MSigDB	AMIT_EGF_RESPONSE_480_MCF10A	10	42	5.37897e-05	http://www.broadinstitute.org/gsea/msigdb/cards/AMIT_EGF_RESPONSE_480_MCF10A.html	http://www.broadinstitute.org/gsea/msigdb/cards/AMIT_EGF_RESPONSE_480_MCF10A.html
MSigDB	KOBAYASHI_EGFR_SIGNALING_24HR_DN	29	247	5.45918e-05	http://www.broadinstitute.org/gsea/msigdb/cards/KOBAYASHI_EGFR_SIGNALING_24HR_DN.html	http://www.broadinstitute.org/gsea/msigdb/cards/KOBAYASHI_EGFR_SIGNALING_24HR_DN.html
MSigDB	module_210	8	27	5.59744e-05	http://www.broadinstitute.org/gsea/msigdb/cards/module_210.html	http://www.broadinstitute.org/gsea/msigdb/cards/module_210.html
MSigDB	LENAOUR_DENDRITIC_CELL_MATURATION_DN	16	98	5.65962e-05	http://www.broadinstitute.org/gsea/msigdb/cards/LENAOUR_DENDRITIC_CELL_MATURATION_DN.html	http://www.broadinstitute.org/gsea/msigdb/cards/LENAOUR_DENDRITIC_CELL_MATURATION_DN.html
MSigDB	BROCKE_APOPTOSIS_REVERSED_BY_IL6	20	141	5.75036e-05	http://www.broadinstitute.org/gsea/msigdb/cards/BROCKE_APOPTOSIS_REVERSED_BY_IL6.html	http://www.broadinstitute.org/gsea/msigdb/cards/BROCKE_APOPTOSIS_REVERSED_BY_IL6.html
MSigDB	REACTOME_MUSCLE_CONTRACTION	11	51	6.12347e-05	http://www.broadinstitute.org/gsea/msigdb/cards/REACTOME_MUSCLE_CONTRACTION.html	http://www.broadinstitute.org/gsea/msigdb/cards/REACTOME_MUSCLE_CONTRACTION.html
MSigDB	module_164	12	60	6.30312e-05	http://www.broadinstitute.org/gsea/msigdb/cards/module_164.html	http://www.broadinstitute.org/gsea/msigdb/cards/module_164.html
MSigDB	LINDGREN_BLADDER_CANCER_HIGH_RECURRENCE	10	43	6.67777e-05	http://www.broadinstitute.org/gsea/msigdb/cards/LINDGREN_BLADDER_CANCER_HIGH_RECURRENCE.html	http://www.broadinstitute.org/gsea/msigdb/cards/LINDGREN_BLADDER_CANCER_HIGH_RECURRENCE.html
MSigDB	V$AP1_Q6_01	25	201	6.8711e-05	http://www.broadinstitute.org/gsea/msigdb/cards/V$AP1_Q6_01.html	http://www.broadinstitute.org/gsea/msigdb/cards/V$AP1_Q6_01.html
MSigDB	module_362	7	21	7.11445e-05	http://www.broadinstitute.org/gsea/msigdb/cards/module_362.html	http://www.broadinstitute.org/gsea/msigdb/cards/module_362.html
MSigDB	ZHOU_INFLAMMATORY_RESPONSE_FIMA_UP	46	477	7.21302e-05	http://www.broadinstitute.org/gsea/msigdb/cards/ZHOU_INFLAMMATORY_RESPONSE_FIMA_UP.html	http://www.broadinstitute.org/gsea/msigdb/cards/ZHOU_INFLAMMATORY_RESPONSE_FIMA_UP.html
MSigDB	module_220	35	328	7.23257e-05	http://www.broadinstitute.org/gsea/msigdb/cards/module_220.html	http://www.broadinstitute.org/gsea/msigdb/cards/module_220.html
MSigDB	KYNG_DNA_DAMAGE_UP	16	100	7.27471e-05	http://www.broadinstitute.org/gsea/msigdb/cards/KYNG_DNA_DAMAGE_UP.html	http://www.broadinstitute.org/gsea/msigdb/cards/KYNG_DNA_DAMAGE_UP.html
MSigDB	KARAKAS_TGFB1_SIGNALING	6	15	7.38551e-05	http://www.broadinstitute.org/gsea/msigdb/cards/KARAKAS_TGFB1_SIGNALING.html	http://www.broadinstitute.org/gsea/msigdb/cards/KARAKAS_TGFB1_SIGNALING.html
MSigDB	BIOCARTA_ERYTH_PATHWAY	6	15	7.38551e-05	http://www.broadinstitute.org/gsea/msigdb/cards/BIOCARTA_ERYTH_PATHWAY.html	http://www.broadinstitute.org/gsea/msigdb/cards/BIOCARTA_ERYTH_PATHWAY.html
MSigDB	PEREZ_TP53_TARGETS	85	1054	7.6162e-05	http://www.broadinstitute.org/gsea/msigdb/cards/PEREZ_TP53_TARGETS.html	http://www.broadinstitute.org/gsea/msigdb/cards/PEREZ_TP53_TARGETS.html
MSigDB	module_15	36	343	8.0674e-05	http://www.broadinstitute.org/gsea/msigdb/cards/module_15.html	http://www.broadinstitute.org/gsea/msigdb/cards/module_15.html
MSigDB	RYTTCCTG_V$ETS2_B	68	798	8.14346e-05	http://www.broadinstitute.org/gsea/msigdb/cards/RYTTCCTG_V$ETS2_B.html	http://www.broadinstitute.org/gsea/msigdb/cards/RYTTCCTG_V$ETS2_B.html
MSigDB	RODWELL_AGING_KIDNEY_UP	34	317	8.24654e-05	http://www.broadinstitute.org/gsea/msigdb/cards/RODWELL_AGING_KIDNEY_UP.html	http://www.broadinstitute.org/gsea/msigdb/cards/RODWELL_AGING_KIDNEY_UP.html
MSigDB	LU_AGING_BRAIN_DN	29	253	8.42031e-05	http://www.broadinstitute.org/gsea/msigdb/cards/LU_AGING_BRAIN_DN.html	http://www.broadinstitute.org/gsea/msigdb/cards/LU_AGING_BRAIN_DN.html
MSigDB	IYENGAR_RESPONSE_TO_ADIPOCYTE_FACTORS	5	10	8.50024e-05	http://www.broadinstitute.org/gsea/msigdb/cards/IYENGAR_RESPONSE_TO_ADIPOCYTE_FACTORS.html	http://www.broadinstitute.org/gsea/msigdb/cards/IYENGAR_RESPONSE_TO_ADIPOCYTE_FACTORS.html
MSigDB	module_172	15	91	8.55468e-05	http://www.broadinstitute.org/gsea/msigdb/cards/module_172.html	http://www.broadinstitute.org/gsea/msigdb/cards/module_172.html
MSigDB	LENAOUR_DENDRITIC_CELL_MATURATION_UP	15	91	8.55468e-05	http://www.broadinstitute.org/gsea/msigdb/cards/LENAOUR_DENDRITIC_CELL_MATURATION_UP.html	http://www.broadinstitute.org/gsea/msigdb/cards/LENAOUR_DENDRITIC_CELL_MATURATION_UP.html
MSigDB	REACTOME_INTEGRIN_CELL_SURFACE_INTERACTIONS	14	81	8.60921e-05	http://www.broadinstitute.org/gsea/msigdb/cards/REACTOME_INTEGRIN_CELL_SURFACE_INTERACTIONS.html	http://www.broadinstitute.org/gsea/msigdb/cards/REACTOME_INTEGRIN_CELL_SURFACE_INTERACTIONS.html
MSigDB	CORRE_MULTIPLE_MYELOMA_UP	12	62	8.82171e-05	http://www.broadinstitute.org/gsea/msigdb/cards/CORRE_MULTIPLE_MYELOMA_UP.html	http://www.broadinstitute.org/gsea/msigdb/cards/CORRE_MULTIPLE_MYELOMA_UP.html
MSigDB	HELLER_SILENCED_BY_METHYLATION_UP	28	242	9.42205e-05	http://www.broadinstitute.org/gsea/msigdb/cards/HELLER_SILENCED_BY_METHYLATION_UP.html	http://www.broadinstitute.org/gsea/msigdb/cards/HELLER_SILENCED_BY_METHYLATION_UP.html
MSigDB	HOOI_ST7_TARGETS_UP	14	82	9.8811e-05	http://www.broadinstitute.org/gsea/msigdb/cards/HOOI_ST7_TARGETS_UP.html	http://www.broadinstitute.org/gsea/msigdb/cards/HOOI_ST7_TARGETS_UP.html
MSigDB	SATO_SILENCED_BY_METHYLATION_IN_PANCREATIC_CANCER_2	10	45	0.000100864	http://www.broadinstitute.org/gsea/msigdb/cards/SATO_SILENCED_BY_METHYLATION_IN_PANCREATIC_CANCER_2.html	http://www.broadinstitute.org/gsea/msigdb/cards/SATO_SILENCED_BY_METHYLATION_IN_PANCREATIC_CANCER_2.html
MSigDB	V$AP1_Q4_01	25	206	0.000102574	http://www.broadinstitute.org/gsea/msigdb/cards/V$AP1_Q4_01.html	http://www.broadinstitute.org/gsea/msigdb/cards/V$AP1_Q4_01.html
MSigDB	DODD_NASOPHARYNGEAL_CARCINOMA_UP	114	1521	0.000103232	http://www.broadinstitute.org/gsea/msigdb/cards/DODD_NASOPHARYNGEAL_CARCINOMA_UP.html	http://www.broadinstitute.org/gsea/msigdb/cards/DODD_NASOPHARYNGEAL_CARCINOMA_UP.html
MSigDB	V$SREBP1_Q6	24	194	0.000103698	http://www.broadinstitute.org/gsea/msigdb/cards/V$SREBP1_Q6.html	http://www.broadinstitute.org/gsea/msigdb/cards/V$SREBP1_Q6.html
MSigDB	GRAHAM_CML_QUIESCENT_VS_NORMAL_DIVIDING_UP	11	54	0.000106343	http://www.broadinstitute.org/gsea/msigdb/cards/GRAHAM_CML_QUIESCENT_VS_NORMAL_DIVIDING_UP.html	http://www.broadinstitute.org/gsea/msigdb/cards/GRAHAM_CML_QUIESCENT_VS_NORMAL_DIVIDING_UP.html
MSigDB	REACTOME_CELLEXTRACELLULAR_MATRIX_INTERACTIONS	6	16	0.000112858	http://www.broadinstitute.org/gsea/msigdb/cards/REACTOME_CELLEXTRACELLULAR_MATRIX_INTERACTIONS.html	http://www.broadinstitute.org/gsea/msigdb/cards/REACTOME_CELLEXTRACELLULAR_MATRIX_INTERACTIONS.html
MSigDB	LE_SKI_TARGETS_UP	6	16	0.000112858	http://www.broadinstitute.org/gsea/msigdb/cards/LE_SKI_TARGETS_UP.html	http://www.broadinstitute.org/gsea/msigdb/cards/LE_SKI_TARGETS_UP.html
MSigDB	module_524	8	30	0.000127987	http://www.broadinstitute.org/gsea/msigdb/cards/module_524.html	http://www.broadinstitute.org/gsea/msigdb/cards/module_524.html
MSigDB	DORN_ADENOVIRUS_INFECTION_12HR_UP	7	23	0.000136593	http://www.broadinstitute.org/gsea/msigdb/cards/DORN_ADENOVIRUS_INFECTION_12HR_UP.html	http://www.broadinstitute.org/gsea/msigdb/cards/DORN_ADENOVIRUS_INFECTION_12HR_UP.html
MSigDB	MENSE_HYPOXIA_UP	15	95	0.00014122	http://www.broadinstitute.org/gsea/msigdb/cards/MENSE_HYPOXIA_UP.html	http://www.broadinstitute.org/gsea/msigdb/cards/MENSE_HYPOXIA_UP.html
MSigDB	SHAFFER_IRF4_TARGETS_IN_PLASMA_CELL_VS_MATURE_B_LYMPHOCYTE	12	65	0.000142024	http://www.broadinstitute.org/gsea/msigdb/cards/SHAFFER_IRF4_TARGETS_IN_PLASMA_CELL_VS_MATURE_B_LYMPHOCYTE.html	http://www.broadinstitute.org/gsea/msigdb/cards/SHAFFER_IRF4_TARGETS_IN_PLASMA_CELL_VS_MATURE_B_LYMPHOCYTE.html
MSigDB	CHIANG_LIVER_CANCER_SUBCLASS_CTNNB1_DN	19	139	0.000144172	http://www.broadinstitute.org/gsea/msigdb/cards/CHIANG_LIVER_CANCER_SUBCLASS_CTNNB1_DN.html	http://www.broadinstitute.org/gsea/msigdb/cards/CHIANG_LIVER_CANCER_SUBCLASS_CTNNB1_DN.html
MSigDB	CAGCTG_V$AP4_Q5	87	1106	0.000148036	http://www.broadinstitute.org/gsea/msigdb/cards/CAGCTG_V$AP4_Q5.html	http://www.broadinstitute.org/gsea/msigdb/cards/CAGCTG_V$AP4_Q5.html
MSigDB	chr16q13	9	39	0.000164366	http://www.broadinstitute.org/gsea/msigdb/cards/chr16q13.html	http://www.broadinstitute.org/gsea/msigdb/cards/chr16q13.html
MSigDB	MARZEC_IL2_SIGNALING_UP	16	107	0.000165459	http://www.broadinstitute.org/gsea/msigdb/cards/MARZEC_IL2_SIGNALING_UP.html	http://www.broadinstitute.org/gsea/msigdb/cards/MARZEC_IL2_SIGNALING_UP.html
MSigDB	AMIT_DELAYED_EARLY_GENES	6	17	0.000166586	http://www.broadinstitute.org/gsea/msigdb/cards/AMIT_DELAYED_EARLY_GENES.html	http://www.broadinstitute.org/gsea/msigdb/cards/AMIT_DELAYED_EARLY_GENES.html
MSigDB	GARGALOVIC_RESPONSE_TO_OXIDIZED_PHOSPHOLIPIDS_GREY_UP	6	17	0.000166586	http://www.broadinstitute.org/gsea/msigdb/cards/GARGALOVIC_RESPONSE_TO_OXIDIZED_PHOSPHOLIPIDS_GREY_UP.html	http://www.broadinstitute.org/gsea/msigdb/cards/GARGALOVIC_RESPONSE_TO_OXIDIZED_PHOSPHOLIPIDS_GREY_UP.html
MSigDB	module_213	13	76	0.000170222	http://www.broadinstitute.org/gsea/msigdb/cards/module_213.html	http://www.broadinstitute.org/gsea/msigdb/cards/module_213.html
MSigDB	GNF2_MSN	7	24	0.000184031	http://www.broadinstitute.org/gsea/msigdb/cards/GNF2_MSN.html	http://www.broadinstitute.org/gsea/msigdb/cards/GNF2_MSN.html
MSigDB	V$BACH2_01	25	214	0.000188223	http://www.broadinstitute.org/gsea/msigdb/cards/V$BACH2_01.html	http://www.broadinstitute.org/gsea/msigdb/cards/V$BACH2_01.html
MSigDB	RUTELLA_RESPONSE_TO_HGF_DN	26	227	0.000194489	http://www.broadinstitute.org/gsea/msigdb/cards/RUTELLA_RESPONSE_TO_HGF_DN.html	http://www.broadinstitute.org/gsea/msigdb/cards/RUTELLA_RESPONSE_TO_HGF_DN.html
MSigDB	module_18	41	428	0.000201854	http://www.broadinstitute.org/gsea/msigdb/cards/module_18.html	http://www.broadinstitute.org/gsea/msigdb/cards/module_18.html
MSigDB	LIU_PROSTATE_CANCER_DN	42	442	0.000201975	http://www.broadinstitute.org/gsea/msigdb/cards/LIU_PROSTATE_CANCER_DN.html	http://www.broadinstitute.org/gsea/msigdb/cards/LIU_PROSTATE_CANCER_DN.html
MSigDB	NAKAMURA_TUMOR_ZONE_PERIPHERAL_VS_CENTRAL_UP	29	266	0.000202544	http://www.broadinstitute.org/gsea/msigdb/cards/NAKAMURA_TUMOR_ZONE_PERIPHERAL_VS_CENTRAL_UP.html	http://www.broadinstitute.org/gsea/msigdb/cards/NAKAMURA_TUMOR_ZONE_PERIPHERAL_VS_CENTRAL_UP.html
MSigDB	LINDSTEDT_DENDRITIC_CELL_MATURATION_D	11	58	0.00020824	http://www.broadinstitute.org/gsea/msigdb/cards/LINDSTEDT_DENDRITIC_CELL_MATURATION_D.html	http://www.broadinstitute.org/gsea/msigdb/cards/LINDSTEDT_DENDRITIC_CELL_MATURATION_D.html
MSigDB	WANG_METHYLATED_IN_BREAST_CANCER	8	32	0.000209214	http://www.broadinstitute.org/gsea/msigdb/cards/WANG_METHYLATED_IN_BREAST_CANCER.html	http://www.broadinstitute.org/gsea/msigdb/cards/WANG_METHYLATED_IN_BREAST_CANCER.html
MSigDB	SMID_BREAST_CANCER_RELAPSE_IN_BONE_DN	31	294	0.000226616	http://www.broadinstitute.org/gsea/msigdb/cards/SMID_BREAST_CANCER_RELAPSE_IN_BONE_DN.html	http://www.broadinstitute.org/gsea/msigdb/cards/SMID_BREAST_CANCER_RELAPSE_IN_BONE_DN.html
MSigDB	CAIRO_HEPATOBLASTOMA_CLASSES_DN	24	205	0.000242895	http://www.broadinstitute.org/gsea/msigdb/cards/CAIRO_HEPATOBLASTOMA_CLASSES_DN.html	http://www.broadinstitute.org/gsea/msigdb/cards/CAIRO_HEPATOBLASTOMA_CLASSES_DN.html
MSigDB	LEE_LIVER_CANCER_MYC_TGFA_UP	11	59	0.000243825	http://www.broadinstitute.org/gsea/msigdb/cards/LEE_LIVER_CANCER_MYC_TGFA_UP.html	http://www.broadinstitute.org/gsea/msigdb/cards/LEE_LIVER_CANCER_MYC_TGFA_UP.html
MSigDB	HUPER_BREAST_BASAL_VS_LUMINAL_DN	11	59	0.000243825	http://www.broadinstitute.org/gsea/msigdb/cards/HUPER_BREAST_BASAL_VS_LUMINAL_DN.html	http://www.broadinstitute.org/gsea/msigdb/cards/HUPER_BREAST_BASAL_VS_LUMINAL_DN.html
MSigDB	AMIT_EGF_RESPONSE_120_MCF10A	9	41	0.000246937	http://www.broadinstitute.org/gsea/msigdb/cards/AMIT_EGF_RESPONSE_120_MCF10A.html	http://www.broadinstitute.org/gsea/msigdb/cards/AMIT_EGF_RESPONSE_120_MCF10A.html
MSigDB	module_379	23	193	0.000250236	http://www.broadinstitute.org/gsea/msigdb/cards/module_379.html	http://www.broadinstitute.org/gsea/msigdb/cards/module_379.html
MSigDB	UDAYAKUMAR_MED1_TARGETS_DN	26	231	0.00025698	http://www.broadinstitute.org/gsea/msigdb/cards/UDAYAKUMAR_MED1_TARGETS_DN.html	http://www.broadinstitute.org/gsea/msigdb/cards/UDAYAKUMAR_MED1_TARGETS_DN.html
MSigDB	DORN_ADENOVIRUS_INFECTION_48HR_DN	8	33	0.000263399	http://www.broadinstitute.org/gsea/msigdb/cards/DORN_ADENOVIRUS_INFECTION_48HR_DN.html	http://www.broadinstitute.org/gsea/msigdb/cards/DORN_ADENOVIRUS_INFECTION_48HR_DN.html
MSigDB	TTCYNRGAA_V$STAT5B_01	27	245	0.000278202	http://www.broadinstitute.org/gsea/msigdb/cards/TTCYNRGAA_V$STAT5B_01.html	http://www.broadinstitute.org/gsea/msigdb/cards/TTCYNRGAA_V$STAT5B_01.html
MSigDB	KANG_IMMORTALIZED_BY_TERT_DN	15	101	0.000282838	http://www.broadinstitute.org/gsea/msigdb/cards/KANG_IMMORTALIZED_BY_TERT_DN.html	http://www.broadinstitute.org/gsea/msigdb/cards/KANG_IMMORTALIZED_BY_TERT_DN.html
MSigDB	DEPHOSPHORYLATION	12	70	0.000293809	http://www.broadinstitute.org/gsea/msigdb/cards/DEPHOSPHORYLATION.html	http://www.broadinstitute.org/gsea/msigdb/cards/DEPHOSPHORYLATION.html
MSigDB	REGULATION_OF_CELL_GROWTH	9	42	0.000299613	http://www.broadinstitute.org/gsea/msigdb/cards/REGULATION_OF_CELL_GROWTH.html	http://www.broadinstitute.org/gsea/msigdb/cards/REGULATION_OF_CELL_GROWTH.html
MSigDB	RESPONSE_TO_WOUNDING	22	184	0.000322583	http://www.broadinstitute.org/gsea/msigdb/cards/RESPONSE_TO_WOUNDING.html	http://www.broadinstitute.org/gsea/msigdb/cards/RESPONSE_TO_WOUNDING.html
MSigDB	module_419	8	34	0.000328536	http://www.broadinstitute.org/gsea/msigdb/cards/module_419.html	http://www.broadinstitute.org/gsea/msigdb/cards/module_419.html
MSigDB	XU_HGF_SIGNALING_NOT_VIA_AKT1_48HR_UP	8	34	0.000328536	http://www.broadinstitute.org/gsea/msigdb/cards/XU_HGF_SIGNALING_NOT_VIA_AKT1_48HR_UP.html	http://www.broadinstitute.org/gsea/msigdb/cards/XU_HGF_SIGNALING_NOT_VIA_AKT1_48HR_UP.html
MSigDB	MAHADEVAN_IMATINIB_RESISTANCE_UP	6	19	0.000333202	http://www.broadinstitute.org/gsea/msigdb/cards/MAHADEVAN_IMATINIB_RESISTANCE_UP.html	http://www.broadinstitute.org/gsea/msigdb/cards/MAHADEVAN_IMATINIB_RESISTANCE_UP.html
MSigDB	REACTOME_GAP_JUNCTION_ASSEMBLY	6	19	0.000333202	http://www.broadinstitute.org/gsea/msigdb/cards/REACTOME_GAP_JUNCTION_ASSEMBLY.html	http://www.broadinstitute.org/gsea/msigdb/cards/REACTOME_GAP_JUNCTION_ASSEMBLY.html
MSigDB	DUNNE_TARGETS_OF_AML1_MTG8_FUSION_DN	6	19	0.000333202	http://www.broadinstitute.org/gsea/msigdb/cards/DUNNE_TARGETS_OF_AML1_MTG8_FUSION_DN.html	http://www.broadinstitute.org/gsea/msigdb/cards/DUNNE_TARGETS_OF_AML1_MTG8_FUSION_DN.html
MSigDB	INTEGRIN_COMPLEX	6	19	0.000333202	http://www.broadinstitute.org/gsea/msigdb/cards/INTEGRIN_COMPLEX.html	http://www.broadinstitute.org/gsea/msigdb/cards/INTEGRIN_COMPLEX.html
MSigDB	SASSON_RESPONSE_TO_GONADOTROPHINS_DN	12	71	0.000336722	http://www.broadinstitute.org/gsea/msigdb/cards/SASSON_RESPONSE_TO_GONADOTROPHINS_DN.html	http://www.broadinstitute.org/gsea/msigdb/cards/SASSON_RESPONSE_TO_GONADOTROPHINS_DN.html
MSigDB	V$ETS1_B	22	185	0.000348171	http://www.broadinstitute.org/gsea/msigdb/cards/V$ETS1_B.html	http://www.broadinstitute.org/gsea/msigdb/cards/V$ETS1_B.html
MSigDB	CHIBA_RESPONSE_TO_TSA_UP	9	43	0.000361246	http://www.broadinstitute.org/gsea/msigdb/cards/CHIBA_RESPONSE_TO_TSA_UP.html	http://www.broadinstitute.org/gsea/msigdb/cards/CHIBA_RESPONSE_TO_TSA_UP.html
MSigDB	SANA_TNF_SIGNALING_DN	13	82	0.000370373	http://www.broadinstitute.org/gsea/msigdb/cards/SANA_TNF_SIGNALING_DN.html	http://www.broadinstitute.org/gsea/msigdb/cards/SANA_TNF_SIGNALING_DN.html
MSigDB	BROWNE_HCMV_INFECTION_14HR_DN	30	289	0.000370986	http://www.broadinstitute.org/gsea/msigdb/cards/BROWNE_HCMV_INFECTION_14HR_DN.html	http://www.broadinstitute.org/gsea/msigdb/cards/BROWNE_HCMV_INFECTION_14HR_DN.html
MSigDB	REACTOME_FORMATION_OF_PLATELET_PLUG	22	186	0.000375519	http://www.broadinstitute.org/gsea/msigdb/cards/REACTOME_FORMATION_OF_PLATELET_PLUG.html	http://www.broadinstitute.org/gsea/msigdb/cards/REACTOME_FORMATION_OF_PLATELET_PLUG.html
MSigDB	SHEDDEN_LUNG_CANCER_GOOD_SURVIVAL_A4	22	186	0.000375519	http://www.broadinstitute.org/gsea/msigdb/cards/SHEDDEN_LUNG_CANCER_GOOD_SURVIVAL_A4.html	http://www.broadinstitute.org/gsea/msigdb/cards/SHEDDEN_LUNG_CANCER_GOOD_SURVIVAL_A4.html
MSigDB	module_412	5	13	0.000379563	http://www.broadinstitute.org/gsea/msigdb/cards/module_412.html	http://www.broadinstitute.org/gsea/msigdb/cards/module_412.html
MSigDB	V$AP1_Q6	23	199	0.000390421	http://www.broadinstitute.org/gsea/msigdb/cards/V$AP1_Q6.html	http://www.broadinstitute.org/gsea/msigdb/cards/V$AP1_Q6.html
MSigDB	WOO_LIVER_CANCER_RECURRENCE_UP	15	104	0.000391019	http://www.broadinstitute.org/gsea/msigdb/cards/WOO_LIVER_CANCER_RECURRENCE_UP.html	http://www.broadinstitute.org/gsea/msigdb/cards/WOO_LIVER_CANCER_RECURRENCE_UP.html
MSigDB	module_181	30	290	0.000393323	http://www.broadinstitute.org/gsea/msigdb/cards/module_181.html	http://www.broadinstitute.org/gsea/msigdb/cards/module_181.html
MSigDB	PLASMA_MEMBRANE	102	1380	0.000401772	http://www.broadinstitute.org/gsea/msigdb/cards/PLASMA_MEMBRANE.html	http://www.broadinstitute.org/gsea/msigdb/cards/PLASMA_MEMBRANE.html
MSigDB	SCHUETZ_BREAST_CANCER_DUCTAL_INVASIVE_DN	13	83	0.000418146	http://www.broadinstitute.org/gsea/msigdb/cards/SCHUETZ_BREAST_CANCER_DUCTAL_INVASIVE_DN.html	http://www.broadinstitute.org/gsea/msigdb/cards/SCHUETZ_BREAST_CANCER_DUCTAL_INVASIVE_DN.html
MSigDB	TAVOR_CEBPA_TARGETS_UP	9	44	0.000432966	http://www.broadinstitute.org/gsea/msigdb/cards/TAVOR_CEBPA_TARGETS_UP.html	http://www.broadinstitute.org/gsea/msigdb/cards/TAVOR_CEBPA_TARGETS_UP.html
MSigDB	module_128	14	94	0.000433373	http://www.broadinstitute.org/gsea/msigdb/cards/module_128.html	http://www.broadinstitute.org/gsea/msigdb/cards/module_128.html
MSigDB	REACTOME_CELL_SURFACE_INTERACTIONS_AT_THE_VASCULAR_WALL	14	94	0.000433373	http://www.broadinstitute.org/gsea/msigdb/cards/REACTOME_CELL_SURFACE_INTERACTIONS_AT_THE_VASCULAR_WALL.html	http://www.broadinstitute.org/gsea/msigdb/cards/REACTOME_CELL_SURFACE_INTERACTIONS_AT_THE_VASCULAR_WALL.html
MSigDB	AACTGGA,MIR-145	22	188	0.000435903	http://www.broadinstitute.org/gsea/msigdb/cards/AACTGGA,MIR-145.html	http://www.broadinstitute.org/gsea/msigdb/cards/AACTGGA,MIR-145.html
MSigDB	PROTEIN_AMINO_ACID_DEPHOSPHORYLATION	11	63	0.00044184	http://www.broadinstitute.org/gsea/msigdb/cards/PROTEIN_AMINO_ACID_DEPHOSPHORYLATION.html	http://www.broadinstitute.org/gsea/msigdb/cards/PROTEIN_AMINO_ACID_DEPHOSPHORYLATION.html
MSigDB	ADDYA_ERYTHROID_DIFFERENTIATION_BY_HEMIN	11	63	0.00044184	http://www.broadinstitute.org/gsea/msigdb/cards/ADDYA_ERYTHROID_DIFFERENTIATION_BY_HEMIN.html	http://www.broadinstitute.org/gsea/msigdb/cards/ADDYA_ERYTHROID_DIFFERENTIATION_BY_HEMIN.html
MSigDB	MASSARWEH_TAMOXIFEN_RESISTANCE_UP	47	531	0.000441994	http://www.broadinstitute.org/gsea/msigdb/cards/MASSARWEH_TAMOXIFEN_RESISTANCE_UP.html	http://www.broadinstitute.org/gsea/msigdb/cards/MASSARWEH_TAMOXIFEN_RESISTANCE_UP.html
MSigDB	AMIT_EGF_RESPONSE_240_MCF10A	6	20	0.0004547	http://www.broadinstitute.org/gsea/msigdb/cards/AMIT_EGF_RESPONSE_240_MCF10A.html	http://www.broadinstitute.org/gsea/msigdb/cards/AMIT_EGF_RESPONSE_240_MCF10A.html
MSigDB	V$SRF_Q5_01	22	189	0.000469155	http://www.broadinstitute.org/gsea/msigdb/cards/V$SRF_Q5_01.html	http://www.broadinstitute.org/gsea/msigdb/cards/V$SRF_Q5_01.html
MSigDB	module_104	33	334	0.000474479	http://www.broadinstitute.org/gsea/msigdb/cards/module_104.html	http://www.broadinstitute.org/gsea/msigdb/cards/module_104.html
MSigDB	COLDREN_GEFITINIB_RESISTANCE_DN	24	215	0.000492378	http://www.broadinstitute.org/gsea/msigdb/cards/COLDREN_GEFITINIB_RESISTANCE_DN.html	http://www.broadinstitute.org/gsea/msigdb/cards/COLDREN_GEFITINIB_RESISTANCE_DN.html
MSigDB	VALK_AML_CLUSTER_11	8	36	0.0004982	http://www.broadinstitute.org/gsea/msigdb/cards/VALK_AML_CLUSTER_11.html	http://www.broadinstitute.org/gsea/msigdb/cards/VALK_AML_CLUSTER_11.html
MSigDB	NEWMAN_ERCC6_TARGETS_DN	8	36	0.0004982	http://www.broadinstitute.org/gsea/msigdb/cards/NEWMAN_ERCC6_TARGETS_DN.html	http://www.broadinstitute.org/gsea/msigdb/cards/NEWMAN_ERCC6_TARGETS_DN.html
MSigDB	RADMACHER_AML_PROGNOSIS	12	74	0.000498588	http://www.broadinstitute.org/gsea/msigdb/cards/RADMACHER_AML_PROGNOSIS.html	http://www.broadinstitute.org/gsea/msigdb/cards/RADMACHER_AML_PROGNOSIS.html
MSigDB	PLASMA_MEMBRANE_PART	86	1132	0.000498604	http://www.broadinstitute.org/gsea/msigdb/cards/PLASMA_MEMBRANE_PART.html	http://www.broadinstitute.org/gsea/msigdb/cards/PLASMA_MEMBRANE_PART.html
MSigDB	V$EGR1_01	22	190	0.000504598	http://www.broadinstitute.org/gsea/msigdb/cards/V$EGR1_01.html	http://www.broadinstitute.org/gsea/msigdb/cards/V$EGR1_01.html
MSigDB	module_242	23	203	0.000518412	http://www.broadinstitute.org/gsea/msigdb/cards/module_242.html	http://www.broadinstitute.org/gsea/msigdb/cards/module_242.html
MSigDB	REACTOME_GAP_JUNCTION_TRAFFICKING	7	28	0.000522429	http://www.broadinstitute.org/gsea/msigdb/cards/REACTOME_GAP_JUNCTION_TRAFFICKING.html	http://www.broadinstitute.org/gsea/msigdb/cards/REACTOME_GAP_JUNCTION_TRAFFICKING.html
MSigDB	RUGO_ENVIRONMENTAL_STRESS_RESPONSE_UP	7	28	0.000522429	http://www.broadinstitute.org/gsea/msigdb/cards/RUGO_ENVIRONMENTAL_STRESS_RESPONSE_UP.html	http://www.broadinstitute.org/gsea/msigdb/cards/RUGO_ENVIRONMENTAL_STRESS_RESPONSE_UP.html
MSigDB	LIPID_RAFT	7	28	0.000522429	http://www.broadinstitute.org/gsea/msigdb/cards/LIPID_RAFT.html	http://www.broadinstitute.org/gsea/msigdb/cards/LIPID_RAFT.html
MSigDB	SIMBULAN_UV_RESPONSE_IMMORTALIZED_DN	7	28	0.000522429	http://www.broadinstitute.org/gsea/msigdb/cards/SIMBULAN_UV_RESPONSE_IMMORTALIZED_DN.html	http://www.broadinstitute.org/gsea/msigdb/cards/SIMBULAN_UV_RESPONSE_IMMORTALIZED_DN.html
MSigDB	GENERATION_OF_A_SIGNAL_INVOLVED_IN_CELL_CELL_SIGNALING	7	28	0.000522429	http://www.broadinstitute.org/gsea/msigdb/cards/GENERATION_OF_A_SIGNAL_INVOLVED_IN_CELL_CELL_SIGNALING.html	http://www.broadinstitute.org/gsea/msigdb/cards/GENERATION_OF_A_SIGNAL_INVOLVED_IN_CELL_CELL_SIGNALING.html
MSigDB	module_170	14	96	0.000539287	http://www.broadinstitute.org/gsea/msigdb/cards/module_170.html	http://www.broadinstitute.org/gsea/msigdb/cards/module_170.html
MSigDB	module_79	14	96	0.000539287	http://www.broadinstitute.org/gsea/msigdb/cards/module_79.html	http://www.broadinstitute.org/gsea/msigdb/cards/module_79.html
MSigDB	BIOCARTA_GRANULOCYTES_PATHWAY	5	14	0.000564654	http://www.broadinstitute.org/gsea/msigdb/cards/BIOCARTA_GRANULOCYTES_PATHWAY.html	http://www.broadinstitute.org/gsea/msigdb/cards/BIOCARTA_GRANULOCYTES_PATHWAY.html
MSigDB	GNF2_STAT6	12	75	0.000565326	http://www.broadinstitute.org/gsea/msigdb/cards/GNF2_STAT6.html	http://www.broadinstitute.org/gsea/msigdb/cards/GNF2_STAT6.html
MSigDB	CASORELLI_ACUTE_PROMYELOCYTIC_LEUKEMIA_UP	20	167	0.000579471	http://www.broadinstitute.org/gsea/msigdb/cards/CASORELLI_ACUTE_PROMYELOCYTIC_LEUKEMIA_UP.html	http://www.broadinstitute.org/gsea/msigdb/cards/CASORELLI_ACUTE_PROMYELOCYTIC_LEUKEMIA_UP.html
MSigDB	AMIT_SERUM_RESPONSE_120_MCF10A	11	65	0.000582914	http://www.broadinstitute.org/gsea/msigdb/cards/AMIT_SERUM_RESPONSE_120_MCF10A.html	http://www.broadinstitute.org/gsea/msigdb/cards/AMIT_SERUM_RESPONSE_120_MCF10A.html
MSigDB	module_456	15	108	0.000589039	http://www.broadinstitute.org/gsea/msigdb/cards/module_456.html	http://www.broadinstitute.org/gsea/msigdb/cards/module_456.html
MSigDB	DORN_ADENOVIRUS_INFECTION_24HR_DN	8	37	0.00060634	http://www.broadinstitute.org/gsea/msigdb/cards/DORN_ADENOVIRUS_INFECTION_24HR_DN.html	http://www.broadinstitute.org/gsea/msigdb/cards/DORN_ADENOVIRUS_INFECTION_24HR_DN.html
MSigDB	BROWNE_HCMV_INFECTION_8HR_DN	9	46	0.000611633	http://www.broadinstitute.org/gsea/msigdb/cards/BROWNE_HCMV_INFECTION_8HR_DN.html	http://www.broadinstitute.org/gsea/msigdb/cards/BROWNE_HCMV_INFECTION_8HR_DN.html
MSigDB	TAKEDA_TARGETS_OF_NUP98_HOXA9_FUSION_8D_DN	22	193	0.000625293	http://www.broadinstitute.org/gsea/msigdb/cards/TAKEDA_TARGETS_OF_NUP98_HOXA9_FUSION_8D_DN.html	http://www.broadinstitute.org/gsea/msigdb/cards/TAKEDA_TARGETS_OF_NUP98_HOXA9_FUSION_8D_DN.html
MSigDB	CACTTTG,MIR-520G,MIR-520H	23	206	0.000637092	http://www.broadinstitute.org/gsea/msigdb/cards/CACTTTG,MIR-520G,MIR-520H.html	http://www.broadinstitute.org/gsea/msigdb/cards/CACTTTG,MIR-520G,MIR-520H.html
MSigDB	DEFENSE_RESPONSE	27	259	0.000667803	http://www.broadinstitute.org/gsea/msigdb/cards/DEFENSE_RESPONSE.html	http://www.broadinstitute.org/gsea/msigdb/cards/DEFENSE_RESPONSE.html
MSigDB	V$CP2_01	22	194	0.000670744	http://www.broadinstitute.org/gsea/msigdb/cards/V$CP2_01.html	http://www.broadinstitute.org/gsea/msigdb/cards/V$CP2_01.html
MSigDB	VART_KSHV_INFECTION_ANGIOGENIC_MARKERS_DN	17	133	0.000697352	http://www.broadinstitute.org/gsea/msigdb/cards/VART_KSHV_INFECTION_ANGIOGENIC_MARKERS_DN.html	http://www.broadinstitute.org/gsea/msigdb/cards/VART_KSHV_INFECTION_ANGIOGENIC_MARKERS_DN.html
MSigDB	SIGNAL_TRANSDUCTION	113	1583	0.000712307	http://www.broadinstitute.org/gsea/msigdb/cards/SIGNAL_TRANSDUCTION.html	http://www.broadinstitute.org/gsea/msigdb/cards/SIGNAL_TRANSDUCTION.html
MSigDB	CERVERA_SDHB_TARGETS_1_UP	15	110	0.000716558	http://www.broadinstitute.org/gsea/msigdb/cards/CERVERA_SDHB_TARGETS_1_UP.html	http://www.broadinstitute.org/gsea/msigdb/cards/CERVERA_SDHB_TARGETS_1_UP.html
MSigDB	V$SRF_01	9	47	0.00072129	http://www.broadinstitute.org/gsea/msigdb/cards/V$SRF_01.html	http://www.broadinstitute.org/gsea/msigdb/cards/V$SRF_01.html
MSigDB	V$AP1_Q2_01	24	221	0.000731625	http://www.broadinstitute.org/gsea/msigdb/cards/V$AP1_Q2_01.html	http://www.broadinstitute.org/gsea/msigdb/cards/V$AP1_Q2_01.html
MSigDB	AMIT_EGF_RESPONSE_60_MCF10A	8	38	0.000732661	http://www.broadinstitute.org/gsea/msigdb/cards/AMIT_EGF_RESPONSE_60_MCF10A.html	http://www.broadinstitute.org/gsea/msigdb/cards/AMIT_EGF_RESPONSE_60_MCF10A.html
MSigDB	GCCNNNWTAAR_UNKNOWN	15	111	0.000788648	http://www.broadinstitute.org/gsea/msigdb/cards/GCCNNNWTAAR_UNKNOWN.html	http://www.broadinstitute.org/gsea/msigdb/cards/GCCNNNWTAAR_UNKNOWN.html
MSigDB	JEON_SMAD6_TARGETS_UP	6	22	0.000798829	http://www.broadinstitute.org/gsea/msigdb/cards/JEON_SMAD6_TARGETS_UP.html	http://www.broadinstitute.org/gsea/msigdb/cards/JEON_SMAD6_TARGETS_UP.html
MSigDB	MISHRA_CARCINOMA_ASSOCIATED_FIBROBLAST_UP	6	22	0.000798829	http://www.broadinstitute.org/gsea/msigdb/cards/MISHRA_CARCINOMA_ASSOCIATED_FIBROBLAST_UP.html	http://www.broadinstitute.org/gsea/msigdb/cards/MISHRA_CARCINOMA_ASSOCIATED_FIBROBLAST_UP.html
MSigDB	CTTTGT_V$LEF1_Q2	104	1441	0.000808221	http://www.broadinstitute.org/gsea/msigdb/cards/CTTTGT_V$LEF1_Q2.html	http://www.broadinstitute.org/gsea/msigdb/cards/CTTTGT_V$LEF1_Q2.html
MSigDB	V$DR4_Q2	21	184	0.000809212	http://www.broadinstitute.org/gsea/msigdb/cards/V$DR4_Q2.html	http://www.broadinstitute.org/gsea/msigdb/cards/V$DR4_Q2.html
MSigDB	MAINA_VHL_TARGETS_UP	4	9	0.000809309	http://www.broadinstitute.org/gsea/msigdb/cards/MAINA_VHL_TARGETS_UP.html	http://www.broadinstitute.org/gsea/msigdb/cards/MAINA_VHL_TARGETS_UP.html
MSigDB	CYTOPLASM_ORGANIZATION_AND_BIOGENESIS	5	15	0.000810053	http://www.broadinstitute.org/gsea/msigdb/cards/CYTOPLASM_ORGANIZATION_AND_BIOGENESIS.html	http://www.broadinstitute.org/gsea/msigdb/cards/CYTOPLASM_ORGANIZATION_AND_BIOGENESIS.html
MSigDB	module_14	5	15	0.000810053	http://www.broadinstitute.org/gsea/msigdb/cards/module_14.html	http://www.broadinstitute.org/gsea/msigdb/cards/module_14.html
MSigDB	RUTELLA_RESPONSE_TO_CSF2RB_AND_IL4_DN	30	303	0.000812483	http://www.broadinstitute.org/gsea/msigdb/cards/RUTELLA_RESPONSE_TO_CSF2RB_AND_IL4_DN.html	http://www.broadinstitute.org/gsea/msigdb/cards/RUTELLA_RESPONSE_TO_CSF2RB_AND_IL4_DN.html
MSigDB	KYNG_ENVIRONMENTAL_STRESS_RESPONSE_UP	7	30	0.00081845	http://www.broadinstitute.org/gsea/msigdb/cards/KYNG_ENVIRONMENTAL_STRESS_RESPONSE_UP.html	http://www.broadinstitute.org/gsea/msigdb/cards/KYNG_ENVIRONMENTAL_STRESS_RESPONSE_UP.html
MSigDB	SIMBULAN_UV_RESPONSE_NORMAL_DN	7	30	0.00081845	http://www.broadinstitute.org/gsea/msigdb/cards/SIMBULAN_UV_RESPONSE_NORMAL_DN.html	http://www.broadinstitute.org/gsea/msigdb/cards/SIMBULAN_UV_RESPONSE_NORMAL_DN.html
MSigDB	GOZGIT_ESR1_TARGETS_UP	17	135	0.000827394	http://www.broadinstitute.org/gsea/msigdb/cards/GOZGIT_ESR1_TARGETS_UP.html	http://www.broadinstitute.org/gsea/msigdb/cards/GOZGIT_ESR1_TARGETS_UP.html
MSigDB	GTGGGTGK_UNKNOWN	24	223	0.000831218	http://www.broadinstitute.org/gsea/msigdb/cards/GTGGGTGK_UNKNOWN.html	http://www.broadinstitute.org/gsea/msigdb/cards/GTGGGTGK_UNKNOWN.html
MSigDB	NAKAMURA_TUMOR_ZONE_PERIPHERAL_VS_CENTRAL_DN	49	577	0.000847427	http://www.broadinstitute.org/gsea/msigdb/cards/NAKAMURA_TUMOR_ZONE_PERIPHERAL_VS_CENTRAL_DN.html	http://www.broadinstitute.org/gsea/msigdb/cards/NAKAMURA_TUMOR_ZONE_PERIPHERAL_VS_CENTRAL_DN.html
MSigDB	RESPONSE_TO_EXTERNAL_STIMULUS	30	304	0.000856912	http://www.broadinstitute.org/gsea/msigdb/cards/RESPONSE_TO_EXTERNAL_STIMULUS.html	http://www.broadinstitute.org/gsea/msigdb/cards/RESPONSE_TO_EXTERNAL_STIMULUS.html
MSigDB	GARGALOVIC_RESPONSE_TO_OXIDIZED_PHOSPHOLIPIDS_TURQUOISE_UP	11	68	0.000863491	http://www.broadinstitute.org/gsea/msigdb/cards/GARGALOVIC_RESPONSE_TO_OXIDIZED_PHOSPHOLIPIDS_TURQUOISE_UP.html	http://www.broadinstitute.org/gsea/msigdb/cards/GARGALOVIC_RESPONSE_TO_OXIDIZED_PHOSPHOLIPIDS_TURQUOISE_UP.html
MSigDB	BASAKI_YBX1_TARGETS_UP	28	277	0.000869025	http://www.broadinstitute.org/gsea/msigdb/cards/BASAKI_YBX1_TARGETS_UP.html	http://www.broadinstitute.org/gsea/msigdb/cards/BASAKI_YBX1_TARGETS_UP.html
MSigDB	VERHAAK_AML_WITH_NPM1_MUTATED_DN	25	237	0.000876454	http://www.broadinstitute.org/gsea/msigdb/cards/VERHAAK_AML_WITH_NPM1_MUTATED_DN.html	http://www.broadinstitute.org/gsea/msigdb/cards/VERHAAK_AML_WITH_NPM1_MUTATED_DN.html
MSigDB	DOANE_RESPONSE_TO_ANDROGEN_DN	25	237	0.000876454	http://www.broadinstitute.org/gsea/msigdb/cards/DOANE_RESPONSE_TO_ANDROGEN_DN.html	http://www.broadinstitute.org/gsea/msigdb/cards/DOANE_RESPONSE_TO_ANDROGEN_DN.html
MSigDB	TOMLINS_PROSTATE_CANCER_DN	8	39	0.000879317	http://www.broadinstitute.org/gsea/msigdb/cards/TOMLINS_PROSTATE_CANCER_DN.html	http://www.broadinstitute.org/gsea/msigdb/cards/TOMLINS_PROSTATE_CANCER_DN.html
MSigDB	DASU_IL6_SIGNALING_UP	10	58	0.000881871	http://www.broadinstitute.org/gsea/msigdb/cards/DASU_IL6_SIGNALING_UP.html	http://www.broadinstitute.org/gsea/msigdb/cards/DASU_IL6_SIGNALING_UP.html
MSigDB	KEGG_REGULATION_OF_ACTIN_CYTOSKELETON	23	211	0.000887668	http://www.broadinstitute.org/gsea/msigdb/cards/KEGG_REGULATION_OF_ACTIN_CYTOSKELETON.html	http://www.broadinstitute.org/gsea/msigdb/cards/KEGG_REGULATION_OF_ACTIN_CYTOSKELETON.html
MSigDB	YAGI_AML_FAB_MARKERS	21	186	0.000930959	http://www.broadinstitute.org/gsea/msigdb/cards/YAGI_AML_FAB_MARKERS.html	http://www.broadinstitute.org/gsea/msigdb/cards/YAGI_AML_FAB_MARKERS.html
MSigDB	PEREZ_TP53_AND_TP63_TARGETS	21	186	0.000930959	http://www.broadinstitute.org/gsea/msigdb/cards/PEREZ_TP53_AND_TP63_TARGETS.html	http://www.broadinstitute.org/gsea/msigdb/cards/PEREZ_TP53_AND_TP63_TARGETS.html
MSigDB	HORIUCHI_WTAP_TARGETS_UP	28	279	0.000970866	http://www.broadinstitute.org/gsea/msigdb/cards/HORIUCHI_WTAP_TARGETS_UP.html	http://www.broadinstitute.org/gsea/msigdb/cards/HORIUCHI_WTAP_TARGETS_UP.html
MSigDB	V$SRF_C	20	174	0.000975552	http://www.broadinstitute.org/gsea/msigdb/cards/V$SRF_C.html	http://www.broadinstitute.org/gsea/msigdb/cards/V$SRF_C.html
MSigDB	SASSON_RESPONSE_TO_FORSKOLIN_DN	11	69	0.000978776	http://www.broadinstitute.org/gsea/msigdb/cards/SASSON_RESPONSE_TO_FORSKOLIN_DN.html	http://www.broadinstitute.org/gsea/msigdb/cards/SASSON_RESPONSE_TO_FORSKOLIN_DN.html
MSigDB	V$AP4_Q5	22	200	0.00100834	http://www.broadinstitute.org/gsea/msigdb/cards/V$AP4_Q5.html	http://www.broadinstitute.org/gsea/msigdb/cards/V$AP4_Q5.html
MSigDB	JAATINEN_HEMATOPOIETIC_STEM_CELL_DN	23	213	0.00100954	http://www.broadinstitute.org/gsea/msigdb/cards/JAATINEN_HEMATOPOIETIC_STEM_CELL_DN.html	http://www.broadinstitute.org/gsea/msigdb/cards/JAATINEN_HEMATOPOIETIC_STEM_CELL_DN.html
MSigDB	GNF2_CDH3	6	23	0.00103256	http://www.broadinstitute.org/gsea/msigdb/cards/GNF2_CDH3.html	http://www.broadinstitute.org/gsea/msigdb/cards/GNF2_CDH3.html
MSigDB	NEGATIVE_REGULATION_OF_BIOLOGICAL_PROCESS	54	658	0.00104134	http://www.broadinstitute.org/gsea/msigdb/cards/NEGATIVE_REGULATION_OF_BIOLOGICAL_PROCESS.html	http://www.broadinstitute.org/gsea/msigdb/cards/NEGATIVE_REGULATION_OF_BIOLOGICAL_PROCESS.html
MSigDB	NEGATIVE_REGULATION_OF_CELLULAR_PROCESS	52	628	0.00105237	http://www.broadinstitute.org/gsea/msigdb/cards/NEGATIVE_REGULATION_OF_CELLULAR_PROCESS.html	http://www.broadinstitute.org/gsea/msigdb/cards/NEGATIVE_REGULATION_OF_CELLULAR_PROCESS.html
MSigDB	module_129	23	214	0.00107571	http://www.broadinstitute.org/gsea/msigdb/cards/module_129.html	http://www.broadinstitute.org/gsea/msigdb/cards/module_129.html
MSigDB	NAKAYAMA_SOFT_TISSUE_TUMORS_PCA1_UP	11	70	0.00110648	http://www.broadinstitute.org/gsea/msigdb/cards/NAKAYAMA_SOFT_TISSUE_TUMORS_PCA1_UP.html	http://www.broadinstitute.org/gsea/msigdb/cards/NAKAYAMA_SOFT_TISSUE_TUMORS_PCA1_UP.html
MSigDB	V$AP2ALPHA_01	20	176	0.00112452	http://www.broadinstitute.org/gsea/msigdb/cards/V$AP2ALPHA_01.html	http://www.broadinstitute.org/gsea/msigdb/cards/V$AP2ALPHA_01.html
MSigDB	TURASHVILI_BREAST_DUCTAL_CARCINOMA_VS_DUCTAL_NORMAL_DN	20	176	0.00112452	http://www.broadinstitute.org/gsea/msigdb/cards/TURASHVILI_BREAST_DUCTAL_CARCINOMA_VS_DUCTAL_NORMAL_DN.html	http://www.broadinstitute.org/gsea/msigdb/cards/TURASHVILI_BREAST_DUCTAL_CARCINOMA_VS_DUCTAL_NORMAL_DN.html
MSigDB	MURATA_VIRULENCE_OF_H_PILORI	5	16	0.00112696	http://www.broadinstitute.org/gsea/msigdb/cards/MURATA_VIRULENCE_OF_H_PILORI.html	http://www.broadinstitute.org/gsea/msigdb/cards/MURATA_VIRULENCE_OF_H_PILORI.html
MSigDB	V$STAT3_01	5	16	0.00112696	http://www.broadinstitute.org/gsea/msigdb/cards/V$STAT3_01.html	http://www.broadinstitute.org/gsea/msigdb/cards/V$STAT3_01.html
MSigDB	module_275	5	16	0.00112696	http://www.broadinstitute.org/gsea/msigdb/cards/module_275.html	http://www.broadinstitute.org/gsea/msigdb/cards/module_275.html
MSigDB	KONDO_EZH2_TARGETS	17	139	0.00115038	http://www.broadinstitute.org/gsea/msigdb/cards/KONDO_EZH2_TARGETS.html	http://www.broadinstitute.org/gsea/msigdb/cards/KONDO_EZH2_TARGETS.html
MSigDB	LEE_LIVER_CANCER_E2F1_UP	10	60	0.00115762	http://www.broadinstitute.org/gsea/msigdb/cards/LEE_LIVER_CANCER_E2F1_UP.html	http://www.broadinstitute.org/gsea/msigdb/cards/LEE_LIVER_CANCER_E2F1_UP.html
MSigDB	CELL_PROLIFERATION_GO_0008283	43	497	0.00119673	http://www.broadinstitute.org/gsea/msigdb/cards/CELL_PROLIFERATION_GO_0008283.html	http://www.broadinstitute.org/gsea/msigdb/cards/CELL_PROLIFERATION_GO_0008283.html
MSigDB	IZADPANAH_STEM_CELL_ADIPOSE_VS_BONE_DN	14	104	0.0012097	http://www.broadinstitute.org/gsea/msigdb/cards/IZADPANAH_STEM_CELL_ADIPOSE_VS_BONE_DN.html	http://www.broadinstitute.org/gsea/msigdb/cards/IZADPANAH_STEM_CELL_ADIPOSE_VS_BONE_DN.html
MSigDB	V$AP1_Q2	23	216	0.00121935	http://www.broadinstitute.org/gsea/msigdb/cards/V$AP1_Q2.html	http://www.broadinstitute.org/gsea/msigdb/cards/V$AP1_Q2.html
MSigDB	GNF2_MMP1	7	32	0.00123317	http://www.broadinstitute.org/gsea/msigdb/cards/GNF2_MMP1.html	http://www.broadinstitute.org/gsea/msigdb/cards/GNF2_MMP1.html
MSigDB	LIANG_SILENCED_BY_METHYLATION_2	7	32	0.00123317	http://www.broadinstitute.org/gsea/msigdb/cards/LIANG_SILENCED_BY_METHYLATION_2.html	http://www.broadinstitute.org/gsea/msigdb/cards/LIANG_SILENCED_BY_METHYLATION_2.html
MSigDB	AMIT_EGF_RESPONSE_40_HELA	8	41	0.00124295	http://www.broadinstitute.org/gsea/msigdb/cards/AMIT_EGF_RESPONSE_40_HELA.html	http://www.broadinstitute.org/gsea/msigdb/cards/AMIT_EGF_RESPONSE_40_HELA.html
MSigDB	SANCHEZ_MDM2_TARGETS	4	10	0.00129218	http://www.broadinstitute.org/gsea/msigdb/cards/SANCHEZ_MDM2_TARGETS.html	http://www.broadinstitute.org/gsea/msigdb/cards/SANCHEZ_MDM2_TARGETS.html
MSigDB	POSITIVE_REGULATION_OF_ANGIOGENESIS	4	10	0.00129218	http://www.broadinstitute.org/gsea/msigdb/cards/POSITIVE_REGULATION_OF_ANGIOGENESIS.html	http://www.broadinstitute.org/gsea/msigdb/cards/POSITIVE_REGULATION_OF_ANGIOGENESIS.html
MSigDB	V$HEN1_01	18	153	0.00131221	http://www.broadinstitute.org/gsea/msigdb/cards/V$HEN1_01.html	http://www.broadinstitute.org/gsea/msigdb/cards/V$HEN1_01.html
MSigDB	GNF2_SERPINB5	6	24	0.0013154	http://www.broadinstitute.org/gsea/msigdb/cards/GNF2_SERPINB5.html	http://www.broadinstitute.org/gsea/msigdb/cards/GNF2_SERPINB5.html
MSigDB	WILCOX_PRESPONSE_TO_ROGESTERONE_DN	10	61	0.00131979	http://www.broadinstitute.org/gsea/msigdb/cards/WILCOX_PRESPONSE_TO_ROGESTERONE_DN.html	http://www.broadinstitute.org/gsea/msigdb/cards/WILCOX_PRESPONSE_TO_ROGESTERONE_DN.html
MSigDB	SHAFFER_IRF4_TARGETS_IN_ACTIVATED_DENDRITIC_CELL	10	61	0.00131979	http://www.broadinstitute.org/gsea/msigdb/cards/SHAFFER_IRF4_TARGETS_IN_ACTIVATED_DENDRITIC_CELL.html	http://www.broadinstitute.org/gsea/msigdb/cards/SHAFFER_IRF4_TARGETS_IN_ACTIVATED_DENDRITIC_CELL.html
MSigDB	HOOI_ST7_TARGETS_DN	14	105	0.00132901	http://www.broadinstitute.org/gsea/msigdb/cards/HOOI_ST7_TARGETS_DN.html	http://www.broadinstitute.org/gsea/msigdb/cards/HOOI_ST7_TARGETS_DN.html
MSigDB	TGACATY_UNKNOWN	43	500	0.00134564	http://www.broadinstitute.org/gsea/msigdb/cards/TGACATY_UNKNOWN.html	http://www.broadinstitute.org/gsea/msigdb/cards/TGACATY_UNKNOWN.html
MSigDB	MAINA_HYPOXIA_VHL_TARGETS_UP	3	5	0.00138528	http://www.broadinstitute.org/gsea/msigdb/cards/MAINA_HYPOXIA_VHL_TARGETS_UP.html	http://www.broadinstitute.org/gsea/msigdb/cards/MAINA_HYPOXIA_VHL_TARGETS_UP.html
MSigDB	module_169	13	94	0.00139038	http://www.broadinstitute.org/gsea/msigdb/cards/module_169.html	http://www.broadinstitute.org/gsea/msigdb/cards/module_169.html
MSigDB	MITSIADES_RESPONSE_TO_APLIDIN_UP	37	413	0.00139226	http://www.broadinstitute.org/gsea/msigdb/cards/MITSIADES_RESPONSE_TO_APLIDIN_UP.html	http://www.broadinstitute.org/gsea/msigdb/cards/MITSIADES_RESPONSE_TO_APLIDIN_UP.html
MSigDB	V$ATF3_Q6	21	192	0.00139525	http://www.broadinstitute.org/gsea/msigdb/cards/V$ATF3_Q6.html	http://www.broadinstitute.org/gsea/msigdb/cards/V$ATF3_Q6.html
MSigDB	RICKMAN_METASTASIS_DN	25	245	0.00140446	http://www.broadinstitute.org/gsea/msigdb/cards/RICKMAN_METASTASIS_DN.html	http://www.broadinstitute.org/gsea/msigdb/cards/RICKMAN_METASTASIS_DN.html
MSigDB	module_27	32	342	0.00142523	http://www.broadinstitute.org/gsea/msigdb/cards/module_27.html	http://www.broadinstitute.org/gsea/msigdb/cards/module_27.html
MSigDB	REACTOME_SIGNALING_IN_IMMUNE_SYSTEM	31	328	0.00143129	http://www.broadinstitute.org/gsea/msigdb/cards/REACTOME_SIGNALING_IN_IMMUNE_SYSTEM.html	http://www.broadinstitute.org/gsea/msigdb/cards/REACTOME_SIGNALING_IN_IMMUNE_SYSTEM.html
MSigDB	REACTOME_PLATELET_ACTIVATION	19	167	0.00145732	http://www.broadinstitute.org/gsea/msigdb/cards/REACTOME_PLATELET_ACTIVATION.html	http://www.broadinstitute.org/gsea/msigdb/cards/REACTOME_PLATELET_ACTIVATION.html
MSigDB	BROWNE_HCMV_INFECTION_20HR_DN	14	106	0.001458	http://www.broadinstitute.org/gsea/msigdb/cards/BROWNE_HCMV_INFECTION_20HR_DN.html	http://www.broadinstitute.org/gsea/msigdb/cards/BROWNE_HCMV_INFECTION_20HR_DN.html
MSigDB	KEGG_BLADDER_CANCER	8	42	0.00146491	http://www.broadinstitute.org/gsea/msigdb/cards/KEGG_BLADDER_CANCER.html	http://www.broadinstitute.org/gsea/msigdb/cards/KEGG_BLADDER_CANCER.html
MSigDB	DORN_ADENOVIRUS_INFECTION_32HR_DN	7	33	0.00149426	http://www.broadinstitute.org/gsea/msigdb/cards/DORN_ADENOVIRUS_INFECTION_32HR_DN.html	http://www.broadinstitute.org/gsea/msigdb/cards/DORN_ADENOVIRUS_INFECTION_32HR_DN.html
MSigDB	module_19	29	301	0.00150043	http://www.broadinstitute.org/gsea/msigdb/cards/module_19.html	http://www.broadinstitute.org/gsea/msigdb/cards/module_19.html
MSigDB	NUYTTEN_NIPP1_TARGETS_UP	53	654	0.00152276	http://www.broadinstitute.org/gsea/msigdb/cards/NUYTTEN_NIPP1_TARGETS_UP.html	http://www.broadinstitute.org/gsea/msigdb/cards/NUYTTEN_NIPP1_TARGETS_UP.html
MSigDB	HUTTMANN_B_CLL_POOR_SURVIVAL_UP	26	260	0.00152359	http://www.broadinstitute.org/gsea/msigdb/cards/HUTTMANN_B_CLL_POOR_SURVIVAL_UP.html	http://www.broadinstitute.org/gsea/msigdb/cards/HUTTMANN_B_CLL_POOR_SURVIVAL_UP.html
MSigDB	module_178	5	17	0.00152712	http://www.broadinstitute.org/gsea/msigdb/cards/module_178.html	http://www.broadinstitute.org/gsea/msigdb/cards/module_178.html
MSigDB	HORMONE_SECRETION	5	17	0.00152712	http://www.broadinstitute.org/gsea/msigdb/cards/HORMONE_SECRETION.html	http://www.broadinstitute.org/gsea/msigdb/cards/HORMONE_SECRETION.html
MSigDB	PODAR_RESPONSE_TO_ADAPHOSTIN_DN	5	17	0.00152712	http://www.broadinstitute.org/gsea/msigdb/cards/PODAR_RESPONSE_TO_ADAPHOSTIN_DN.html	http://www.broadinstitute.org/gsea/msigdb/cards/PODAR_RESPONSE_TO_ADAPHOSTIN_DN.html
MSigDB	module_63	22	207	0.00157848	http://www.broadinstitute.org/gsea/msigdb/cards/module_63.html	http://www.broadinstitute.org/gsea/msigdb/cards/module_63.html
MSigDB	KEGG_ECM_RECEPTOR_INTERACTION	12	84	0.00157854	http://www.broadinstitute.org/gsea/msigdb/cards/KEGG_ECM_RECEPTOR_INTERACTION.html	http://www.broadinstitute.org/gsea/msigdb/cards/KEGG_ECM_RECEPTOR_INTERACTION.html
MSigDB	GOZGIT_ESR1_TARGETS_DN	55	687	0.00164299	http://www.broadinstitute.org/gsea/msigdb/cards/GOZGIT_ESR1_TARGETS_DN.html	http://www.broadinstitute.org/gsea/msigdb/cards/GOZGIT_ESR1_TARGETS_DN.html
MSigDB	GUENTHER_GROWTH_SPHERICAL_VS_ADHERENT_DN	6	25	0.00165376	http://www.broadinstitute.org/gsea/msigdb/cards/GUENTHER_GROWTH_SPHERICAL_VS_ADHERENT_DN.html	http://www.broadinstitute.org/gsea/msigdb/cards/GUENTHER_GROWTH_SPHERICAL_VS_ADHERENT_DN.html
MSigDB	module_371	6	25	0.00165376	http://www.broadinstitute.org/gsea/msigdb/cards/module_371.html	http://www.broadinstitute.org/gsea/msigdb/cards/module_371.html
MSigDB	TARTE_PLASMA_CELL_VS_PLASMABLAST_UP	34	374	0.00167482	http://www.broadinstitute.org/gsea/msigdb/cards/TARTE_PLASMA_CELL_VS_PLASMABLAST_UP.html	http://www.broadinstitute.org/gsea/msigdb/cards/TARTE_PLASMA_CELL_VS_PLASMABLAST_UP.html
MSigDB	V$NFKB_Q6	21	195	0.00169357	http://www.broadinstitute.org/gsea/msigdb/cards/V$NFKB_Q6.html	http://www.broadinstitute.org/gsea/msigdb/cards/V$NFKB_Q6.html
MSigDB	HAHTOLA_MYCOSIS_FUNGOIDES_CD4_UP	10	63	0.00169963	http://www.broadinstitute.org/gsea/msigdb/cards/HAHTOLA_MYCOSIS_FUNGOIDES_CD4_UP.html	http://www.broadinstitute.org/gsea/msigdb/cards/HAHTOLA_MYCOSIS_FUNGOIDES_CD4_UP.html
MSigDB	AMIT_EGF_RESPONSE_60_HELA	8	43	0.00171717	http://www.broadinstitute.org/gsea/msigdb/cards/AMIT_EGF_RESPONSE_60_HELA.html	http://www.broadinstitute.org/gsea/msigdb/cards/AMIT_EGF_RESPONSE_60_HELA.html
MSigDB	MEMBRANE	131	1925	0.00171738	http://www.broadinstitute.org/gsea/msigdb/cards/MEMBRANE.html	http://www.broadinstitute.org/gsea/msigdb/cards/MEMBRANE.html
MSigDB	GARGALOVIC_RESPONSE_TO_OXIDIZED_PHOSPHOLIPIDS_BLUE_UP	15	120	0.00176179	http://www.broadinstitute.org/gsea/msigdb/cards/GARGALOVIC_RESPONSE_TO_OXIDIZED_PHOSPHOLIPIDS_BLUE_UP.html	http://www.broadinstitute.org/gsea/msigdb/cards/GARGALOVIC_RESPONSE_TO_OXIDIZED_PHOSPHOLIPIDS_BLUE_UP.html
MSigDB	KEGG_ARRHYTHMOGENIC_RIGHT_VENTRICULAR_CARDIOMYOPATHY_ARVC	11	74	0.00176215	http://www.broadinstitute.org/gsea/msigdb/cards/KEGG_ARRHYTHMOGENIC_RIGHT_VENTRICULAR_CARDIOMYOPATHY_ARVC.html	http://www.broadinstitute.org/gsea/msigdb/cards/KEGG_ARRHYTHMOGENIC_RIGHT_VENTRICULAR_CARDIOMYOPATHY_ARVC.html
MSigDB	GUTIERREZ_CHRONIC_LYMPHOCYTIC_LEUKEMIA_DN	9	53	0.00176361	http://www.broadinstitute.org/gsea/msigdb/cards/GUTIERREZ_CHRONIC_LYMPHOCYTIC_LEUKEMIA_DN.html	http://www.broadinstitute.org/gsea/msigdb/cards/GUTIERREZ_CHRONIC_LYMPHOCYTIC_LEUKEMIA_DN.html
MSigDB	TENEDINI_MEGAKARYOCYTE_MARKERS	9	53	0.00176361	http://www.broadinstitute.org/gsea/msigdb/cards/TENEDINI_MEGAKARYOCYTE_MARKERS.html	http://www.broadinstitute.org/gsea/msigdb/cards/TENEDINI_MEGAKARYOCYTE_MARKERS.html
MSigDB	module_153	7	34	0.00179649	http://www.broadinstitute.org/gsea/msigdb/cards/module_153.html	http://www.broadinstitute.org/gsea/msigdb/cards/module_153.html
MSigDB	V$AML_Q6	21	196	0.00180436	http://www.broadinstitute.org/gsea/msigdb/cards/V$AML_Q6.html	http://www.broadinstitute.org/gsea/msigdb/cards/V$AML_Q6.html
MSigDB	DEBIASI_APOPTOSIS_BY_REOVIRUS_INFECTION_DN	23	223	0.00185936	http://www.broadinstitute.org/gsea/msigdb/cards/DEBIASI_APOPTOSIS_BY_REOVIRUS_INFECTION_DN.html	http://www.broadinstitute.org/gsea/msigdb/cards/DEBIASI_APOPTOSIS_BY_REOVIRUS_INFECTION_DN.html
MSigDB	DELYS_THYROID_CANCER_DN	22	210	0.00189644	http://www.broadinstitute.org/gsea/msigdb/cards/DELYS_THYROID_CANCER_DN.html	http://www.broadinstitute.org/gsea/msigdb/cards/DELYS_THYROID_CANCER_DN.html
MSigDB	TGACAGNY_V$MEIS1_01	49	600	0.00192802	http://www.broadinstitute.org/gsea/msigdb/cards/TGACAGNY_V$MEIS1_01.html	http://www.broadinstitute.org/gsea/msigdb/cards/TGACAGNY_V$MEIS1_01.html
MSigDB	V$NERF_Q2	20	184	0.00193076	http://www.broadinstitute.org/gsea/msigdb/cards/V$NERF_Q2.html	http://www.broadinstitute.org/gsea/msigdb/cards/V$NERF_Q2.html
MSigDB	SCHLESINGER_METHYLATED_DE_NOVO_IN_CANCER	12	86	0.0019386	http://www.broadinstitute.org/gsea/msigdb/cards/SCHLESINGER_METHYLATED_DE_NOVO_IN_CANCER.html	http://www.broadinstitute.org/gsea/msigdb/cards/SCHLESINGER_METHYLATED_DE_NOVO_IN_CANCER.html
MSigDB	INTERCELLULAR_JUNCTION_ASSEMBLY	4	11	0.00194542	http://www.broadinstitute.org/gsea/msigdb/cards/INTERCELLULAR_JUNCTION_ASSEMBLY.html	http://www.broadinstitute.org/gsea/msigdb/cards/INTERCELLULAR_JUNCTION_ASSEMBLY.html
MSigDB	CHASSOT_SKIN_WOUND	4	11	0.00194542	http://www.broadinstitute.org/gsea/msigdb/cards/CHASSOT_SKIN_WOUND.html	http://www.broadinstitute.org/gsea/msigdb/cards/CHASSOT_SKIN_WOUND.html
MSigDB	TAGHAVI_NEOPLASTIC_TRANSFORMATION	4	11	0.00194542	http://www.broadinstitute.org/gsea/msigdb/cards/TAGHAVI_NEOPLASTIC_TRANSFORMATION.html	http://www.broadinstitute.org/gsea/msigdb/cards/TAGHAVI_NEOPLASTIC_TRANSFORMATION.html
MSigDB	BIOCARTA_LYM_PATHWAY	4	11	0.00194542	http://www.broadinstitute.org/gsea/msigdb/cards/BIOCARTA_LYM_PATHWAY.html	http://www.broadinstitute.org/gsea/msigdb/cards/BIOCARTA_LYM_PATHWAY.html
MSigDB	module_211	4	11	0.00194542	http://www.broadinstitute.org/gsea/msigdb/cards/module_211.html	http://www.broadinstitute.org/gsea/msigdb/cards/module_211.html
MSigDB	SANA_TNF_SIGNALING_UP	11	75	0.00196785	http://www.broadinstitute.org/gsea/msigdb/cards/SANA_TNF_SIGNALING_UP.html	http://www.broadinstitute.org/gsea/msigdb/cards/SANA_TNF_SIGNALING_UP.html
MSigDB	REGULATION_OF_GROWTH	9	54	0.0020183	http://www.broadinstitute.org/gsea/msigdb/cards/REGULATION_OF_GROWTH.html	http://www.broadinstitute.org/gsea/msigdb/cards/REGULATION_OF_GROWTH.html
MSigDB	REACTOME_G_ALPHA_12_13_SIGNALLING_EVENTS	9	54	0.0020183	http://www.broadinstitute.org/gsea/msigdb/cards/REACTOME_G_ALPHA_12_13_SIGNALLING_EVENTS.html	http://www.broadinstitute.org/gsea/msigdb/cards/REACTOME_G_ALPHA_12_13_SIGNALLING_EVENTS.html
MSigDB	GENTILE_UV_LOW_DOSE_DN	5	18	0.00202267	http://www.broadinstitute.org/gsea/msigdb/cards/GENTILE_UV_LOW_DOSE_DN.html	http://www.broadinstitute.org/gsea/msigdb/cards/GENTILE_UV_LOW_DOSE_DN.html
MSigDB	GENTILE_UV_LOW_DOSE_UP	5	18	0.00202267	http://www.broadinstitute.org/gsea/msigdb/cards/GENTILE_UV_LOW_DOSE_UP.html	http://www.broadinstitute.org/gsea/msigdb/cards/GENTILE_UV_LOW_DOSE_UP.html
MSigDB	DOUGLAS_BMI1_TARGETS_UP	42	496	0.00203555	http://www.broadinstitute.org/gsea/msigdb/cards/DOUGLAS_BMI1_TARGETS_UP.html	http://www.broadinstitute.org/gsea/msigdb/cards/DOUGLAS_BMI1_TARGETS_UP.html
MSigDB	LINDGREN_BLADDER_CANCER_CLUSTER_2A_DN	16	134	0.00203849	http://www.broadinstitute.org/gsea/msigdb/cards/LINDGREN_BLADDER_CANCER_CLUSTER_2A_DN.html	http://www.broadinstitute.org/gsea/msigdb/cards/LINDGREN_BLADDER_CANCER_CLUSTER_2A_DN.html
MSigDB	EBAUER_TARGETS_OF_PAX3_FOXO1_FUSION_UP	21	198	0.0020445	http://www.broadinstitute.org/gsea/msigdb/cards/EBAUER_TARGETS_OF_PAX3_FOXO1_FUSION_UP.html	http://www.broadinstitute.org/gsea/msigdb/cards/EBAUER_TARGETS_OF_PAX3_FOXO1_FUSION_UP.html
MSigDB	BOYAULT_LIVER_CANCER_SUBCLASS_G5_DN	6	26	0.00205431	http://www.broadinstitute.org/gsea/msigdb/cards/BOYAULT_LIVER_CANCER_SUBCLASS_G5_DN.html	http://www.broadinstitute.org/gsea/msigdb/cards/BOYAULT_LIVER_CANCER_SUBCLASS_G5_DN.html
MSigDB	BUYTAERT_PHOTODYNAMIC_THERAPY_STRESS_DN	49	603	0.00213379	http://www.broadinstitute.org/gsea/msigdb/cards/BUYTAERT_PHOTODYNAMIC_THERAPY_STRESS_DN.html	http://www.broadinstitute.org/gsea/msigdb/cards/BUYTAERT_PHOTODYNAMIC_THERAPY_STRESS_DN.html
MSigDB	V$AP1_Q4	22	212	0.00213741	http://www.broadinstitute.org/gsea/msigdb/cards/V$AP1_Q4.html	http://www.broadinstitute.org/gsea/msigdb/cards/V$AP1_Q4.html
MSigDB	VALK_AML_CLUSTER_9	7	35	0.00214405	http://www.broadinstitute.org/gsea/msigdb/cards/VALK_AML_CLUSTER_9.html	http://www.broadinstitute.org/gsea/msigdb/cards/VALK_AML_CLUSTER_9.html
MSigDB	KEGG_FOCAL_ADHESION	21	199	0.00217438	http://www.broadinstitute.org/gsea/msigdb/cards/KEGG_FOCAL_ADHESION.html	http://www.broadinstitute.org/gsea/msigdb/cards/KEGG_FOCAL_ADHESION.html
MSigDB	BRUECKNER_TARGETS_OF_MIRLET7A3_DN	11	76	0.00219267	http://www.broadinstitute.org/gsea/msigdb/cards/BRUECKNER_TARGETS_OF_MIRLET7A3_DN.html	http://www.broadinstitute.org/gsea/msigdb/cards/BRUECKNER_TARGETS_OF_MIRLET7A3_DN.html
MSigDB	V$STAT5B_01	20	186	0.00219553	http://www.broadinstitute.org/gsea/msigdb/cards/V$STAT5B_01.html	http://www.broadinstitute.org/gsea/msigdb/cards/V$STAT5B_01.html
MSigDB	V$SMAD_Q6	20	186	0.00219553	http://www.broadinstitute.org/gsea/msigdb/cards/V$SMAD_Q6.html	http://www.broadinstitute.org/gsea/msigdb/cards/V$SMAD_Q6.html
MSigDB	HAMAI_APOPTOSIS_VIA_TRAIL_DN	15	123	0.00225354	http://www.broadinstitute.org/gsea/msigdb/cards/HAMAI_APOPTOSIS_VIA_TRAIL_DN.html	http://www.broadinstitute.org/gsea/msigdb/cards/HAMAI_APOPTOSIS_VIA_TRAIL_DN.html
MSigDB	INFLAMMATORY_RESPONSE	15	123	0.00225354	http://www.broadinstitute.org/gsea/msigdb/cards/INFLAMMATORY_RESPONSE.html	http://www.broadinstitute.org/gsea/msigdb/cards/INFLAMMATORY_RESPONSE.html
MSigDB	GENTILE_UV_HIGH_DOSE_DN	24	240	0.00226651	http://www.broadinstitute.org/gsea/msigdb/cards/GENTILE_UV_HIGH_DOSE_DN.html	http://www.broadinstitute.org/gsea/msigdb/cards/GENTILE_UV_HIGH_DOSE_DN.html
MSigDB	GNF2_MYD88	9	55	0.00230147	http://www.broadinstitute.org/gsea/msigdb/cards/GNF2_MYD88.html	http://www.broadinstitute.org/gsea/msigdb/cards/GNF2_MYD88.html
MSigDB	OUILLETTE_CLL_13Q14_DELETION_DN	9	55	0.00230147	http://www.broadinstitute.org/gsea/msigdb/cards/OUILLETTE_CLL_13Q14_DELETION_DN.html	http://www.broadinstitute.org/gsea/msigdb/cards/OUILLETTE_CLL_13Q14_DELETION_DN.html
MSigDB	CREIGHTON_ENDOCRINE_THERAPY_RESISTANCE_3	53	667	0.002321	http://www.broadinstitute.org/gsea/msigdb/cards/CREIGHTON_ENDOCRINE_THERAPY_RESISTANCE_3.html	http://www.broadinstitute.org/gsea/msigdb/cards/CREIGHTON_ENDOCRINE_THERAPY_RESISTANCE_3.html
MSigDB	POOLA_INVASIVE_BREAST_CANCER_UP	26	268	0.00233074	http://www.broadinstitute.org/gsea/msigdb/cards/POOLA_INVASIVE_BREAST_CANCER_UP.html	http://www.broadinstitute.org/gsea/msigdb/cards/POOLA_INVASIVE_BREAST_CANCER_UP.html
MSigDB	CHANDRAN_METASTASIS_DN	12	88	0.00236333	http://www.broadinstitute.org/gsea/msigdb/cards/CHANDRAN_METASTASIS_DN.html	http://www.broadinstitute.org/gsea/msigdb/cards/CHANDRAN_METASTASIS_DN.html
MSigDB	module_532	31	339	0.00239513	http://www.broadinstitute.org/gsea/msigdb/cards/module_532.html	http://www.broadinstitute.org/gsea/msigdb/cards/module_532.html
MSigDB	V$STAT5A_01	20	188	0.0024903	http://www.broadinstitute.org/gsea/msigdb/cards/V$STAT5A_01.html	http://www.broadinstitute.org/gsea/msigdb/cards/V$STAT5A_01.html
MSigDB	TING_SILENCED_BY_DICER	6	27	0.00252397	http://www.broadinstitute.org/gsea/msigdb/cards/TING_SILENCED_BY_DICER.html	http://www.broadinstitute.org/gsea/msigdb/cards/TING_SILENCED_BY_DICER.html
MSigDB	TAKEDA_TARGETS_OF_NUP98_HOXA9_FUSION_6HR_DN	7	36	0.00254133	http://www.broadinstitute.org/gsea/msigdb/cards/TAKEDA_TARGETS_OF_NUP98_HOXA9_FUSION_6HR_DN.html	http://www.broadinstitute.org/gsea/msigdb/cards/TAKEDA_TARGETS_OF_NUP98_HOXA9_FUSION_6HR_DN.html
MSigDB	TISSUE_DEVELOPMENT	16	137	0.00255963	http://www.broadinstitute.org/gsea/msigdb/cards/TISSUE_DEVELOPMENT.html	http://www.broadinstitute.org/gsea/msigdb/cards/TISSUE_DEVELOPMENT.html
MSigDB	RECEPTOR_COMPLEX	9	56	0.00261533	http://www.broadinstitute.org/gsea/msigdb/cards/RECEPTOR_COMPLEX.html	http://www.broadinstitute.org/gsea/msigdb/cards/RECEPTOR_COMPLEX.html
MSigDB	FARMER_BREAST_CANCER_CLUSTER_5	5	19	0.00262605	http://www.broadinstitute.org/gsea/msigdb/cards/FARMER_BREAST_CANCER_CLUSTER_5.html	http://www.broadinstitute.org/gsea/msigdb/cards/FARMER_BREAST_CANCER_CLUSTER_5.html
MSigDB	module_342	20	189	0.00264973	http://www.broadinstitute.org/gsea/msigdb/cards/module_342.html	http://www.broadinstitute.org/gsea/msigdb/cards/module_342.html
MSigDB	BILD_MYC_ONCOGENIC_SIGNATURE	20	189	0.00264973	http://www.broadinstitute.org/gsea/msigdb/cards/BILD_MYC_ONCOGENIC_SIGNATURE.html	http://www.broadinstitute.org/gsea/msigdb/cards/BILD_MYC_ONCOGENIC_SIGNATURE.html
MSigDB	module_482	3	6	0.00266091	http://www.broadinstitute.org/gsea/msigdb/cards/module_482.html	http://www.broadinstitute.org/gsea/msigdb/cards/module_482.html
MSigDB	NGO_MALIGNANT_GLIOMA_1P_LOH	3	6	0.00266091	http://www.broadinstitute.org/gsea/msigdb/cards/NGO_MALIGNANT_GLIOMA_1P_LOH.html	http://www.broadinstitute.org/gsea/msigdb/cards/NGO_MALIGNANT_GLIOMA_1P_LOH.html
MSigDB	MIZUKAMI_HYPOXIA_DN	3	6	0.00266091	http://www.broadinstitute.org/gsea/msigdb/cards/MIZUKAMI_HYPOXIA_DN.html	http://www.broadinstitute.org/gsea/msigdb/cards/MIZUKAMI_HYPOXIA_DN.html
MSigDB	TSAI_DNAJB4_TARGETS_DN	3	6	0.00266091	http://www.broadinstitute.org/gsea/msigdb/cards/TSAI_DNAJB4_TARGETS_DN.html	http://www.broadinstitute.org/gsea/msigdb/cards/TSAI_DNAJB4_TARGETS_DN.html
MSigDB	ROSS_ACUTE_MYELOID_LEUKEMIA_CBF	11	78	0.00270478	http://www.broadinstitute.org/gsea/msigdb/cards/ROSS_ACUTE_MYELOID_LEUKEMIA_CBF.html	http://www.broadinstitute.org/gsea/msigdb/cards/ROSS_ACUTE_MYELOID_LEUKEMIA_CBF.html
MSigDB	SMID_BREAST_CANCER_NORMAL_LIKE_UP	38	444	0.00270648	http://www.broadinstitute.org/gsea/msigdb/cards/SMID_BREAST_CANCER_NORMAL_LIKE_UP.html	http://www.broadinstitute.org/gsea/msigdb/cards/SMID_BREAST_CANCER_NORMAL_LIKE_UP.html
MSigDB	GCACTTT,MIR-17-5P,MIR-20A,MIR-106A,MIR-106B,MIR-20B,MIR-519D	42	504	0.00273022	http://www.broadinstitute.org/gsea/msigdb/cards/GCACTTT,MIR-17-5P,MIR-20A,MIR-106A,MIR-106B,MIR-20B,MIR-519D.html	http://www.broadinstitute.org/gsea/msigdb/cards/GCACTTT,MIR-17-5P,MIR-20A,MIR-106A,MIR-106B,MIR-20B,MIR-519D.html
MSigDB	BOYAULT_LIVER_CANCER_SUBCLASS_G56_UP	4	12	0.00279601	http://www.broadinstitute.org/gsea/msigdb/cards/BOYAULT_LIVER_CANCER_SUBCLASS_G56_UP.html	http://www.broadinstitute.org/gsea/msigdb/cards/BOYAULT_LIVER_CANCER_SUBCLASS_G56_UP.html
MSigDB	BIOCARTA_FIBRINOLYSIS_PATHWAY	4	12	0.00279601	http://www.broadinstitute.org/gsea/msigdb/cards/BIOCARTA_FIBRINOLYSIS_PATHWAY.html	http://www.broadinstitute.org/gsea/msigdb/cards/BIOCARTA_FIBRINOLYSIS_PATHWAY.html
MSigDB	KIM_RESPONSE_TO_TSA_AND_DECITABINE_UP	15	126	0.00285409	http://www.broadinstitute.org/gsea/msigdb/cards/KIM_RESPONSE_TO_TSA_AND_DECITABINE_UP.html	http://www.broadinstitute.org/gsea/msigdb/cards/KIM_RESPONSE_TO_TSA_AND_DECITABINE_UP.html
MSigDB	GGGNNTTTCC_V$NFKB_Q6_01	13	102	0.00292362	http://www.broadinstitute.org/gsea/msigdb/cards/GGGNNTTTCC_V$NFKB_Q6_01.html	http://www.broadinstitute.org/gsea/msigdb/cards/GGGNNTTTCC_V$NFKB_Q6_01.html
MSigDB	module_94	32	358	0.00293339	http://www.broadinstitute.org/gsea/msigdb/cards/module_94.html	http://www.broadinstitute.org/gsea/msigdb/cards/module_94.html
MSigDB	BILD_SRC_ONCOGENIC_SIGNATURE	9	57	0.00296213	http://www.broadinstitute.org/gsea/msigdb/cards/BILD_SRC_ONCOGENIC_SIGNATURE.html	http://www.broadinstitute.org/gsea/msigdb/cards/BILD_SRC_ONCOGENIC_SIGNATURE.html
MSigDB	PODAR_RESPONSE_TO_ADAPHOSTIN_UP	16	139	0.00296505	http://www.broadinstitute.org/gsea/msigdb/cards/PODAR_RESPONSE_TO_ADAPHOSTIN_UP.html	http://www.broadinstitute.org/gsea/msigdb/cards/PODAR_RESPONSE_TO_ADAPHOSTIN_UP.html
MSigDB	ACEVEDO_LIVER_TUMOR_VS_NORMAL_ADJACENT_TISSUE_DN	25	259	0.00299239	http://www.broadinstitute.org/gsea/msigdb/cards/ACEVEDO_LIVER_TUMOR_VS_NORMAL_ADJACENT_TISSUE_DN.html	http://www.broadinstitute.org/gsea/msigdb/cards/ACEVEDO_LIVER_TUMOR_VS_NORMAL_ADJACENT_TISSUE_DN.html
MSigDB	module_41	44	537	0.00300942	http://www.broadinstitute.org/gsea/msigdb/cards/module_41.html	http://www.broadinstitute.org/gsea/msigdb/cards/module_41.html
MSigDB	VANTVEER_BREAST_CANCER_ESR1_DN	22	218	0.00302167	http://www.broadinstitute.org/gsea/msigdb/cards/VANTVEER_BREAST_CANCER_ESR1_DN.html	http://www.broadinstitute.org/gsea/msigdb/cards/VANTVEER_BREAST_CANCER_ESR1_DN.html
MSigDB	SESTO_RESPONSE_TO_UV_C1	10	68	0.00304463	http://www.broadinstitute.org/gsea/msigdb/cards/SESTO_RESPONSE_TO_UV_C1.html	http://www.broadinstitute.org/gsea/msigdb/cards/SESTO_RESPONSE_TO_UV_C1.html
MSigDB	BIOCARTA_G1_PATHWAY	6	28	0.00306984	http://www.broadinstitute.org/gsea/msigdb/cards/BIOCARTA_G1_PATHWAY.html	http://www.broadinstitute.org/gsea/msigdb/cards/BIOCARTA_G1_PATHWAY.html
MSigDB	BIOCARTA_INFLAM_PATHWAY	6	28	0.00306984	http://www.broadinstitute.org/gsea/msigdb/cards/BIOCARTA_INFLAM_PATHWAY.html	http://www.broadinstitute.org/gsea/msigdb/cards/BIOCARTA_INFLAM_PATHWAY.html
MSigDB	chr5q23	8	47	0.00308716	http://www.broadinstitute.org/gsea/msigdb/cards/chr5q23.html	http://www.broadinstitute.org/gsea/msigdb/cards/chr5q23.html
MSigDB	WALLACE_PROSTATE_CANCER_RACE_UP	26	275	0.003312	http://www.broadinstitute.org/gsea/msigdb/cards/WALLACE_PROSTATE_CANCER_RACE_UP.html	http://www.broadinstitute.org/gsea/msigdb/cards/WALLACE_PROSTATE_CANCER_RACE_UP.html
MSigDB	ABE_VEGFA_TARGETS_2HR	5	20	0.00334984	http://www.broadinstitute.org/gsea/msigdb/cards/ABE_VEGFA_TARGETS_2HR.html	http://www.broadinstitute.org/gsea/msigdb/cards/ABE_VEGFA_TARGETS_2HR.html
MSigDB	DELLA_RESPONSE_TO_TSA_AND_BUTYRATE	5	20	0.00334984	http://www.broadinstitute.org/gsea/msigdb/cards/DELLA_RESPONSE_TO_TSA_AND_BUTYRATE.html	http://www.broadinstitute.org/gsea/msigdb/cards/DELLA_RESPONSE_TO_TSA_AND_BUTYRATE.html
MSigDB	FOURNIER_ACINAR_DEVELOPMENT_EARLY_UP	5	20	0.00334984	http://www.broadinstitute.org/gsea/msigdb/cards/FOURNIER_ACINAR_DEVELOPMENT_EARLY_UP.html	http://www.broadinstitute.org/gsea/msigdb/cards/FOURNIER_ACINAR_DEVELOPMENT_EARLY_UP.html
MSigDB	WGGAATGY_V$TEF1_Q6	26	276	0.00347726	http://www.broadinstitute.org/gsea/msigdb/cards/WGGAATGY_V$TEF1_Q6.html	http://www.broadinstitute.org/gsea/msigdb/cards/WGGAATGY_V$TEF1_Q6.html
MSigDB	NEGATIVE_REGULATION_OF_GROWTH	7	38	0.00350319	http://www.broadinstitute.org/gsea/msigdb/cards/NEGATIVE_REGULATION_OF_GROWTH.html	http://www.broadinstitute.org/gsea/msigdb/cards/NEGATIVE_REGULATION_OF_GROWTH.html
MSigDB	FRASOR_TAMOXIFEN_RESPONSE_UP	8	48	0.00353531	http://www.broadinstitute.org/gsea/msigdb/cards/FRASOR_TAMOXIFEN_RESPONSE_UP.html	http://www.broadinstitute.org/gsea/msigdb/cards/FRASOR_TAMOXIFEN_RESPONSE_UP.html
MSigDB	APOPTOSIS_GO	36	422	0.00363648	http://www.broadinstitute.org/gsea/msigdb/cards/APOPTOSIS_GO.html	http://www.broadinstitute.org/gsea/msigdb/cards/APOPTOSIS_GO.html
MSigDB	SENESE_HDAC3_TARGETS_DN	40	482	0.00365314	http://www.broadinstitute.org/gsea/msigdb/cards/SENESE_HDAC3_TARGETS_DN.html	http://www.broadinstitute.org/gsea/msigdb/cards/SENESE_HDAC3_TARGETS_DN.html
MSigDB	MURAKAMI_UV_RESPONSE_6HR_UP	6	29	0.00369919	http://www.broadinstitute.org/gsea/msigdb/cards/MURAKAMI_UV_RESPONSE_6HR_UP.html	http://www.broadinstitute.org/gsea/msigdb/cards/MURAKAMI_UV_RESPONSE_6HR_UP.html
MSigDB	PROGRAMMED_CELL_DEATH	36	423	0.00377818	http://www.broadinstitute.org/gsea/msigdb/cards/PROGRAMMED_CELL_DEATH.html	http://www.broadinstitute.org/gsea/msigdb/cards/PROGRAMMED_CELL_DEATH.html
MSigDB	INTERCELLULAR_JUNCTION_ASSEMBLY_AND_MAINTENANCE	4	13	0.00386998	http://www.broadinstitute.org/gsea/msigdb/cards/INTERCELLULAR_JUNCTION_ASSEMBLY_AND_MAINTENANCE.html	http://www.broadinstitute.org/gsea/msigdb/cards/INTERCELLULAR_JUNCTION_ASSEMBLY_AND_MAINTENANCE.html
MSigDB	DAZARD_UV_RESPONSE_CLUSTER_G4	4	13	0.00386998	http://www.broadinstitute.org/gsea/msigdb/cards/DAZARD_UV_RESPONSE_CLUSTER_G4.html	http://www.broadinstitute.org/gsea/msigdb/cards/DAZARD_UV_RESPONSE_CLUSTER_G4.html
MSigDB	HASINA_NOL7_TARGETS_UP	4	13	0.00386998	http://www.broadinstitute.org/gsea/msigdb/cards/HASINA_NOL7_TARGETS_UP.html	http://www.broadinstitute.org/gsea/msigdb/cards/HASINA_NOL7_TARGETS_UP.html
MSigDB	V$HMGIY_Q6	19	182	0.00388229	http://www.broadinstitute.org/gsea/msigdb/cards/V$HMGIY_Q6.html	http://www.broadinstitute.org/gsea/msigdb/cards/V$HMGIY_Q6.html
MSigDB	TSAI_RESPONSE_TO_IONIZING_RADIATION	14	118	0.00400179	http://www.broadinstitute.org/gsea/msigdb/cards/TSAI_RESPONSE_TO_IONIZING_RADIATION.html	http://www.broadinstitute.org/gsea/msigdb/cards/TSAI_RESPONSE_TO_IONIZING_RADIATION.html
MSigDB	ZHANG_PROLIFERATING_VS_QUIESCENT	8	49	0.0040322	http://www.broadinstitute.org/gsea/msigdb/cards/ZHANG_PROLIFERATING_VS_QUIESCENT.html	http://www.broadinstitute.org/gsea/msigdb/cards/ZHANG_PROLIFERATING_VS_QUIESCENT.html
MSigDB	SONG_TARGETS_OF_IE86_CMV_PROTEIN	8	49	0.0040322	http://www.broadinstitute.org/gsea/msigdb/cards/SONG_TARGETS_OF_IE86_CMV_PROTEIN.html	http://www.broadinstitute.org/gsea/msigdb/cards/SONG_TARGETS_OF_IE86_CMV_PROTEIN.html
MSigDB	KORKOLA_EMBRYONAL_CARCINOMA_UP	7	39	0.00407716	http://www.broadinstitute.org/gsea/msigdb/cards/KORKOLA_EMBRYONAL_CARCINOMA_UP.html	http://www.broadinstitute.org/gsea/msigdb/cards/KORKOLA_EMBRYONAL_CARCINOMA_UP.html
MSigDB	KEGG_FC_GAMMA_R_MEDIATED_PHAGOCYTOSIS	12	94	0.00411119	http://www.broadinstitute.org/gsea/msigdb/cards/KEGG_FC_GAMMA_R_MEDIATED_PHAGOCYTOSIS.html	http://www.broadinstitute.org/gsea/msigdb/cards/KEGG_FC_GAMMA_R_MEDIATED_PHAGOCYTOSIS.html
MSigDB	POOLA_INVASIVE_BREAST_CANCER_DN	15	131	0.00414462	http://www.broadinstitute.org/gsea/msigdb/cards/POOLA_INVASIVE_BREAST_CANCER_DN.html	http://www.broadinstitute.org/gsea/msigdb/cards/POOLA_INVASIVE_BREAST_CANCER_DN.html
MSigDB	SMITH_TERT_TARGETS_DN	10	71	0.00419067	http://www.broadinstitute.org/gsea/msigdb/cards/SMITH_TERT_TARGETS_DN.html	http://www.broadinstitute.org/gsea/msigdb/cards/SMITH_TERT_TARGETS_DN.html
MSigDB	DAVIES_MULTIPLE_MYELOMA_VS_MGUS_DN	5	21	0.00420662	http://www.broadinstitute.org/gsea/msigdb/cards/DAVIES_MULTIPLE_MYELOMA_VS_MGUS_DN.html	http://www.broadinstitute.org/gsea/msigdb/cards/DAVIES_MULTIPLE_MYELOMA_VS_MGUS_DN.html
MSigDB	REGULATION_OF_MITOTIC_CELL_CYCLE	5	21	0.00420662	http://www.broadinstitute.org/gsea/msigdb/cards/REGULATION_OF_MITOTIC_CELL_CYCLE.html	http://www.broadinstitute.org/gsea/msigdb/cards/REGULATION_OF_MITOTIC_CELL_CYCLE.html
MSigDB	LEE_NEURAL_CREST_STEM_CELL_UP	16	144	0.00421542	http://www.broadinstitute.org/gsea/msigdb/cards/LEE_NEURAL_CREST_STEM_CELL_UP.html	http://www.broadinstitute.org/gsea/msigdb/cards/LEE_NEURAL_CREST_STEM_CELL_UP.html
MSigDB	SENGUPTA_EBNA1_ANTICORRELATED	16	144	0.00421542	http://www.broadinstitute.org/gsea/msigdb/cards/SENGUPTA_EBNA1_ANTICORRELATED.html	http://www.broadinstitute.org/gsea/msigdb/cards/SENGUPTA_EBNA1_ANTICORRELATED.html
MSigDB	CAGTATT,MIR-200B,MIR-200C,MIR-429	33	382	0.00431903	http://www.broadinstitute.org/gsea/msigdb/cards/CAGTATT,MIR-200B,MIR-200C,MIR-429.html	http://www.broadinstitute.org/gsea/msigdb/cards/CAGTATT,MIR-200B,MIR-200C,MIR-429.html
MSigDB	TGTTTAC,MIR-30A-5P,MIR-30C,MIR-30D,MIR-30B,MIR-30E-5P	40	487	0.00435696	http://www.broadinstitute.org/gsea/msigdb/cards/TGTTTAC,MIR-30A-5P,MIR-30C,MIR-30D,MIR-30B,MIR-30E-5P.html	http://www.broadinstitute.org/gsea/msigdb/cards/TGTTTAC,MIR-30A-5P,MIR-30C,MIR-30D,MIR-30B,MIR-30E-5P.html
MSigDB	RYTGCNWTGGNR_UNKNOWN	11	83	0.00441429	http://www.broadinstitute.org/gsea/msigdb/cards/RYTGCNWTGGNR_UNKNOWN.html	http://www.broadinstitute.org/gsea/msigdb/cards/RYTGCNWTGGNR_UNKNOWN.html
MSigDB	KEGG_HYPERTROPHIC_CARDIOMYOPATHY_HCM	11	83	0.00441429	http://www.broadinstitute.org/gsea/msigdb/cards/KEGG_HYPERTROPHIC_CARDIOMYOPATHY_HCM.html	http://www.broadinstitute.org/gsea/msigdb/cards/KEGG_HYPERTROPHIC_CARDIOMYOPATHY_HCM.html
MSigDB	ALONSO_METASTASIS_EMT_UP	6	30	0.00441938	http://www.broadinstitute.org/gsea/msigdb/cards/ALONSO_METASTASIS_EMT_UP.html	http://www.broadinstitute.org/gsea/msigdb/cards/ALONSO_METASTASIS_EMT_UP.html
MSigDB	KEGG_CELL_ADHESION_MOLECULES_CAMS	15	132	0.00445254	http://www.broadinstitute.org/gsea/msigdb/cards/KEGG_CELL_ADHESION_MOLECULES_CAMS.html	http://www.broadinstitute.org/gsea/msigdb/cards/KEGG_CELL_ADHESION_MOLECULES_CAMS.html
MSigDB	BROWNE_HCMV_INFECTION_18HR_DN	18	171	0.00446067	http://www.broadinstitute.org/gsea/msigdb/cards/BROWNE_HCMV_INFECTION_18HR_DN.html	http://www.broadinstitute.org/gsea/msigdb/cards/BROWNE_HCMV_INFECTION_18HR_DN.html
MSigDB	KYNG_ENVIRONMENTAL_STRESS_RESPONSE_NOT_BY_UV_IN_WS	3	7	0.00447283	http://www.broadinstitute.org/gsea/msigdb/cards/KYNG_ENVIRONMENTAL_STRESS_RESPONSE_NOT_BY_UV_IN_WS.html	http://www.broadinstitute.org/gsea/msigdb/cards/KYNG_ENVIRONMENTAL_STRESS_RESPONSE_NOT_BY_UV_IN_WS.html
MSigDB	WANG_SMARCE1_TARGETS_UP	17	158	0.00450959	http://www.broadinstitute.org/gsea/msigdb/cards/WANG_SMARCE1_TARGETS_UP.html	http://www.broadinstitute.org/gsea/msigdb/cards/WANG_SMARCE1_TARGETS_UP.html
MSigDB	KEGG_PATHWAYS_IN_CANCER	29	325	0.00459736	http://www.broadinstitute.org/gsea/msigdb/cards/KEGG_PATHWAYS_IN_CANCER.html	http://www.broadinstitute.org/gsea/msigdb/cards/KEGG_PATHWAYS_IN_CANCER.html
MSigDB	module_139	10	72	0.00464026	http://www.broadinstitute.org/gsea/msigdb/cards/module_139.html	http://www.broadinstitute.org/gsea/msigdb/cards/module_139.html
MSigDB	REGULATION_OF_SECRETION	7	40	0.00471958	http://www.broadinstitute.org/gsea/msigdb/cards/REGULATION_OF_SECRETION.html	http://www.broadinstitute.org/gsea/msigdb/cards/REGULATION_OF_SECRETION.html
MSigDB	NEGATIVE_REGULATION_OF_APOPTOSIS	16	146	0.00482343	http://www.broadinstitute.org/gsea/msigdb/cards/NEGATIVE_REGULATION_OF_APOPTOSIS.html	http://www.broadinstitute.org/gsea/msigdb/cards/NEGATIVE_REGULATION_OF_APOPTOSIS.html
MSigDB	V$ATF1_Q6	19	186	0.00491799	http://www.broadinstitute.org/gsea/msigdb/cards/V$ATF1_Q6.html	http://www.broadinstitute.org/gsea/msigdb/cards/V$ATF1_Q6.html
MSigDB	KEGG_ADHERENS_JUNCTION	10	73	0.00512692	http://www.broadinstitute.org/gsea/msigdb/cards/KEGG_ADHERENS_JUNCTION.html	http://www.broadinstitute.org/gsea/msigdb/cards/KEGG_ADHERENS_JUNCTION.html
MSigDB	NEGATIVE_REGULATION_OF_PROGRAMMED_CELL_DEATH	16	147	0.0051532	http://www.broadinstitute.org/gsea/msigdb/cards/NEGATIVE_REGULATION_OF_PROGRAMMED_CELL_DEATH.html	http://www.broadinstitute.org/gsea/msigdb/cards/NEGATIVE_REGULATION_OF_PROGRAMMED_CELL_DEATH.html
MSigDB	WU_HBX_TARGETS_2_DN	4	14	0.00519211	http://www.broadinstitute.org/gsea/msigdb/cards/WU_HBX_TARGETS_2_DN.html	http://www.broadinstitute.org/gsea/msigdb/cards/WU_HBX_TARGETS_2_DN.html
MSigDB	WANG_RESPONSE_TO_PACLITAXEL_VIA_MAPK8_UP	4	14	0.00519211	http://www.broadinstitute.org/gsea/msigdb/cards/WANG_RESPONSE_TO_PACLITAXEL_VIA_MAPK8_UP.html	http://www.broadinstitute.org/gsea/msigdb/cards/WANG_RESPONSE_TO_PACLITAXEL_VIA_MAPK8_UP.html
MSigDB	COLLAGEN_BINDING	4	14	0.00519211	http://www.broadinstitute.org/gsea/msigdb/cards/COLLAGEN_BINDING.html	http://www.broadinstitute.org/gsea/msigdb/cards/COLLAGEN_BINDING.html
MSigDB	REGULATION_OF_HORMONE_SECRETION	4	14	0.00519211	http://www.broadinstitute.org/gsea/msigdb/cards/REGULATION_OF_HORMONE_SECRETION.html	http://www.broadinstitute.org/gsea/msigdb/cards/REGULATION_OF_HORMONE_SECRETION.html
MSigDB	MAHADEVAN_GIST_MORPHOLOGICAL_SWITCH	4	14	0.00519211	http://www.broadinstitute.org/gsea/msigdb/cards/MAHADEVAN_GIST_MORPHOLOGICAL_SWITCH.html	http://www.broadinstitute.org/gsea/msigdb/cards/MAHADEVAN_GIST_MORPHOLOGICAL_SWITCH.html
MSigDB	REACTOME_E2F_TRANSCRIPTIONAL_TARGETS_AT_G1_S	5	22	0.00520892	http://www.broadinstitute.org/gsea/msigdb/cards/REACTOME_E2F_TRANSCRIPTIONAL_TARGETS_AT_G1_S.html	http://www.broadinstitute.org/gsea/msigdb/cards/REACTOME_E2F_TRANSCRIPTIONAL_TARGETS_AT_G1_S.html
MSigDB	TRAYNOR_RETT_SYNDROM_UP	5	22	0.00520892	http://www.broadinstitute.org/gsea/msigdb/cards/TRAYNOR_RETT_SYNDROM_UP.html	http://www.broadinstitute.org/gsea/msigdb/cards/TRAYNOR_RETT_SYNDROM_UP.html
MSigDB	EXTRACELLULAR_REGION_PART	29	328	0.00522255	http://www.broadinstitute.org/gsea/msigdb/cards/EXTRACELLULAR_REGION_PART.html	http://www.broadinstitute.org/gsea/msigdb/cards/EXTRACELLULAR_REGION_PART.html
MSigDB	AMUNDSON_POOR_SURVIVAL_AFTER_GAMMA_RADIATION_8G	11	85	0.00530101	http://www.broadinstitute.org/gsea/msigdb/cards/AMUNDSON_POOR_SURVIVAL_AFTER_GAMMA_RADIATION_8G.html	http://www.broadinstitute.org/gsea/msigdb/cards/AMUNDSON_POOR_SURVIVAL_AFTER_GAMMA_RADIATION_8G.html
MSigDB	COULOUARN_TEMPORAL_TGFB1_SIGNATURE_UP	11	85	0.00530101	http://www.broadinstitute.org/gsea/msigdb/cards/COULOUARN_TEMPORAL_TGFB1_SIGNATURE_UP.html	http://www.broadinstitute.org/gsea/msigdb/cards/COULOUARN_TEMPORAL_TGFB1_SIGNATURE_UP.html
MSigDB	ENK_UV_RESPONSE_EPIDERMIS_UP	26	285	0.00530316	http://www.broadinstitute.org/gsea/msigdb/cards/ENK_UV_RESPONSE_EPIDERMIS_UP.html	http://www.broadinstitute.org/gsea/msigdb/cards/ENK_UV_RESPONSE_EPIDERMIS_UP.html
MSigDB	ZHANG_ANTIVIRAL_RESPONSE_TO_RIBAVIRIN_DN	7	41	0.00543536	http://www.broadinstitute.org/gsea/msigdb/cards/ZHANG_ANTIVIRAL_RESPONSE_TO_RIBAVIRIN_DN.html	http://www.broadinstitute.org/gsea/msigdb/cards/ZHANG_ANTIVIRAL_RESPONSE_TO_RIBAVIRIN_DN.html
MSigDB	NAKAMURA_METASTASIS_MODEL_UP	7	41	0.00543536	http://www.broadinstitute.org/gsea/msigdb/cards/NAKAMURA_METASTASIS_MODEL_UP.html	http://www.broadinstitute.org/gsea/msigdb/cards/NAKAMURA_METASTASIS_MODEL_UP.html
MSigDB	EXTRACELLULAR_REGION	36	433	0.00547346	http://www.broadinstitute.org/gsea/msigdb/cards/EXTRACELLULAR_REGION.html	http://www.broadinstitute.org/gsea/msigdb/cards/EXTRACELLULAR_REGION.html
MSigDB	REGULATION_OF_BIOLOGICAL_QUALITY	34	403	0.0054741	http://www.broadinstitute.org/gsea/msigdb/cards/REGULATION_OF_BIOLOGICAL_QUALITY.html	http://www.broadinstitute.org/gsea/msigdb/cards/REGULATION_OF_BIOLOGICAL_QUALITY.html
MSigDB	PROVENZANI_METASTASIS_DN	15	135	0.0054896	http://www.broadinstitute.org/gsea/msigdb/cards/PROVENZANI_METASTASIS_DN.html	http://www.broadinstitute.org/gsea/msigdb/cards/PROVENZANI_METASTASIS_DN.html
MSigDB	MULTICELLULAR_ORGANISMAL_DEVELOPMENT	74	1034	0.00554024	http://www.broadinstitute.org/gsea/msigdb/cards/MULTICELLULAR_ORGANISMAL_DEVELOPMENT.html	http://www.broadinstitute.org/gsea/msigdb/cards/MULTICELLULAR_ORGANISMAL_DEVELOPMENT.html
MSigDB	RNGTGGGC_UNKNOWN	44	556	0.00562633	http://www.broadinstitute.org/gsea/msigdb/cards/RNGTGGGC_UNKNOWN.html	http://www.broadinstitute.org/gsea/msigdb/cards/RNGTGGGC_UNKNOWN.html
MSigDB	V$AML1_01	18	175	0.00567368	http://www.broadinstitute.org/gsea/msigdb/cards/V$AML1_01.html	http://www.broadinstitute.org/gsea/msigdb/cards/V$AML1_01.html
MSigDB	V$AML1_Q6	18	175	0.00567368	http://www.broadinstitute.org/gsea/msigdb/cards/V$AML1_Q6.html	http://www.broadinstitute.org/gsea/msigdb/cards/V$AML1_Q6.html
MSigDB	WEST_ADRENOCORTICAL_TUMOR_DN	42	526	0.00578218	http://www.broadinstitute.org/gsea/msigdb/cards/WEST_ADRENOCORTICAL_TUMOR_DN.html	http://www.broadinstitute.org/gsea/msigdb/cards/WEST_ADRENOCORTICAL_TUMOR_DN.html
MSigDB	WINTER_HYPOXIA_UP	11	86	0.00579417	http://www.broadinstitute.org/gsea/msigdb/cards/WINTER_HYPOXIA_UP.html	http://www.broadinstitute.org/gsea/msigdb/cards/WINTER_HYPOXIA_UP.html
MSigDB	V$TAL1BETAITF2_01	19	189	0.00583567	http://www.broadinstitute.org/gsea/msigdb/cards/V$TAL1BETAITF2_01.html	http://www.broadinstitute.org/gsea/msigdb/cards/V$TAL1BETAITF2_01.html
MSigDB	V$GATA1_03	19	189	0.00583567	http://www.broadinstitute.org/gsea/msigdb/cards/V$GATA1_03.html	http://www.broadinstitute.org/gsea/msigdb/cards/V$GATA1_03.html
MSigDB	V$NFKAPPAB_01	19	190	0.006171	http://www.broadinstitute.org/gsea/msigdb/cards/V$NFKAPPAB_01.html	http://www.broadinstitute.org/gsea/msigdb/cards/V$NFKAPPAB_01.html
MSigDB	REACTOME_RHO_GTPASE_CYCLE	14	124	0.00622829	http://www.broadinstitute.org/gsea/msigdb/cards/REACTOME_RHO_GTPASE_CYCLE.html	http://www.broadinstitute.org/gsea/msigdb/cards/REACTOME_RHO_GTPASE_CYCLE.html
MSigDB	LIU_TARGETS_OF_VMYB_VS_CMYB_DN	7	42	0.00622945	http://www.broadinstitute.org/gsea/msigdb/cards/LIU_TARGETS_OF_VMYB_VS_CMYB_DN.html	http://www.broadinstitute.org/gsea/msigdb/cards/LIU_TARGETS_OF_VMYB_VS_CMYB_DN.html
MSigDB	CROMER_TUMORIGENESIS_DN	7	42	0.00622945	http://www.broadinstitute.org/gsea/msigdb/cards/CROMER_TUMORIGENESIS_DN.html	http://www.broadinstitute.org/gsea/msigdb/cards/CROMER_TUMORIGENESIS_DN.html
MSigDB	REGULATION_OF_MULTICELLULAR_ORGANISMAL_PROCESS	16	150	0.00625396	http://www.broadinstitute.org/gsea/msigdb/cards/REGULATION_OF_MULTICELLULAR_ORGANISMAL_PROCESS.html	http://www.broadinstitute.org/gsea/msigdb/cards/REGULATION_OF_MULTICELLULAR_ORGANISMAL_PROCESS.html
MSigDB	V$CACCCBINDINGFACTOR_Q6	20	204	0.00626989	http://www.broadinstitute.org/gsea/msigdb/cards/V$CACCCBINDINGFACTOR_Q6.html	http://www.broadinstitute.org/gsea/msigdb/cards/V$CACCCBINDINGFACTOR_Q6.html
MSigDB	VERHAAK_AML_WITH_NPM1_MUTATED_UP	18	177	0.0063742	http://www.broadinstitute.org/gsea/msigdb/cards/VERHAAK_AML_WITH_NPM1_MUTATED_UP.html	http://www.broadinstitute.org/gsea/msigdb/cards/VERHAAK_AML_WITH_NPM1_MUTATED_UP.html
MSigDB	module_459	31	363	0.00654179	http://www.broadinstitute.org/gsea/msigdb/cards/module_459.html	http://www.broadinstitute.org/gsea/msigdb/cards/module_459.html
MSigDB	LEE_LIVER_CANCER_MYC_E2F1_UP	8	53	0.00657601	http://www.broadinstitute.org/gsea/msigdb/cards/LEE_LIVER_CANCER_MYC_E2F1_UP.html	http://www.broadinstitute.org/gsea/msigdb/cards/LEE_LIVER_CANCER_MYC_E2F1_UP.html
MSigDB	AAAYRNCTG_UNKNOWN	26	290	0.0066239	http://www.broadinstitute.org/gsea/msigdb/cards/AAAYRNCTG_UNKNOWN.html	http://www.broadinstitute.org/gsea/msigdb/cards/AAAYRNCTG_UNKNOWN.html
MSigDB	HOSHIDA_LIVER_CANCER_SUBCLASS_S1	22	233	0.00664945	http://www.broadinstitute.org/gsea/msigdb/cards/HOSHIDA_LIVER_CANCER_SUBCLASS_S1.html	http://www.broadinstitute.org/gsea/msigdb/cards/HOSHIDA_LIVER_CANCER_SUBCLASS_S1.html
MSigDB	RODRIGUES_NTN1_TARGETS_DN	16	151	0.00666045	http://www.broadinstitute.org/gsea/msigdb/cards/RODRIGUES_NTN1_TARGETS_DN.html	http://www.broadinstitute.org/gsea/msigdb/cards/RODRIGUES_NTN1_TARGETS_DN.html
MSigDB	REGULATION_OF_APOPTOSIS	29	334	0.00668786	http://www.broadinstitute.org/gsea/msigdb/cards/REGULATION_OF_APOPTOSIS.html	http://www.broadinstitute.org/gsea/msigdb/cards/REGULATION_OF_APOPTOSIS.html
MSigDB	MAINA_VHL_TARGETS_DN	4	15	0.00678559	http://www.broadinstitute.org/gsea/msigdb/cards/MAINA_VHL_TARGETS_DN.html	http://www.broadinstitute.org/gsea/msigdb/cards/MAINA_VHL_TARGETS_DN.html
MSigDB	BIOCARTA_STEM_PATHWAY	4	15	0.00678559	http://www.broadinstitute.org/gsea/msigdb/cards/BIOCARTA_STEM_PATHWAY.html	http://www.broadinstitute.org/gsea/msigdb/cards/BIOCARTA_STEM_PATHWAY.html
MSigDB	KORKOLA_TERATOMA_UP	4	15	0.00678559	http://www.broadinstitute.org/gsea/msigdb/cards/KORKOLA_TERATOMA_UP.html	http://www.broadinstitute.org/gsea/msigdb/cards/KORKOLA_TERATOMA_UP.html
MSigDB	module_563	4	15	0.00678559	http://www.broadinstitute.org/gsea/msigdb/cards/module_563.html	http://www.broadinstitute.org/gsea/msigdb/cards/module_563.html
MSigDB	SHAFFER_IRF4_TARGETS_IN_ACTIVATED_B_LYMPHOCYTE	10	76	0.00682969	http://www.broadinstitute.org/gsea/msigdb/cards/SHAFFER_IRF4_TARGETS_IN_ACTIVATED_B_LYMPHOCYTE.html	http://www.broadinstitute.org/gsea/msigdb/cards/SHAFFER_IRF4_TARGETS_IN_ACTIVATED_B_LYMPHOCYTE.html
MSigDB	ACTIN_BINDING	10	76	0.00682969	http://www.broadinstitute.org/gsea/msigdb/cards/ACTIN_BINDING.html	http://www.broadinstitute.org/gsea/msigdb/cards/ACTIN_BINDING.html
MSigDB	SASAKI_TARGETS_OF_TP73_AND_TP63	3	8	0.0068749	http://www.broadinstitute.org/gsea/msigdb/cards/SASAKI_TARGETS_OF_TP73_AND_TP63.html	http://www.broadinstitute.org/gsea/msigdb/cards/SASAKI_TARGETS_OF_TP73_AND_TP63.html
MSigDB	SCHURINGA_STAT5A_TARGETS_UP	3	8	0.0068749	http://www.broadinstitute.org/gsea/msigdb/cards/SCHURINGA_STAT5A_TARGETS_UP.html	http://www.broadinstitute.org/gsea/msigdb/cards/SCHURINGA_STAT5A_TARGETS_UP.html
MSigDB	HAN_SATB1_TARGETS_DN	28	320	0.00687656	http://www.broadinstitute.org/gsea/msigdb/cards/HAN_SATB1_TARGETS_DN.html	http://www.broadinstitute.org/gsea/msigdb/cards/HAN_SATB1_TARGETS_DN.html
MSigDB	V$STAT6_01	19	192	0.00688889	http://www.broadinstitute.org/gsea/msigdb/cards/V$STAT6_01.html	http://www.broadinstitute.org/gsea/msigdb/cards/V$STAT6_01.html
MSigDB	TGCCTTA,MIR-124A	38	470	0.00689632	http://www.broadinstitute.org/gsea/msigdb/cards/TGCCTTA,MIR-124A.html	http://www.broadinstitute.org/gsea/msigdb/cards/TGCCTTA,MIR-124A.html
MSigDB	REGULATION_OF_PROGRAMMED_CELL_DEATH	29	335	0.00696248	http://www.broadinstitute.org/gsea/msigdb/cards/REGULATION_OF_PROGRAMMED_CELL_DEATH.html	http://www.broadinstitute.org/gsea/msigdb/cards/REGULATION_OF_PROGRAMMED_CELL_DEATH.html
MSigDB	DIAZ_CHRONIC_MEYLOGENOUS_LEUKEMIA_DN	13	113	0.00703774	http://www.broadinstitute.org/gsea/msigdb/cards/DIAZ_CHRONIC_MEYLOGENOUS_LEUKEMIA_DN.html	http://www.broadinstitute.org/gsea/msigdb/cards/DIAZ_CHRONIC_MEYLOGENOUS_LEUKEMIA_DN.html
MSigDB	LEE_NEURAL_CREST_STEM_CELL_DN	13	113	0.00703774	http://www.broadinstitute.org/gsea/msigdb/cards/LEE_NEURAL_CREST_STEM_CELL_DN.html	http://www.broadinstitute.org/gsea/msigdb/cards/LEE_NEURAL_CREST_STEM_CELL_DN.html
MSigDB	module_378	31	365	0.00706501	http://www.broadinstitute.org/gsea/msigdb/cards/module_378.html	http://www.broadinstitute.org/gsea/msigdb/cards/module_378.html
MSigDB	LINDGREN_BLADDER_CANCER_CLUSTER_1_DN	31	365	0.00706501	http://www.broadinstitute.org/gsea/msigdb/cards/LINDGREN_BLADDER_CANCER_CLUSTER_1_DN.html	http://www.broadinstitute.org/gsea/msigdb/cards/LINDGREN_BLADDER_CANCER_CLUSTER_1_DN.html
MSigDB	SATO_SILENCED_BY_DEACETYLATION_IN_PANCREATIC_CANCER	7	43	0.00710683	http://www.broadinstitute.org/gsea/msigdb/cards/SATO_SILENCED_BY_DEACETYLATION_IN_PANCREATIC_CANCER.html	http://www.broadinstitute.org/gsea/msigdb/cards/SATO_SILENCED_BY_DEACETYLATION_IN_PANCREATIC_CANCER.html
MSigDB	HYDROLASE_ACTIVITY_ACTING_ON_ESTER_BONDS	24	263	0.00717386	http://www.broadinstitute.org/gsea/msigdb/cards/HYDROLASE_ACTIVITY_ACTING_ON_ESTER_BONDS.html	http://www.broadinstitute.org/gsea/msigdb/cards/HYDROLASE_ACTIVITY_ACTING_ON_ESTER_BONDS.html
MSigDB	BEIER_GLIOMA_STEM_CELL_UP	6	33	0.00719925	http://www.broadinstitute.org/gsea/msigdb/cards/BEIER_GLIOMA_STEM_CELL_UP.html	http://www.broadinstitute.org/gsea/msigdb/cards/BEIER_GLIOMA_STEM_CELL_UP.html
MSigDB	ORGAN_DEVELOPMENT	44	565	0.00742339	http://www.broadinstitute.org/gsea/msigdb/cards/ORGAN_DEVELOPMENT.html	http://www.broadinstitute.org/gsea/msigdb/cards/ORGAN_DEVELOPMENT.html
MSigDB	GEORGES_TARGETS_OF_MIR192_AND_MIR215	59	803	0.00743807	http://www.broadinstitute.org/gsea/msigdb/cards/GEORGES_TARGETS_OF_MIR192_AND_MIR215.html	http://www.broadinstitute.org/gsea/msigdb/cards/GEORGES_TARGETS_OF_MIR192_AND_MIR215.html
MSigDB	CREIGHTON_ENDOCRINE_THERAPY_RESISTANCE_5	36	442	0.00750888	http://www.broadinstitute.org/gsea/msigdb/cards/CREIGHTON_ENDOCRINE_THERAPY_RESISTANCE_5.html	http://www.broadinstitute.org/gsea/msigdb/cards/CREIGHTON_ENDOCRINE_THERAPY_RESISTANCE_5.html
MSigDB	ACTIN_FILAMENT_BASED_PROCESS	13	114	0.00756839	http://www.broadinstitute.org/gsea/msigdb/cards/ACTIN_FILAMENT_BASED_PROCESS.html	http://www.broadinstitute.org/gsea/msigdb/cards/ACTIN_FILAMENT_BASED_PROCESS.html
MSigDB	AATGTGA,MIR-23A,MIR-23B	30	352	0.0075924	http://www.broadinstitute.org/gsea/msigdb/cards/AATGTGA,MIR-23A,MIR-23B.html	http://www.broadinstitute.org/gsea/msigdb/cards/AATGTGA,MIR-23A,MIR-23B.html
MSigDB	V$HEN1_02	15	140	0.00764468	http://www.broadinstitute.org/gsea/msigdb/cards/V$HEN1_02.html	http://www.broadinstitute.org/gsea/msigdb/cards/V$HEN1_02.html
MSigDB	TANG_SENESCENCE_TP53_TARGETS_UP	5	24	0.00769891	http://www.broadinstitute.org/gsea/msigdb/cards/TANG_SENESCENCE_TP53_TARGETS_UP.html	http://www.broadinstitute.org/gsea/msigdb/cards/TANG_SENESCENCE_TP53_TARGETS_UP.html
MSigDB	OSADA_ASCL1_TARGETS_DN	5	24	0.00769891	http://www.broadinstitute.org/gsea/msigdb/cards/OSADA_ASCL1_TARGETS_DN.html	http://www.broadinstitute.org/gsea/msigdb/cards/OSADA_ASCL1_TARGETS_DN.html
MSigDB	REACTOME_DOWNSTREAM_EVENTS_IN_GPCR_SIGNALING	36	443	0.00776971	http://www.broadinstitute.org/gsea/msigdb/cards/REACTOME_DOWNSTREAM_EVENTS_IN_GPCR_SIGNALING.html	http://www.broadinstitute.org/gsea/msigdb/cards/REACTOME_DOWNSTREAM_EVENTS_IN_GPCR_SIGNALING.html
MSigDB	INTRINSIC_TO_PLASMA_MEMBRANE	69	968	0.00793078	http://www.broadinstitute.org/gsea/msigdb/cards/INTRINSIC_TO_PLASMA_MEMBRANE.html	http://www.broadinstitute.org/gsea/msigdb/cards/INTRINSIC_TO_PLASMA_MEMBRANE.html
MSigDB	REACTOME_SEMAPHORIN_INTERACTIONS	9	66	0.00797195	http://www.broadinstitute.org/gsea/msigdb/cards/REACTOME_SEMAPHORIN_INTERACTIONS.html	http://www.broadinstitute.org/gsea/msigdb/cards/REACTOME_SEMAPHORIN_INTERACTIONS.html
MSigDB	ENGELMANN_CANCER_PROGENITORS_UP	7	44	0.00807251	http://www.broadinstitute.org/gsea/msigdb/cards/ENGELMANN_CANCER_PROGENITORS_UP.html	http://www.broadinstitute.org/gsea/msigdb/cards/ENGELMANN_CANCER_PROGENITORS_UP.html
MSigDB	V$AP1FJ_Q2	21	223	0.00812256	http://www.broadinstitute.org/gsea/msigdb/cards/V$AP1FJ_Q2.html	http://www.broadinstitute.org/gsea/msigdb/cards/V$AP1FJ_Q2.html
MSigDB	V$SRF_Q6	20	209	0.00813377	http://www.broadinstitute.org/gsea/msigdb/cards/V$SRF_Q6.html	http://www.broadinstitute.org/gsea/msigdb/cards/V$SRF_Q6.html
MSigDB	KEGG_DILATED_CARDIOMYOPATHY	11	90	0.00813768	http://www.broadinstitute.org/gsea/msigdb/cards/KEGG_DILATED_CARDIOMYOPATHY.html	http://www.broadinstitute.org/gsea/msigdb/cards/KEGG_DILATED_CARDIOMYOPATHY.html
MSigDB	MEMBRANE_PART	108	1621	0.00819229	http://www.broadinstitute.org/gsea/msigdb/cards/MEMBRANE_PART.html	http://www.broadinstitute.org/gsea/msigdb/cards/MEMBRANE_PART.html
MSigDB	SEMENZA_HIF1_TARGETS	6	34	0.00835698	http://www.broadinstitute.org/gsea/msigdb/cards/SEMENZA_HIF1_TARGETS.html	http://www.broadinstitute.org/gsea/msigdb/cards/SEMENZA_HIF1_TARGETS.html
MSigDB	APICAL_JUNCTION_COMPLEX	6	34	0.00835698	http://www.broadinstitute.org/gsea/msigdb/cards/APICAL_JUNCTION_COMPLEX.html	http://www.broadinstitute.org/gsea/msigdb/cards/APICAL_JUNCTION_COMPLEX.html
MSigDB	APICOLATERAL_PLASMA_MEMBRANE	6	34	0.00835698	http://www.broadinstitute.org/gsea/msigdb/cards/APICOLATERAL_PLASMA_MEMBRANE.html	http://www.broadinstitute.org/gsea/msigdb/cards/APICOLATERAL_PLASMA_MEMBRANE.html
MSigDB	module_317	31	370	0.00852694	http://www.broadinstitute.org/gsea/msigdb/cards/module_317.html	http://www.broadinstitute.org/gsea/msigdb/cards/module_317.html
MSigDB	V$HAND1E47_01	19	196	0.00852841	http://www.broadinstitute.org/gsea/msigdb/cards/V$HAND1E47_01.html	http://www.broadinstitute.org/gsea/msigdb/cards/V$HAND1E47_01.html
MSigDB	module_7	21	224	0.00852883	http://www.broadinstitute.org/gsea/msigdb/cards/module_7.html	http://www.broadinstitute.org/gsea/msigdb/cards/module_7.html
MSigDB	SCHAVOLT_TARGETS_OF_TP53_AND_TP63	4	16	0.00867179	http://www.broadinstitute.org/gsea/msigdb/cards/SCHAVOLT_TARGETS_OF_TP53_AND_TP63.html	http://www.broadinstitute.org/gsea/msigdb/cards/SCHAVOLT_TARGETS_OF_TP53_AND_TP63.html
MSigDB	RHO_GTPASE_ACTIVATOR_ACTIVITY	4	16	0.00867179	http://www.broadinstitute.org/gsea/msigdb/cards/RHO_GTPASE_ACTIVATOR_ACTIVITY.html	http://www.broadinstitute.org/gsea/msigdb/cards/RHO_GTPASE_ACTIVATOR_ACTIVITY.html
MSigDB	SARRIO_EPITHELIAL_MESENCHYMAL_TRANSITION_UP	4	16	0.00867179	http://www.broadinstitute.org/gsea/msigdb/cards/SARRIO_EPITHELIAL_MESENCHYMAL_TRANSITION_UP.html	http://www.broadinstitute.org/gsea/msigdb/cards/SARRIO_EPITHELIAL_MESENCHYMAL_TRANSITION_UP.html
MSigDB	REACTOME_OTHER_SEMAPHORIN_INTERACTIONS	4	16	0.00867179	http://www.broadinstitute.org/gsea/msigdb/cards/REACTOME_OTHER_SEMAPHORIN_INTERACTIONS.html	http://www.broadinstitute.org/gsea/msigdb/cards/REACTOME_OTHER_SEMAPHORIN_INTERACTIONS.html
MSigDB	WANG_SMARCE1_TARGETS_DN	28	326	0.00875842	http://www.broadinstitute.org/gsea/msigdb/cards/WANG_SMARCE1_TARGETS_DN.html	http://www.broadinstitute.org/gsea/msigdb/cards/WANG_SMARCE1_TARGETS_DN.html
MSigDB	KEGG_AXON_GUIDANCE	14	129	0.00875941	http://www.broadinstitute.org/gsea/msigdb/cards/KEGG_AXON_GUIDANCE.html	http://www.broadinstitute.org/gsea/msigdb/cards/KEGG_AXON_GUIDANCE.html
MSigDB	module_176	21	225	0.00895143	http://www.broadinstitute.org/gsea/msigdb/cards/module_176.html	http://www.broadinstitute.org/gsea/msigdb/cards/module_176.html
MSigDB	LIU_CMYB_TARGETS_UP	16	156	0.00902351	http://www.broadinstitute.org/gsea/msigdb/cards/LIU_CMYB_TARGETS_UP.html	http://www.broadinstitute.org/gsea/msigdb/cards/LIU_CMYB_TARGETS_UP.html
MSigDB	module_312	7	45	0.00913145	http://www.broadinstitute.org/gsea/msigdb/cards/module_312.html	http://www.broadinstitute.org/gsea/msigdb/cards/module_312.html
MSigDB	ACTGTGA,MIR-27A,MIR-27B	32	387	0.00915405	http://www.broadinstitute.org/gsea/msigdb/cards/ACTGTGA,MIR-27A,MIR-27B.html	http://www.broadinstitute.org/gsea/msigdb/cards/ACTGTGA,MIR-27A,MIR-27B.html
MSigDB	GTPASE_ACTIVATOR_ACTIVITY	8	56	0.00916713	http://www.broadinstitute.org/gsea/msigdb/cards/GTPASE_ACTIVATOR_ACTIVITY.html	http://www.broadinstitute.org/gsea/msigdb/cards/GTPASE_ACTIVATOR_ACTIVITY.html
MSigDB	ANATOMICAL_STRUCTURE_FORMATION	8	56	0.00916713	http://www.broadinstitute.org/gsea/msigdb/cards/ANATOMICAL_STRUCTURE_FORMATION.html	http://www.broadinstitute.org/gsea/msigdb/cards/ANATOMICAL_STRUCTURE_FORMATION.html
MSigDB	HOFMANN_MYELODYSPLASTIC_SYNDROM_LOW_RISK_DN	5	25	0.0092102	http://www.broadinstitute.org/gsea/msigdb/cards/HOFMANN_MYELODYSPLASTIC_SYNDROM_LOW_RISK_DN.html	http://www.broadinstitute.org/gsea/msigdb/cards/HOFMANN_MYELODYSPLASTIC_SYNDROM_LOW_RISK_DN.html
MSigDB	GARGALOVIC_RESPONSE_TO_OXIDIZED_PHOSPHOLIPIDS_MAGENTA_UP	5	25	0.0092102	http://www.broadinstitute.org/gsea/msigdb/cards/GARGALOVIC_RESPONSE_TO_OXIDIZED_PHOSPHOLIPIDS_MAGENTA_UP.html	http://www.broadinstitute.org/gsea/msigdb/cards/GARGALOVIC_RESPONSE_TO_OXIDIZED_PHOSPHOLIPIDS_MAGENTA_UP.html
MSigDB	LU_TUMOR_ANGIOGENESIS_UP	5	25	0.0092102	http://www.broadinstitute.org/gsea/msigdb/cards/LU_TUMOR_ANGIOGENESIS_UP.html	http://www.broadinstitute.org/gsea/msigdb/cards/LU_TUMOR_ANGIOGENESIS_UP.html
MSigDB	ABRAHAM_ALPC_VS_MULTIPLE_MYELOMA_UP	5	25	0.0092102	http://www.broadinstitute.org/gsea/msigdb/cards/ABRAHAM_ALPC_VS_MULTIPLE_MYELOMA_UP.html	http://www.broadinstitute.org/gsea/msigdb/cards/ABRAHAM_ALPC_VS_MULTIPLE_MYELOMA_UP.html
MSigDB	REACTOME_PD1_SIGNALING	5	25	0.0092102	http://www.broadinstitute.org/gsea/msigdb/cards/REACTOME_PD1_SIGNALING.html	http://www.broadinstitute.org/gsea/msigdb/cards/REACTOME_PD1_SIGNALING.html
MSigDB	SABATES_COLORECTAL_ADENOMA_DN	24	269	0.00936707	http://www.broadinstitute.org/gsea/msigdb/cards/SABATES_COLORECTAL_ADENOMA_DN.html	http://www.broadinstitute.org/gsea/msigdb/cards/SABATES_COLORECTAL_ADENOMA_DN.html
MSigDB	LINDGREN_BLADDER_CANCER_CLUSTER_3_DN	20	212	0.00945232	http://www.broadinstitute.org/gsea/msigdb/cards/LINDGREN_BLADDER_CANCER_CLUSTER_3_DN.html	http://www.broadinstitute.org/gsea/msigdb/cards/LINDGREN_BLADDER_CANCER_CLUSTER_3_DN.html
MSigDB	V$P53_DECAMER_Q2	19	198	0.00945879	http://www.broadinstitute.org/gsea/msigdb/cards/V$P53_DECAMER_Q2.html	http://www.broadinstitute.org/gsea/msigdb/cards/V$P53_DECAMER_Q2.html
MSigDB	V$ZIC1_01	19	198	0.00945879	http://www.broadinstitute.org/gsea/msigdb/cards/V$ZIC1_01.html	http://www.broadinstitute.org/gsea/msigdb/cards/V$ZIC1_01.html
MSigDB	RODRIGUES_NTN1_AND_DCC_TARGETS	6	35	0.00964241	http://www.broadinstitute.org/gsea/msigdb/cards/RODRIGUES_NTN1_AND_DCC_TARGETS.html	http://www.broadinstitute.org/gsea/msigdb/cards/RODRIGUES_NTN1_AND_DCC_TARGETS.html
MSigDB	WEINMANN_ADAPTATION_TO_HYPOXIA_DN	6	35	0.00964241	http://www.broadinstitute.org/gsea/msigdb/cards/WEINMANN_ADAPTATION_TO_HYPOXIA_DN.html	http://www.broadinstitute.org/gsea/msigdb/cards/WEINMANN_ADAPTATION_TO_HYPOXIA_DN.html
MSigDB	RAGHAVACHARI_PLATELET_SPECIFIC_GENES	9	68	0.00966216	http://www.broadinstitute.org/gsea/msigdb/cards/RAGHAVACHARI_PLATELET_SPECIFIC_GENES.html	http://www.broadinstitute.org/gsea/msigdb/cards/RAGHAVACHARI_PLATELET_SPECIFIC_GENES.html
MSigDB	module_92	15	144	0.00981474	http://www.broadinstitute.org/gsea/msigdb/cards/module_92.html	http://www.broadinstitute.org/gsea/msigdb/cards/module_92.html
MSigDB	chr7q	3	9	0.0099077	http://www.broadinstitute.org/gsea/msigdb/cards/chr7q.html	http://www.broadinstitute.org/gsea/msigdb/cards/chr7q.html
MSigDB	KEGG_TIGHT_JUNCTION	14	131	0.00997444	http://www.broadinstitute.org/gsea/msigdb/cards/KEGG_TIGHT_JUNCTION.html	http://www.broadinstitute.org/gsea/msigdb/cards/KEGG_TIGHT_JUNCTION.html
MSigDB	FOURNIER_ACINAR_DEVELOPMENT_LATE_2	24	271	0.010209	http://www.broadinstitute.org/gsea/msigdb/cards/FOURNIER_ACINAR_DEVELOPMENT_LATE_2.html	http://www.broadinstitute.org/gsea/msigdb/cards/FOURNIER_ACINAR_DEVELOPMENT_LATE_2.html
MSigDB	OSADA_ASCL1_TARGETS_UP	7	46	0.0102886	http://www.broadinstitute.org/gsea/msigdb/cards/OSADA_ASCL1_TARGETS_UP.html	http://www.broadinstitute.org/gsea/msigdb/cards/OSADA_ASCL1_TARGETS_UP.html
MSigDB	SMID_BREAST_CANCER_RELAPSE_IN_BONE_UP	11	93	0.0103331	http://www.broadinstitute.org/gsea/msigdb/cards/SMID_BREAST_CANCER_RELAPSE_IN_BONE_UP.html	http://www.broadinstitute.org/gsea/msigdb/cards/SMID_BREAST_CANCER_RELAPSE_IN_BONE_UP.html
MSigDB	PROTEOLYSIS	18	186	0.0104467	http://www.broadinstitute.org/gsea/msigdb/cards/PROTEOLYSIS.html	http://www.broadinstitute.org/gsea/msigdb/cards/PROTEOLYSIS.html
MSigDB	GGGYGTGNY_UNKNOWN	38	483	0.0105029	http://www.broadinstitute.org/gsea/msigdb/cards/GGGYGTGNY_UNKNOWN.html	http://www.broadinstitute.org/gsea/msigdb/cards/GGGYGTGNY_UNKNOWN.html
MSigDB	KEGG_PPAR_SIGNALING_PATHWAY	9	69	0.0106023	http://www.broadinstitute.org/gsea/msigdb/cards/KEGG_PPAR_SIGNALING_PATHWAY.html	http://www.broadinstitute.org/gsea/msigdb/cards/KEGG_PPAR_SIGNALING_PATHWAY.html
MSigDB	KAPOSI_LIVER_CANCER_POOR_SURVIVAL_UP	4	17	0.0108702	http://www.broadinstitute.org/gsea/msigdb/cards/KAPOSI_LIVER_CANCER_POOR_SURVIVAL_UP.html	http://www.broadinstitute.org/gsea/msigdb/cards/KAPOSI_LIVER_CANCER_POOR_SURVIVAL_UP.html
MSigDB	MACLACHLAN_BRCA1_TARGETS_UP	4	17	0.0108702	http://www.broadinstitute.org/gsea/msigdb/cards/MACLACHLAN_BRCA1_TARGETS_UP.html	http://www.broadinstitute.org/gsea/msigdb/cards/MACLACHLAN_BRCA1_TARGETS_UP.html
MSigDB	HINATA_NFKB_TARGETS_KERATINOCYTE_DN	4	17	0.0108702	http://www.broadinstitute.org/gsea/msigdb/cards/HINATA_NFKB_TARGETS_KERATINOCYTE_DN.html	http://www.broadinstitute.org/gsea/msigdb/cards/HINATA_NFKB_TARGETS_KERATINOCYTE_DN.html
MSigDB	BIOCARTA_LAIR_PATHWAY	4	17	0.0108702	http://www.broadinstitute.org/gsea/msigdb/cards/BIOCARTA_LAIR_PATHWAY.html	http://www.broadinstitute.org/gsea/msigdb/cards/BIOCARTA_LAIR_PATHWAY.html
MSigDB	module_537	4	17	0.0108702	http://www.broadinstitute.org/gsea/msigdb/cards/module_537.html	http://www.broadinstitute.org/gsea/msigdb/cards/module_537.html
MSigDB	RAS_GTPASE_ACTIVATOR_ACTIVITY	5	26	0.010914	http://www.broadinstitute.org/gsea/msigdb/cards/RAS_GTPASE_ACTIVATOR_ACTIVITY.html	http://www.broadinstitute.org/gsea/msigdb/cards/RAS_GTPASE_ACTIVATOR_ACTIVITY.html
MSigDB	GARGALOVIC_RESPONSE_TO_OXIDIZED_PHOSPHOLIPIDS_YELLOW_UP	5	26	0.010914	http://www.broadinstitute.org/gsea/msigdb/cards/GARGALOVIC_RESPONSE_TO_OXIDIZED_PHOSPHOLIPIDS_YELLOW_UP.html	http://www.broadinstitute.org/gsea/msigdb/cards/GARGALOVIC_RESPONSE_TO_OXIDIZED_PHOSPHOLIPIDS_YELLOW_UP.html
MSigDB	V$NFKB_Q6_01	17	173	0.0109199	http://www.broadinstitute.org/gsea/msigdb/cards/V$NFKB_Q6_01.html	http://www.broadinstitute.org/gsea/msigdb/cards/V$NFKB_Q6_01.html
MSigDB	V$E12_Q6	18	187	0.0110044	http://www.broadinstitute.org/gsea/msigdb/cards/V$E12_Q6.html	http://www.broadinstitute.org/gsea/msigdb/cards/V$E12_Q6.html
MSigDB	VERRECCHIA_DELAYED_RESPONSE_TO_TGFB1	6	36	0.0110626	http://www.broadinstitute.org/gsea/msigdb/cards/VERRECCHIA_DELAYED_RESPONSE_TO_TGFB1.html	http://www.broadinstitute.org/gsea/msigdb/cards/VERRECCHIA_DELAYED_RESPONSE_TO_TGFB1.html
MSigDB	REACTOME_GENES_INVOLVED_IN_APOPTOTIC_CLEAVAGE_OF_CELLULAR_PROTEINS	6	36	0.0110626	http://www.broadinstitute.org/gsea/msigdb/cards/REACTOME_GENES_INVOLVED_IN_APOPTOTIC_CLEAVAGE_OF_CELLULAR_PROTEINS.html	http://www.broadinstitute.org/gsea/msigdb/cards/REACTOME_GENES_INVOLVED_IN_APOPTOTIC_CLEAVAGE_OF_CELLULAR_PROTEINS.html
MSigDB	GNF2_PTX3	6	36	0.0110626	http://www.broadinstitute.org/gsea/msigdb/cards/GNF2_PTX3.html	http://www.broadinstitute.org/gsea/msigdb/cards/GNF2_PTX3.html
MSigDB	module_254	8	58	0.0112739	http://www.broadinstitute.org/gsea/msigdb/cards/module_254.html	http://www.broadinstitute.org/gsea/msigdb/cards/module_254.html
MSigDB	KOYAMA_SEMA3B_TARGETS_UP	20	216	0.0114724	http://www.broadinstitute.org/gsea/msigdb/cards/KOYAMA_SEMA3B_TARGETS_UP.html	http://www.broadinstitute.org/gsea/msigdb/cards/KOYAMA_SEMA3B_TARGETS_UP.html
MSigDB	REACTOME_NRAGE_SIGNALS_DEATH_THROUGH_JNK	7	47	0.0115488	http://www.broadinstitute.org/gsea/msigdb/cards/REACTOME_NRAGE_SIGNALS_DEATH_THROUGH_JNK.html	http://www.broadinstitute.org/gsea/msigdb/cards/REACTOME_NRAGE_SIGNALS_DEATH_THROUGH_JNK.html
MSigDB	V$AP4_01	18	188	0.0115856	http://www.broadinstitute.org/gsea/msigdb/cards/V$AP4_01.html	http://www.broadinstitute.org/gsea/msigdb/cards/V$AP4_01.html
MSigDB	V$STAT5A_03	18	188	0.0115856	http://www.broadinstitute.org/gsea/msigdb/cards/V$STAT5A_03.html	http://www.broadinstitute.org/gsea/msigdb/cards/V$STAT5A_03.html
MSigDB	V$GATA1_04	18	188	0.0115856	http://www.broadinstitute.org/gsea/msigdb/cards/V$GATA1_04.html	http://www.broadinstitute.org/gsea/msigdb/cards/V$GATA1_04.html
MSigDB	module_255	31	379	0.0117851	http://www.broadinstitute.org/gsea/msigdb/cards/module_255.html	http://www.broadinstitute.org/gsea/msigdb/cards/module_255.html
MSigDB	REACTOME_AXON_GUIDANCE	16	161	0.01201	http://www.broadinstitute.org/gsea/msigdb/cards/REACTOME_AXON_GUIDANCE.html	http://www.broadinstitute.org/gsea/msigdb/cards/REACTOME_AXON_GUIDANCE.html
MSigDB	TGANNYRGCA_V$TCF11MAFG_01	20	217	0.0120278	http://www.broadinstitute.org/gsea/msigdb/cards/TGANNYRGCA_V$TCF11MAFG_01.html	http://www.broadinstitute.org/gsea/msigdb/cards/TGANNYRGCA_V$TCF11MAFG_01.html
MSigDB	KOBAYASHI_EGFR_SIGNALING_24HR_UP	11	95	0.0120316	http://www.broadinstitute.org/gsea/msigdb/cards/KOBAYASHI_EGFR_SIGNALING_24HR_UP.html	http://www.broadinstitute.org/gsea/msigdb/cards/KOBAYASHI_EGFR_SIGNALING_24HR_UP.html
MSigDB	INTEGRAL_TO_PLASMA_MEMBRANE	67	954	0.012033	http://www.broadinstitute.org/gsea/msigdb/cards/INTEGRAL_TO_PLASMA_MEMBRANE.html	http://www.broadinstitute.org/gsea/msigdb/cards/INTEGRAL_TO_PLASMA_MEMBRANE.html
MSigDB	V$ATF_01	19	203	0.0121439	http://www.broadinstitute.org/gsea/msigdb/cards/V$ATF_01.html	http://www.broadinstitute.org/gsea/msigdb/cards/V$ATF_01.html
MSigDB	V$SRF_Q4	18	189	0.0121909	http://www.broadinstitute.org/gsea/msigdb/cards/V$SRF_Q4.html	http://www.broadinstitute.org/gsea/msigdb/cards/V$SRF_Q4.html
MSigDB	MULLIGHAN_NPM1_MUTATED_SIGNATURE_1_DN	13	121	0.0122226	http://www.broadinstitute.org/gsea/msigdb/cards/MULLIGHAN_NPM1_MUTATED_SIGNATURE_1_DN.html	http://www.broadinstitute.org/gsea/msigdb/cards/MULLIGHAN_NPM1_MUTATED_SIGNATURE_1_DN.html
MSigDB	LEE_LIVER_CANCER_DENA_UP	8	59	0.012452	http://www.broadinstitute.org/gsea/msigdb/cards/LEE_LIVER_CANCER_DENA_UP.html	http://www.broadinstitute.org/gsea/msigdb/cards/LEE_LIVER_CANCER_DENA_UP.html
MSigDB	GROWTH	9	71	0.0126863	http://www.broadinstitute.org/gsea/msigdb/cards/GROWTH.html	http://www.broadinstitute.org/gsea/msigdb/cards/GROWTH.html
MSigDB	V$FOXO1_02	17	176	0.0128088	http://www.broadinstitute.org/gsea/msigdb/cards/V$FOXO1_02.html	http://www.broadinstitute.org/gsea/msigdb/cards/V$FOXO1_02.html
MSigDB	RIGGI_EWING_SARCOMA_PROGENITOR_DN	17	176	0.0128088	http://www.broadinstitute.org/gsea/msigdb/cards/RIGGI_EWING_SARCOMA_PROGENITOR_DN.html	http://www.broadinstitute.org/gsea/msigdb/cards/RIGGI_EWING_SARCOMA_PROGENITOR_DN.html
MSigDB	REACTOME_LIPOPROTEIN_METABOLISM	5	27	0.0128208	http://www.broadinstitute.org/gsea/msigdb/cards/REACTOME_LIPOPROTEIN_METABOLISM.html	http://www.broadinstitute.org/gsea/msigdb/cards/REACTOME_LIPOPROTEIN_METABOLISM.html
MSigDB	REACTOME_SIGNALING_BY_EGFR	7	48	0.012917	http://www.broadinstitute.org/gsea/msigdb/cards/REACTOME_SIGNALING_BY_EGFR.html	http://www.broadinstitute.org/gsea/msigdb/cards/REACTOME_SIGNALING_BY_EGFR.html
MSigDB	INTRINSIC_TO_MEMBRANE	88	1308	0.0129294	http://www.broadinstitute.org/gsea/msigdb/cards/INTRINSIC_TO_MEMBRANE.html	http://www.broadinstitute.org/gsea/msigdb/cards/INTRINSIC_TO_MEMBRANE.html
MSigDB	GGGCGGR_V$SP1_Q6	135	2114	0.0130054	http://www.broadinstitute.org/gsea/msigdb/cards/GGGCGGR_V$SP1_Q6.html	http://www.broadinstitute.org/gsea/msigdb/cards/GGGCGGR_V$SP1_Q6.html
MSigDB	TOOKER_GEMCITABINE_RESISTANCE_DN	13	122	0.0130366	http://www.broadinstitute.org/gsea/msigdb/cards/TOOKER_GEMCITABINE_RESISTANCE_DN.html	http://www.broadinstitute.org/gsea/msigdb/cards/TOOKER_GEMCITABINE_RESISTANCE_DN.html
MSigDB	TOOKER_RESPONSE_TO_BEXAROTENE_UP	13	122	0.0130366	http://www.broadinstitute.org/gsea/msigdb/cards/TOOKER_RESPONSE_TO_BEXAROTENE_UP.html	http://www.broadinstitute.org/gsea/msigdb/cards/TOOKER_RESPONSE_TO_BEXAROTENE_UP.html
MSigDB	module_180	12	109	0.0131106	http://www.broadinstitute.org/gsea/msigdb/cards/module_180.html	http://www.broadinstitute.org/gsea/msigdb/cards/module_180.html
MSigDB	KANG_CISPLATIN_RESISTANCE_UP	4	18	0.013398	http://www.broadinstitute.org/gsea/msigdb/cards/KANG_CISPLATIN_RESISTANCE_UP.html	http://www.broadinstitute.org/gsea/msigdb/cards/KANG_CISPLATIN_RESISTANCE_UP.html
MSigDB	HOFMANN_MYELODYSPLASTIC_SYNDROM_RISK_UP	4	18	0.013398	http://www.broadinstitute.org/gsea/msigdb/cards/HOFMANN_MYELODYSPLASTIC_SYNDROM_RISK_UP.html	http://www.broadinstitute.org/gsea/msigdb/cards/HOFMANN_MYELODYSPLASTIC_SYNDROM_RISK_UP.html
MSigDB	AMIT_EGF_RESPONSE_40_MCF10A	4	18	0.013398	http://www.broadinstitute.org/gsea/msigdb/cards/AMIT_EGF_RESPONSE_40_MCF10A.html	http://www.broadinstitute.org/gsea/msigdb/cards/AMIT_EGF_RESPONSE_40_MCF10A.html
MSigDB	VERRECCHIA_RESPONSE_TO_TGFB1_C1	4	18	0.013398	http://www.broadinstitute.org/gsea/msigdb/cards/VERRECCHIA_RESPONSE_TO_TGFB1_C1.html	http://www.broadinstitute.org/gsea/msigdb/cards/VERRECCHIA_RESPONSE_TO_TGFB1_C1.html
MSigDB	GRAHAM_CML_QUIESCENT_VS_NORMAL_QUIESCENT_UP	10	84	0.0135257	http://www.broadinstitute.org/gsea/msigdb/cards/GRAHAM_CML_QUIESCENT_VS_NORMAL_QUIESCENT_UP.html	http://www.broadinstitute.org/gsea/msigdb/cards/GRAHAM_CML_QUIESCENT_VS_NORMAL_QUIESCENT_UP.html
MSigDB	SHEPARD_CRUSH_AND_BURN_MUTANT_UP	14	136	0.0135929	http://www.broadinstitute.org/gsea/msigdb/cards/SHEPARD_CRUSH_AND_BURN_MUTANT_UP.html	http://www.broadinstitute.org/gsea/msigdb/cards/SHEPARD_CRUSH_AND_BURN_MUTANT_UP.html
MSigDB	CELL_SURFACE_RECEPTOR_LINKED_SIGNAL_TRANSDUCTION_GO_0007166	46	618	0.0135996	http://www.broadinstitute.org/gsea/msigdb/cards/CELL_SURFACE_RECEPTOR_LINKED_SIGNAL_TRANSDUCTION_GO_0007166.html	http://www.broadinstitute.org/gsea/msigdb/cards/CELL_SURFACE_RECEPTOR_LINKED_SIGNAL_TRANSDUCTION_GO_0007166.html
MSigDB	V$ROAZ_01	3	10	0.0136001	http://www.broadinstitute.org/gsea/msigdb/cards/V$ROAZ_01.html	http://www.broadinstitute.org/gsea/msigdb/cards/V$ROAZ_01.html
MSigDB	BOYAULT_LIVER_CANCER_SUBCLASS_G23_DN	3	10	0.0136001	http://www.broadinstitute.org/gsea/msigdb/cards/BOYAULT_LIVER_CANCER_SUBCLASS_G23_DN.html	http://www.broadinstitute.org/gsea/msigdb/cards/BOYAULT_LIVER_CANCER_SUBCLASS_G23_DN.html
MSigDB	CHEN_HOXA5_TARGETS_6HR_UP	3	10	0.0136001	http://www.broadinstitute.org/gsea/msigdb/cards/CHEN_HOXA5_TARGETS_6HR_UP.html	http://www.broadinstitute.org/gsea/msigdb/cards/CHEN_HOXA5_TARGETS_6HR_UP.html
MSigDB	XU_RESPONSE_TO_TRETINOIN_DN	3	10	0.0136001	http://www.broadinstitute.org/gsea/msigdb/cards/XU_RESPONSE_TO_TRETINOIN_DN.html	http://www.broadinstitute.org/gsea/msigdb/cards/XU_RESPONSE_TO_TRETINOIN_DN.html
MSigDB	NIELSEN_MALIGNAT_FIBROUS_HISTIOCYTOMA_UP	3	10	0.0136001	http://www.broadinstitute.org/gsea/msigdb/cards/NIELSEN_MALIGNAT_FIBROUS_HISTIOCYTOMA_UP.html	http://www.broadinstitute.org/gsea/msigdb/cards/NIELSEN_MALIGNAT_FIBROUS_HISTIOCYTOMA_UP.html
MSigDB	module_557	3	10	0.0136001	http://www.broadinstitute.org/gsea/msigdb/cards/module_557.html	http://www.broadinstitute.org/gsea/msigdb/cards/module_557.html
MSigDB	DITTMER_PTHLH_TARGETS_DN	9	72	0.0138358	http://www.broadinstitute.org/gsea/msigdb/cards/DITTMER_PTHLH_TARGETS_DN.html	http://www.broadinstitute.org/gsea/msigdb/cards/DITTMER_PTHLH_TARGETS_DN.html
MSigDB	GCANCTGNY_V$MYOD_Q6	49	667	0.0139287	http://www.broadinstitute.org/gsea/msigdb/cards/GCANCTGNY_V$MYOD_Q6.html	http://www.broadinstitute.org/gsea/msigdb/cards/GCANCTGNY_V$MYOD_Q6.html
MSigDB	PHOSPHORIC_ESTER_HYDROLASE_ACTIVITY	15	150	0.0139499	http://www.broadinstitute.org/gsea/msigdb/cards/PHOSPHORIC_ESTER_HYDROLASE_ACTIVITY.html	http://www.broadinstitute.org/gsea/msigdb/cards/PHOSPHORIC_ESTER_HYDROLASE_ACTIVITY.html
MSigDB	TRANSITION_METAL_ION_BINDING	12	110	0.0140277	http://www.broadinstitute.org/gsea/msigdb/cards/TRANSITION_METAL_ION_BINDING.html	http://www.broadinstitute.org/gsea/msigdb/cards/TRANSITION_METAL_ION_BINDING.html
MSigDB	PHOSPHORIC_MONOESTER_HYDROLASE_ACTIVITY	12	110	0.0140277	http://www.broadinstitute.org/gsea/msigdb/cards/PHOSPHORIC_MONOESTER_HYDROLASE_ACTIVITY.html	http://www.broadinstitute.org/gsea/msigdb/cards/PHOSPHORIC_MONOESTER_HYDROLASE_ACTIVITY.html
MSigDB	NEGATIVE_REGULATION_OF_DEVELOPMENTAL_PROCESS	18	192	0.0141577	http://www.broadinstitute.org/gsea/msigdb/cards/NEGATIVE_REGULATION_OF_DEVELOPMENTAL_PROCESS.html	http://www.broadinstitute.org/gsea/msigdb/cards/NEGATIVE_REGULATION_OF_DEVELOPMENTAL_PROCESS.html
MSigDB	SPIRA_SMOKERS_LUNG_CANCER_UP	6	38	0.0143348	http://www.broadinstitute.org/gsea/msigdb/cards/SPIRA_SMOKERS_LUNG_CANCER_UP.html	http://www.broadinstitute.org/gsea/msigdb/cards/SPIRA_SMOKERS_LUNG_CANCER_UP.html
MSigDB	KENNY_CTNNB1_TARGETS_DN	6	38	0.0143348	http://www.broadinstitute.org/gsea/msigdb/cards/KENNY_CTNNB1_TARGETS_DN.html	http://www.broadinstitute.org/gsea/msigdb/cards/KENNY_CTNNB1_TARGETS_DN.html
MSigDB	CASORELLI_APL_SECONDARY_VS_DE_NOVO_UP	6	38	0.0143348	http://www.broadinstitute.org/gsea/msigdb/cards/CASORELLI_APL_SECONDARY_VS_DE_NOVO_UP.html	http://www.broadinstitute.org/gsea/msigdb/cards/CASORELLI_APL_SECONDARY_VS_DE_NOVO_UP.html
MSigDB	module_399	7	49	0.0143978	http://www.broadinstitute.org/gsea/msigdb/cards/module_399.html	http://www.broadinstitute.org/gsea/msigdb/cards/module_399.html
MSigDB	GNF2_MCL1	7	49	0.0143978	http://www.broadinstitute.org/gsea/msigdb/cards/GNF2_MCL1.html	http://www.broadinstitute.org/gsea/msigdb/cards/GNF2_MCL1.html
MSigDB	ACTIN_CYTOSKELETON	13	124	0.0147893	http://www.broadinstitute.org/gsea/msigdb/cards/ACTIN_CYTOSKELETON.html	http://www.broadinstitute.org/gsea/msigdb/cards/ACTIN_CYTOSKELETON.html
MSigDB	HOLLMAN_APOPTOSIS_VIA_CD40_UP	18	193	0.0148659	http://www.broadinstitute.org/gsea/msigdb/cards/HOLLMAN_APOPTOSIS_VIA_CD40_UP.html	http://www.broadinstitute.org/gsea/msigdb/cards/HOLLMAN_APOPTOSIS_VIA_CD40_UP.html
MSigDB	V$MAZR_01	16	165	0.0149168	http://www.broadinstitute.org/gsea/msigdb/cards/V$MAZR_01.html	http://www.broadinstitute.org/gsea/msigdb/cards/V$MAZR_01.html
MSigDB	module_382	5	28	0.0149406	http://www.broadinstitute.org/gsea/msigdb/cards/module_382.html	http://www.broadinstitute.org/gsea/msigdb/cards/module_382.html
MSigDB	GAUSSMANN_MLL_AF4_FUSION_TARGETS_F_DN	5	28	0.0149406	http://www.broadinstitute.org/gsea/msigdb/cards/GAUSSMANN_MLL_AF4_FUSION_TARGETS_F_DN.html	http://www.broadinstitute.org/gsea/msigdb/cards/GAUSSMANN_MLL_AF4_FUSION_TARGETS_F_DN.html
MSigDB	ZHAN_MULTIPLE_MYELOMA_DN	5	28	0.0149406	http://www.broadinstitute.org/gsea/msigdb/cards/ZHAN_MULTIPLE_MYELOMA_DN.html	http://www.broadinstitute.org/gsea/msigdb/cards/ZHAN_MULTIPLE_MYELOMA_DN.html
MSigDB	LI_PROSTATE_CANCER_EPIGENETIC	5	28	0.0149406	http://www.broadinstitute.org/gsea/msigdb/cards/LI_PROSTATE_CANCER_EPIGENETIC.html	http://www.broadinstitute.org/gsea/msigdb/cards/LI_PROSTATE_CANCER_EPIGENETIC.html
MSigDB	HOSHIDA_LIVER_CANCER_SURVIVAL_UP	9	73	0.0150604	http://www.broadinstitute.org/gsea/msigdb/cards/HOSHIDA_LIVER_CANCER_SURVIVAL_UP.html	http://www.broadinstitute.org/gsea/msigdb/cards/HOSHIDA_LIVER_CANCER_SURVIVAL_UP.html
MSigDB	REACTOME_CELL_DEATH_SIGNALLING_VIA_NRAGE_NRIF_AND_NADE	8	61	0.015075	http://www.broadinstitute.org/gsea/msigdb/cards/REACTOME_CELL_DEATH_SIGNALLING_VIA_NRAGE_NRIF_AND_NADE.html	http://www.broadinstitute.org/gsea/msigdb/cards/REACTOME_CELL_DEATH_SIGNALLING_VIA_NRAGE_NRIF_AND_NADE.html
MSigDB	EXTRACELLULAR_SPACE	21	237	0.0154688	http://www.broadinstitute.org/gsea/msigdb/cards/EXTRACELLULAR_SPACE.html	http://www.broadinstitute.org/gsea/msigdb/cards/EXTRACELLULAR_SPACE.html
MSigDB	V$HSF2_01	17	180	0.0157161	http://www.broadinstitute.org/gsea/msigdb/cards/V$HSF2_01.html	http://www.broadinstitute.org/gsea/msigdb/cards/V$HSF2_01.html
MSigDB	VICENT_METASTASIS_DN	2	4	0.0157949	http://www.broadinstitute.org/gsea/msigdb/cards/VICENT_METASTASIS_DN.html	http://www.broadinstitute.org/gsea/msigdb/cards/VICENT_METASTASIS_DN.html
MSigDB	ROY_WOUND_BLOOD_VESSEL_UP	7	50	0.0159959	http://www.broadinstitute.org/gsea/msigdb/cards/ROY_WOUND_BLOOD_VESSEL_UP.html	http://www.broadinstitute.org/gsea/msigdb/cards/ROY_WOUND_BLOOD_VESSEL_UP.html
MSigDB	TGGNNNNNNKCCAR_UNKNOWN	26	312	0.0160452	http://www.broadinstitute.org/gsea/msigdb/cards/TGGNNNNNNKCCAR_UNKNOWN.html	http://www.broadinstitute.org/gsea/msigdb/cards/TGGNNNNNNKCCAR_UNKNOWN.html
MSigDB	EXTRACELLULAR_MATRIX	11	99	0.0160571	http://www.broadinstitute.org/gsea/msigdb/cards/EXTRACELLULAR_MATRIX.html	http://www.broadinstitute.org/gsea/msigdb/cards/EXTRACELLULAR_MATRIX.html
MSigDB	HENDRICKS_SMARCA4_TARGETS_DN	6	39	0.0161998	http://www.broadinstitute.org/gsea/msigdb/cards/HENDRICKS_SMARCA4_TARGETS_DN.html	http://www.broadinstitute.org/gsea/msigdb/cards/HENDRICKS_SMARCA4_TARGETS_DN.html
MSigDB	GCM_SIRT2	6	39	0.0161998	http://www.broadinstitute.org/gsea/msigdb/cards/GCM_SIRT2.html	http://www.broadinstitute.org/gsea/msigdb/cards/GCM_SIRT2.html
MSigDB	REGULATION_OF_MUSCLE_CONTRACTION	4	19	0.0162705	http://www.broadinstitute.org/gsea/msigdb/cards/REGULATION_OF_MUSCLE_CONTRACTION.html	http://www.broadinstitute.org/gsea/msigdb/cards/REGULATION_OF_MUSCLE_CONTRACTION.html
MSigDB	CTGCAGY_UNKNOWN	42	561	0.0163022	http://www.broadinstitute.org/gsea/msigdb/cards/CTGCAGY_UNKNOWN.html	http://www.broadinstitute.org/gsea/msigdb/cards/CTGCAGY_UNKNOWN.html
MSigDB	V$ER_Q6_01	18	195	0.0163652	http://www.broadinstitute.org/gsea/msigdb/cards/V$ER_Q6_01.html	http://www.broadinstitute.org/gsea/msigdb/cards/V$ER_Q6_01.html
MSigDB	RTAAACA_V$FREAC2_01	50	690	0.0165141	http://www.broadinstitute.org/gsea/msigdb/cards/RTAAACA_V$FREAC2_01.html	http://www.broadinstitute.org/gsea/msigdb/cards/RTAAACA_V$FREAC2_01.html
MSigDB	KEGG_COLORECTAL_CANCER	8	62	0.0165269	http://www.broadinstitute.org/gsea/msigdb/cards/KEGG_COLORECTAL_CANCER.html	http://www.broadinstitute.org/gsea/msigdb/cards/KEGG_COLORECTAL_CANCER.html
MSigDB	module_112	22	254	0.0170699	http://www.broadinstitute.org/gsea/msigdb/cards/module_112.html	http://www.broadinstitute.org/gsea/msigdb/cards/module_112.html
MSigDB	INTEGRAL_TO_MEMBRANE	86	1290	0.0171768	http://www.broadinstitute.org/gsea/msigdb/cards/INTEGRAL_TO_MEMBRANE.html	http://www.broadinstitute.org/gsea/msigdb/cards/INTEGRAL_TO_MEMBRANE.html
MSigDB	VECCHI_GASTRIC_CANCER_EARLY_DN	27	329	0.017186	http://www.broadinstitute.org/gsea/msigdb/cards/VECCHI_GASTRIC_CANCER_EARLY_DN.html	http://www.broadinstitute.org/gsea/msigdb/cards/VECCHI_GASTRIC_CANCER_EARLY_DN.html
MSigDB	GILDEA_METASTASIS	5	29	0.0172825	http://www.broadinstitute.org/gsea/msigdb/cards/GILDEA_METASTASIS.html	http://www.broadinstitute.org/gsea/msigdb/cards/GILDEA_METASTASIS.html
MSigDB	DASU_IL6_SIGNALING_SCAR_UP	5	29	0.0172825	http://www.broadinstitute.org/gsea/msigdb/cards/DASU_IL6_SIGNALING_SCAR_UP.html	http://www.broadinstitute.org/gsea/msigdb/cards/DASU_IL6_SIGNALING_SCAR_UP.html
MSigDB	TAKEDA_TARGETS_OF_NUP98_HOXA9_FUSION_10D_UP	17	182	0.0173499	http://www.broadinstitute.org/gsea/msigdb/cards/TAKEDA_TARGETS_OF_NUP98_HOXA9_FUSION_10D_UP.html	http://www.broadinstitute.org/gsea/msigdb/cards/TAKEDA_TARGETS_OF_NUP98_HOXA9_FUSION_10D_UP.html
MSigDB	WELCSH_BRCA1_TARGETS_1_UP	16	168	0.0174343	http://www.broadinstitute.org/gsea/msigdb/cards/WELCSH_BRCA1_TARGETS_1_UP.html	http://www.broadinstitute.org/gsea/msigdb/cards/WELCSH_BRCA1_TARGETS_1_UP.html
MSigDB	CHEN_HOXA5_TARGETS_9HR_UP	19	211	0.0176615	http://www.broadinstitute.org/gsea/msigdb/cards/CHEN_HOXA5_TARGETS_9HR_UP.html	http://www.broadinstitute.org/gsea/msigdb/cards/CHEN_HOXA5_TARGETS_9HR_UP.html
MSigDB	PAPASPYRIDONOS_UNSTABLE_ATEROSCLEROTIC_PLAQUE_UP	7	51	0.0177156	http://www.broadinstitute.org/gsea/msigdb/cards/PAPASPYRIDONOS_UNSTABLE_ATEROSCLEROTIC_PLAQUE_UP.html	http://www.broadinstitute.org/gsea/msigdb/cards/PAPASPYRIDONOS_UNSTABLE_ATEROSCLEROTIC_PLAQUE_UP.html
MSigDB	TAKEDA_TARGETS_OF_NUP98_HOXA9_FUSION_16D_DN	13	127	0.0177488	http://www.broadinstitute.org/gsea/msigdb/cards/TAKEDA_TARGETS_OF_NUP98_HOXA9_FUSION_16D_DN.html	http://www.broadinstitute.org/gsea/msigdb/cards/TAKEDA_TARGETS_OF_NUP98_HOXA9_FUSION_16D_DN.html
MSigDB	BENPORATH_ES_WITH_H3K27ME3	73	1073	0.0178264	http://www.broadinstitute.org/gsea/msigdb/cards/BENPORATH_ES_WITH_H3K27ME3.html	http://www.broadinstitute.org/gsea/msigdb/cards/BENPORATH_ES_WITH_H3K27ME3.html
MSigDB	KYNG_ENVIRONMENTAL_STRESS_RESPONSE_NOT_BY_GAMMA_IN_WS	3	11	0.0179706	http://www.broadinstitute.org/gsea/msigdb/cards/KYNG_ENVIRONMENTAL_STRESS_RESPONSE_NOT_BY_GAMMA_IN_WS.html	http://www.broadinstitute.org/gsea/msigdb/cards/KYNG_ENVIRONMENTAL_STRESS_RESPONSE_NOT_BY_GAMMA_IN_WS.html
MSigDB	WU_ALZHEIMER_DISEASE_UP	3	11	0.0179706	http://www.broadinstitute.org/gsea/msigdb/cards/WU_ALZHEIMER_DISEASE_UP.html	http://www.broadinstitute.org/gsea/msigdb/cards/WU_ALZHEIMER_DISEASE_UP.html
MSigDB	BIOCARTA_MONOCYTE_PATHWAY	3	11	0.0179706	http://www.broadinstitute.org/gsea/msigdb/cards/BIOCARTA_MONOCYTE_PATHWAY.html	http://www.broadinstitute.org/gsea/msigdb/cards/BIOCARTA_MONOCYTE_PATHWAY.html
MSigDB	BENPORATH_SUZ12_TARGETS	68	990	0.0180148	http://www.broadinstitute.org/gsea/msigdb/cards/BENPORATH_SUZ12_TARGETS.html	http://www.broadinstitute.org/gsea/msigdb/cards/BENPORATH_SUZ12_TARGETS.html
MSigDB	MULLIGHAN_MLL_SIGNATURE_1_DN	20	226	0.0180453	http://www.broadinstitute.org/gsea/msigdb/cards/MULLIGHAN_MLL_SIGNATURE_1_DN.html	http://www.broadinstitute.org/gsea/msigdb/cards/MULLIGHAN_MLL_SIGNATURE_1_DN.html
MSigDB	BILD_E2F3_ONCOGENIC_SIGNATURE	20	226	0.0180453	http://www.broadinstitute.org/gsea/msigdb/cards/BILD_E2F3_ONCOGENIC_SIGNATURE.html	http://www.broadinstitute.org/gsea/msigdb/cards/BILD_E2F3_ONCOGENIC_SIGNATURE.html
MSigDB	FRASOR_RESPONSE_TO_ESTRADIOL_DN	8	63	0.018077	http://www.broadinstitute.org/gsea/msigdb/cards/FRASOR_RESPONSE_TO_ESTRADIOL_DN.html	http://www.broadinstitute.org/gsea/msigdb/cards/FRASOR_RESPONSE_TO_ESTRADIOL_DN.html
MSigDB	RODWELL_AGING_KIDNEY_NO_BLOOD_UP	14	141	0.0181503	http://www.broadinstitute.org/gsea/msigdb/cards/RODWELL_AGING_KIDNEY_NO_BLOOD_UP.html	http://www.broadinstitute.org/gsea/msigdb/cards/RODWELL_AGING_KIDNEY_NO_BLOOD_UP.html
MSigDB	V$P300_01	17	183	0.0182146	http://www.broadinstitute.org/gsea/msigdb/cards/V$P300_01.html	http://www.broadinstitute.org/gsea/msigdb/cards/V$P300_01.html
MSigDB	V$MYOGNF1_01	6	40	0.0182257	http://www.broadinstitute.org/gsea/msigdb/cards/V$MYOGNF1_01.html	http://www.broadinstitute.org/gsea/msigdb/cards/V$MYOGNF1_01.html
MSigDB	NAKAYAMA_SOFT_TISSUE_TUMORS_PCA2_UP	10	88	0.0183107	http://www.broadinstitute.org/gsea/msigdb/cards/NAKAYAMA_SOFT_TISSUE_TUMORS_PCA2_UP.html	http://www.broadinstitute.org/gsea/msigdb/cards/NAKAYAMA_SOFT_TISSUE_TUMORS_PCA2_UP.html
MSigDB	REACTOME_G_ALPHA_Q_SIGNALLING_EVENTS	15	155	0.018333	http://www.broadinstitute.org/gsea/msigdb/cards/REACTOME_G_ALPHA_Q_SIGNALLING_EVENTS.html	http://www.broadinstitute.org/gsea/msigdb/cards/REACTOME_G_ALPHA_Q_SIGNALLING_EVENTS.html
MSigDB	DOANE_RESPONSE_TO_ANDROGEN_UP	16	169	0.0183422	http://www.broadinstitute.org/gsea/msigdb/cards/DOANE_RESPONSE_TO_ANDROGEN_UP.html	http://www.broadinstitute.org/gsea/msigdb/cards/DOANE_RESPONSE_TO_ANDROGEN_UP.html
MSigDB	FERRANDO_T_ALL_WITH_MLL_ENL_FUSION_UP	9	76	0.0192127	http://www.broadinstitute.org/gsea/msigdb/cards/FERRANDO_T_ALL_WITH_MLL_ENL_FUSION_UP.html	http://www.broadinstitute.org/gsea/msigdb/cards/FERRANDO_T_ALL_WITH_MLL_ENL_FUSION_UP.html
MSigDB	COULOUARN_TEMPORAL_TGFB1_SIGNATURE_DN	12	115	0.0193638	http://www.broadinstitute.org/gsea/msigdb/cards/COULOUARN_TEMPORAL_TGFB1_SIGNATURE_DN.html	http://www.broadinstitute.org/gsea/msigdb/cards/COULOUARN_TEMPORAL_TGFB1_SIGNATURE_DN.html
MSigDB	ABE_VEGFA_TARGETS_30MIN	4	20	0.0195007	http://www.broadinstitute.org/gsea/msigdb/cards/ABE_VEGFA_TARGETS_30MIN.html	http://www.broadinstitute.org/gsea/msigdb/cards/ABE_VEGFA_TARGETS_30MIN.html
MSigDB	DING_LUNG_CANCER_BY_MUTATION_RATE	4	20	0.0195007	http://www.broadinstitute.org/gsea/msigdb/cards/DING_LUNG_CANCER_BY_MUTATION_RATE.html	http://www.broadinstitute.org/gsea/msigdb/cards/DING_LUNG_CANCER_BY_MUTATION_RATE.html
MSigDB	VERRECCHIA_RESPONSE_TO_TGFB1_C5	4	20	0.0195007	http://www.broadinstitute.org/gsea/msigdb/cards/VERRECCHIA_RESPONSE_TO_TGFB1_C5.html	http://www.broadinstitute.org/gsea/msigdb/cards/VERRECCHIA_RESPONSE_TO_TGFB1_C5.html
MSigDB	GAJATE_RESPONSE_TO_TRABECTEDIN_UP	7	52	0.0195615	http://www.broadinstitute.org/gsea/msigdb/cards/GAJATE_RESPONSE_TO_TRABECTEDIN_UP.html	http://www.broadinstitute.org/gsea/msigdb/cards/GAJATE_RESPONSE_TO_TRABECTEDIN_UP.html
MSigDB	module_108	7	52	0.0195615	http://www.broadinstitute.org/gsea/msigdb/cards/module_108.html	http://www.broadinstitute.org/gsea/msigdb/cards/module_108.html
MSigDB	KANG_IMMORTALIZED_BY_TERT_UP	10	89	0.01968	http://www.broadinstitute.org/gsea/msigdb/cards/KANG_IMMORTALIZED_BY_TERT_UP.html	http://www.broadinstitute.org/gsea/msigdb/cards/KANG_IMMORTALIZED_BY_TERT_UP.html
MSigDB	SKELETAL_DEVELOPMENT	11	102	0.0196821	http://www.broadinstitute.org/gsea/msigdb/cards/SKELETAL_DEVELOPMENT.html	http://www.broadinstitute.org/gsea/msigdb/cards/SKELETAL_DEVELOPMENT.html
MSigDB	GNF2_EGFR	5	30	0.0198552	http://www.broadinstitute.org/gsea/msigdb/cards/GNF2_EGFR.html	http://www.broadinstitute.org/gsea/msigdb/cards/GNF2_EGFR.html
MSigDB	TAAYNRNNTCC_UNKNOWN	13	129	0.019957	http://www.broadinstitute.org/gsea/msigdb/cards/TAAYNRNNTCC_UNKNOWN.html	http://www.broadinstitute.org/gsea/msigdb/cards/TAAYNRNNTCC_UNKNOWN.html
MSigDB	CTCTGGA,MIR-520A,MIR-525	13	129	0.019957	http://www.broadinstitute.org/gsea/msigdb/cards/CTCTGGA,MIR-520A,MIR-525.html	http://www.broadinstitute.org/gsea/msigdb/cards/CTCTGGA,MIR-520A,MIR-525.html
MSigDB	TACTTGA,MIR-26A,MIR-26B	22	258	0.0200459	http://www.broadinstitute.org/gsea/msigdb/cards/TACTTGA,MIR-26A,MIR-26B.html	http://www.broadinstitute.org/gsea/msigdb/cards/TACTTGA,MIR-26A,MIR-26B.html
MSigDB	MULLIGHAN_NPM1_SIGNATURE_3_DN	15	157	0.0203539	http://www.broadinstitute.org/gsea/msigdb/cards/MULLIGHAN_NPM1_SIGNATURE_3_DN.html	http://www.broadinstitute.org/gsea/msigdb/cards/MULLIGHAN_NPM1_SIGNATURE_3_DN.html
MSigDB	SENGUPTA_NASOPHARYNGEAL_CARCINOMA_WITH_LMP1_DN	15	157	0.0203539	http://www.broadinstitute.org/gsea/msigdb/cards/SENGUPTA_NASOPHARYNGEAL_CARCINOMA_WITH_LMP1_DN.html	http://www.broadinstitute.org/gsea/msigdb/cards/SENGUPTA_NASOPHARYNGEAL_CARCINOMA_WITH_LMP1_DN.html
MSigDB	WONG_ENDMETRIUM_CANCER_DN	6	41	0.0204184	http://www.broadinstitute.org/gsea/msigdb/cards/WONG_ENDMETRIUM_CANCER_DN.html	http://www.broadinstitute.org/gsea/msigdb/cards/WONG_ENDMETRIUM_CANCER_DN.html
MSigDB	LUI_THYROID_CANCER_CLUSTER_2	6	41	0.0204184	http://www.broadinstitute.org/gsea/msigdb/cards/LUI_THYROID_CANCER_CLUSTER_2.html	http://www.broadinstitute.org/gsea/msigdb/cards/LUI_THYROID_CANCER_CLUSTER_2.html
MSigDB	MUELLER_METHYLATED_IN_GLIOBLASTOMA	6	41	0.0204184	http://www.broadinstitute.org/gsea/msigdb/cards/MUELLER_METHYLATED_IN_GLIOBLASTOMA.html	http://www.broadinstitute.org/gsea/msigdb/cards/MUELLER_METHYLATED_IN_GLIOBLASTOMA.html
MSigDB	V$HNF4ALPHA_Q6	18	200	0.0206291	http://www.broadinstitute.org/gsea/msigdb/cards/V$HNF4ALPHA_Q6.html	http://www.broadinstitute.org/gsea/msigdb/cards/V$HNF4ALPHA_Q6.html
MSigDB	module_179	31	396	0.0206725	http://www.broadinstitute.org/gsea/msigdb/cards/module_179.html	http://www.broadinstitute.org/gsea/msigdb/cards/module_179.html
MSigDB	INTERCELLULAR_JUNCTION	8	65	0.0214845	http://www.broadinstitute.org/gsea/msigdb/cards/INTERCELLULAR_JUNCTION.html	http://www.broadinstitute.org/gsea/msigdb/cards/INTERCELLULAR_JUNCTION.html
MSigDB	ENGELMANN_CANCER_PROGENITORS_DN	8	65	0.0214845	http://www.broadinstitute.org/gsea/msigdb/cards/ENGELMANN_CANCER_PROGENITORS_DN.html	http://www.broadinstitute.org/gsea/msigdb/cards/ENGELMANN_CANCER_PROGENITORS_DN.html
MSigDB	KEGG_PATHOGENIC_ESCHERICHIA_COLI_INFECTION	7	53	0.0215375	http://www.broadinstitute.org/gsea/msigdb/cards/KEGG_PATHOGENIC_ESCHERICHIA_COLI_INFECTION.html	http://www.broadinstitute.org/gsea/msigdb/cards/KEGG_PATHOGENIC_ESCHERICHIA_COLI_INFECTION.html
MSigDB	CTCAGGG,MIR-125B,MIR-125A	23	275	0.0216989	http://www.broadinstitute.org/gsea/msigdb/cards/CTCAGGG,MIR-125B,MIR-125A.html	http://www.broadinstitute.org/gsea/msigdb/cards/CTCAGGG,MIR-125B,MIR-125A.html
MSigDB	module_76	9	78	0.0224052	http://www.broadinstitute.org/gsea/msigdb/cards/module_76.html	http://www.broadinstitute.org/gsea/msigdb/cards/module_76.html
MSigDB	ACTIN_CYTOSKELETON_ORGANIZATION_AND_BIOGENESIS	11	104	0.0224135	http://www.broadinstitute.org/gsea/msigdb/cards/ACTIN_CYTOSKELETON_ORGANIZATION_AND_BIOGENESIS.html	http://www.broadinstitute.org/gsea/msigdb/cards/ACTIN_CYTOSKELETON_ORGANIZATION_AND_BIOGENESIS.html
MSigDB	TIGHT_JUNCTION	5	31	0.0226662	http://www.broadinstitute.org/gsea/msigdb/cards/TIGHT_JUNCTION.html	http://www.broadinstitute.org/gsea/msigdb/cards/TIGHT_JUNCTION.html
MSigDB	TSAI_RESPONSE_TO_RADIATION_THERAPY	5	31	0.0226662	http://www.broadinstitute.org/gsea/msigdb/cards/TSAI_RESPONSE_TO_RADIATION_THERAPY.html	http://www.broadinstitute.org/gsea/msigdb/cards/TSAI_RESPONSE_TO_RADIATION_THERAPY.html
MSigDB	REACTOME_STRIATED_MUSCLE_CONTRACTION	5	31	0.0226662	http://www.broadinstitute.org/gsea/msigdb/cards/REACTOME_STRIATED_MUSCLE_CONTRACTION.html	http://www.broadinstitute.org/gsea/msigdb/cards/REACTOME_STRIATED_MUSCLE_CONTRACTION.html
MSigDB	RECEPTOR_BINDING	29	368	0.0227584	http://www.broadinstitute.org/gsea/msigdb/cards/RECEPTOR_BINDING.html	http://www.broadinstitute.org/gsea/msigdb/cards/RECEPTOR_BINDING.html
MSigDB	JAEGER_METASTASIS_UP	6	42	0.0227832	http://www.broadinstitute.org/gsea/msigdb/cards/JAEGER_METASTASIS_UP.html	http://www.broadinstitute.org/gsea/msigdb/cards/JAEGER_METASTASIS_UP.html
MSigDB	module_448	6	42	0.0227832	http://www.broadinstitute.org/gsea/msigdb/cards/module_448.html	http://www.broadinstitute.org/gsea/msigdb/cards/module_448.html
MSigDB	ZHAN_MULTIPLE_MYELOMA_CD1_DN	6	42	0.0227832	http://www.broadinstitute.org/gsea/msigdb/cards/ZHAN_MULTIPLE_MYELOMA_CD1_DN.html	http://www.broadinstitute.org/gsea/msigdb/cards/ZHAN_MULTIPLE_MYELOMA_CD1_DN.html
MSigDB	REACTOME_P2Y_RECEPTORS	3	12	0.0230287	http://www.broadinstitute.org/gsea/msigdb/cards/REACTOME_P2Y_RECEPTORS.html	http://www.broadinstitute.org/gsea/msigdb/cards/REACTOME_P2Y_RECEPTORS.html
MSigDB	SMOOTH_MUSCLE_CONTRACTION_GO_0006939	3	12	0.0230287	http://www.broadinstitute.org/gsea/msigdb/cards/SMOOTH_MUSCLE_CONTRACTION_GO_0006939.html	http://www.broadinstitute.org/gsea/msigdb/cards/SMOOTH_MUSCLE_CONTRACTION_GO_0006939.html
MSigDB	REACTOME_ERKS_ARE_INACTIVATED	3	12	0.0230287	http://www.broadinstitute.org/gsea/msigdb/cards/REACTOME_ERKS_ARE_INACTIVATED.html	http://www.broadinstitute.org/gsea/msigdb/cards/REACTOME_ERKS_ARE_INACTIVATED.html
MSigDB	REGULATION_OF_VIRAL_REPRODUCTION	3	12	0.0230287	http://www.broadinstitute.org/gsea/msigdb/cards/REGULATION_OF_VIRAL_REPRODUCTION.html	http://www.broadinstitute.org/gsea/msigdb/cards/REGULATION_OF_VIRAL_REPRODUCTION.html
MSigDB	TURJANSKI_MAPK1_AND_MAPK2_TARGETS	3	12	0.0230287	http://www.broadinstitute.org/gsea/msigdb/cards/TURJANSKI_MAPK1_AND_MAPK2_TARGETS.html	http://www.broadinstitute.org/gsea/msigdb/cards/TURJANSKI_MAPK1_AND_MAPK2_TARGETS.html
MSigDB	DAZARD_UV_RESPONSE_CLUSTER_G3	3	12	0.0230287	http://www.broadinstitute.org/gsea/msigdb/cards/DAZARD_UV_RESPONSE_CLUSTER_G3.html	http://www.broadinstitute.org/gsea/msigdb/cards/DAZARD_UV_RESPONSE_CLUSTER_G3.html
MSigDB	REACTOME_CASPASE_MEDIATED_CLEAVAGE_OF_CYTOSKELETAL_PROTEINS	3	12	0.0230287	http://www.broadinstitute.org/gsea/msigdb/cards/REACTOME_CASPASE_MEDIATED_CLEAVAGE_OF_CYTOSKELETAL_PROTEINS.html	http://www.broadinstitute.org/gsea/msigdb/cards/REACTOME_CASPASE_MEDIATED_CLEAVAGE_OF_CYTOSKELETAL_PROTEINS.html
MSigDB	BIOCARTA_TCYTOTOXIC_PATHWAY	3	12	0.0230287	http://www.broadinstitute.org/gsea/msigdb/cards/BIOCARTA_TCYTOTOXIC_PATHWAY.html	http://www.broadinstitute.org/gsea/msigdb/cards/BIOCARTA_TCYTOTOXIC_PATHWAY.html
MSigDB	BIOCARTA_THELPER_PATHWAY	3	12	0.0230287	http://www.broadinstitute.org/gsea/msigdb/cards/BIOCARTA_THELPER_PATHWAY.html	http://www.broadinstitute.org/gsea/msigdb/cards/BIOCARTA_THELPER_PATHWAY.html
MSigDB	ZHAN_LATE_DIFFERENTIATION_GENES_DN	3	12	0.0230287	http://www.broadinstitute.org/gsea/msigdb/cards/ZHAN_LATE_DIFFERENTIATION_GENES_DN.html	http://www.broadinstitute.org/gsea/msigdb/cards/ZHAN_LATE_DIFFERENTIATION_GENES_DN.html
MSigDB	HEDENFALK_BREAST_CANCER_HEREDITARY_VS_SPORADIC	3	12	0.0230287	http://www.broadinstitute.org/gsea/msigdb/cards/HEDENFALK_BREAST_CANCER_HEREDITARY_VS_SPORADIC.html	http://www.broadinstitute.org/gsea/msigdb/cards/HEDENFALK_BREAST_CANCER_HEREDITARY_VS_SPORADIC.html
MSigDB	BIOCARTA_PLCE_PATHWAY	3	12	0.0230287	http://www.broadinstitute.org/gsea/msigdb/cards/BIOCARTA_PLCE_PATHWAY.html	http://www.broadinstitute.org/gsea/msigdb/cards/BIOCARTA_PLCE_PATHWAY.html
MSigDB	V$ATF4_Q2	17	188	0.0230449	http://www.broadinstitute.org/gsea/msigdb/cards/V$ATF4_Q2.html	http://www.broadinstitute.org/gsea/msigdb/cards/V$ATF4_Q2.html
MSigDB	V$HOXA4_Q2	18	203	0.0235681	http://www.broadinstitute.org/gsea/msigdb/cards/V$HOXA4_Q2.html	http://www.broadinstitute.org/gsea/msigdb/cards/V$HOXA4_Q2.html
MSigDB	V$GATA_C	18	203	0.0235681	http://www.broadinstitute.org/gsea/msigdb/cards/V$GATA_C.html	http://www.broadinstitute.org/gsea/msigdb/cards/V$GATA_C.html
MSigDB	module_57	7	54	0.0236478	http://www.broadinstitute.org/gsea/msigdb/cards/module_57.html	http://www.broadinstitute.org/gsea/msigdb/cards/module_57.html
MSigDB	WOUND_HEALING	7	54	0.0236478	http://www.broadinstitute.org/gsea/msigdb/cards/WOUND_HEALING.html	http://www.broadinstitute.org/gsea/msigdb/cards/WOUND_HEALING.html
MSigDB	GROWTH_FACTOR_ACTIVITY	7	54	0.0236478	http://www.broadinstitute.org/gsea/msigdb/cards/GROWTH_FACTOR_ACTIVITY.html	http://www.broadinstitute.org/gsea/msigdb/cards/GROWTH_FACTOR_ACTIVITY.html
MSigDB	SESTO_RESPONSE_TO_UV_C2	7	54	0.0236478	http://www.broadinstitute.org/gsea/msigdb/cards/SESTO_RESPONSE_TO_UV_C2.html	http://www.broadinstitute.org/gsea/msigdb/cards/SESTO_RESPONSE_TO_UV_C2.html
MSigDB	V$EGR3_01	7	54	0.0236478	http://www.broadinstitute.org/gsea/msigdb/cards/V$EGR3_01.html	http://www.broadinstitute.org/gsea/msigdb/cards/V$EGR3_01.html
MSigDB	G_PROTEIN_COUPLED_RECEPTOR_PROTEIN_SIGNALING_PATHWAY	26	323	0.0237024	http://www.broadinstitute.org/gsea/msigdb/cards/G_PROTEIN_COUPLED_RECEPTOR_PROTEIN_SIGNALING_PATHWAY.html	http://www.broadinstitute.org/gsea/msigdb/cards/G_PROTEIN_COUPLED_RECEPTOR_PROTEIN_SIGNALING_PATHWAY.html
MSigDB	SANA_RESPONSE_TO_IFNG_DN	9	79	0.0241364	http://www.broadinstitute.org/gsea/msigdb/cards/SANA_RESPONSE_TO_IFNG_DN.html	http://www.broadinstitute.org/gsea/msigdb/cards/SANA_RESPONSE_TO_IFNG_DN.html
MSigDB	ECTODERM_DEVELOPMENT	9	79	0.0241364	http://www.broadinstitute.org/gsea/msigdb/cards/ECTODERM_DEVELOPMENT.html	http://www.broadinstitute.org/gsea/msigdb/cards/ECTODERM_DEVELOPMENT.html
MSigDB	SENESE_HDAC1_TARGETS_DN	20	233	0.0241709	http://www.broadinstitute.org/gsea/msigdb/cards/SENESE_HDAC1_TARGETS_DN.html	http://www.broadinstitute.org/gsea/msigdb/cards/SENESE_HDAC1_TARGETS_DN.html
MSigDB	GRAHAM_CML_DIVIDING_VS_NORMAL_QUIESCENT_DN	10	92	0.0242368	http://www.broadinstitute.org/gsea/msigdb/cards/GRAHAM_CML_DIVIDING_VS_NORMAL_QUIESCENT_DN.html	http://www.broadinstitute.org/gsea/msigdb/cards/GRAHAM_CML_DIVIDING_VS_NORMAL_QUIESCENT_DN.html
MSigDB	CYTOSKELETON_ORGANIZATION_AND_BIOGENESIS	18	204	0.0246153	http://www.broadinstitute.org/gsea/msigdb/cards/CYTOSKELETON_ORGANIZATION_AND_BIOGENESIS.html	http://www.broadinstitute.org/gsea/msigdb/cards/CYTOSKELETON_ORGANIZATION_AND_BIOGENESIS.html
MSigDB	V$NFAT_Q4_01	18	204	0.0246153	http://www.broadinstitute.org/gsea/msigdb/cards/V$NFAT_Q4_01.html	http://www.broadinstitute.org/gsea/msigdb/cards/V$NFAT_Q4_01.html
MSigDB	CELL_FRACTION	36	481	0.0248526	http://www.broadinstitute.org/gsea/msigdb/cards/CELL_FRACTION.html	http://www.broadinstitute.org/gsea/msigdb/cards/CELL_FRACTION.html
MSigDB	V$AP2REP_01	13	133	0.0249827	http://www.broadinstitute.org/gsea/msigdb/cards/V$AP2REP_01.html	http://www.broadinstitute.org/gsea/msigdb/cards/V$AP2REP_01.html
MSigDB	SMID_BREAST_CANCER_ERBB2_UP	13	133	0.0249827	http://www.broadinstitute.org/gsea/msigdb/cards/SMID_BREAST_CANCER_ERBB2_UP.html	http://www.broadinstitute.org/gsea/msigdb/cards/SMID_BREAST_CANCER_ERBB2_UP.html
MSigDB	ION_BINDING	22	264	0.0252485	http://www.broadinstitute.org/gsea/msigdb/cards/ION_BINDING.html	http://www.broadinstitute.org/gsea/msigdb/cards/ION_BINDING.html
MSigDB	module_263	6	43	0.0253253	http://www.broadinstitute.org/gsea/msigdb/cards/module_263.html	http://www.broadinstitute.org/gsea/msigdb/cards/module_263.html
MSigDB	HUANG_FOXA2_TARGETS_UP	6	43	0.0253253	http://www.broadinstitute.org/gsea/msigdb/cards/HUANG_FOXA2_TARGETS_UP.html	http://www.broadinstitute.org/gsea/msigdb/cards/HUANG_FOXA2_TARGETS_UP.html
MSigDB	BLOOD_COAGULATION	6	43	0.0253253	http://www.broadinstitute.org/gsea/msigdb/cards/BLOOD_COAGULATION.html	http://www.broadinstitute.org/gsea/msigdb/cards/BLOOD_COAGULATION.html
MSigDB	module_280	6	43	0.0253253	http://www.broadinstitute.org/gsea/msigdb/cards/module_280.html	http://www.broadinstitute.org/gsea/msigdb/cards/module_280.html
MSigDB	DACOSTA_LOW_DOSE_UV_RESPONSE_VIA_ERCC3_XPCS_DN	2	5	0.0254012	http://www.broadinstitute.org/gsea/msigdb/cards/DACOSTA_LOW_DOSE_UV_RESPONSE_VIA_ERCC3_XPCS_DN.html	http://www.broadinstitute.org/gsea/msigdb/cards/DACOSTA_LOW_DOSE_UV_RESPONSE_VIA_ERCC3_XPCS_DN.html
MSigDB	ZIRN_TRETINOIN_RESPONSE_DN	2	5	0.0254012	http://www.broadinstitute.org/gsea/msigdb/cards/ZIRN_TRETINOIN_RESPONSE_DN.html	http://www.broadinstitute.org/gsea/msigdb/cards/ZIRN_TRETINOIN_RESPONSE_DN.html
MSigDB	OXFORD_RALA_AND_RALB_TARGETS_UP	2	5	0.0254012	http://www.broadinstitute.org/gsea/msigdb/cards/OXFORD_RALA_AND_RALB_TARGETS_UP.html	http://www.broadinstitute.org/gsea/msigdb/cards/OXFORD_RALA_AND_RALB_TARGETS_UP.html
MSigDB	CALVET_IRINOTECAN_SENSITIVE_VS_REVERTED_UP	2	5	0.0254012	http://www.broadinstitute.org/gsea/msigdb/cards/CALVET_IRINOTECAN_SENSITIVE_VS_REVERTED_UP.html	http://www.broadinstitute.org/gsea/msigdb/cards/CALVET_IRINOTECAN_SENSITIVE_VS_REVERTED_UP.html
MSigDB	STRUCTURAL_CONSTITUENT_OF_MUSCLE	5	32	0.0257225	http://www.broadinstitute.org/gsea/msigdb/cards/STRUCTURAL_CONSTITUENT_OF_MUSCLE.html	http://www.broadinstitute.org/gsea/msigdb/cards/STRUCTURAL_CONSTITUENT_OF_MUSCLE.html
MSigDB	SNIJDERS_AMPLIFIED_IN_HEAD_AND_NECK_TUMORS	5	32	0.0257225	http://www.broadinstitute.org/gsea/msigdb/cards/SNIJDERS_AMPLIFIED_IN_HEAD_AND_NECK_TUMORS.html	http://www.broadinstitute.org/gsea/msigdb/cards/SNIJDERS_AMPLIFIED_IN_HEAD_AND_NECK_TUMORS.html
MSigDB	POTTI_CYTOXAN_SENSITIVITY	5	32	0.0257225	http://www.broadinstitute.org/gsea/msigdb/cards/POTTI_CYTOXAN_SENSITIVITY.html	http://www.broadinstitute.org/gsea/msigdb/cards/POTTI_CYTOXAN_SENSITIVITY.html
MSigDB	GNF2_RAP1B	5	32	0.0257225	http://www.broadinstitute.org/gsea/msigdb/cards/GNF2_RAP1B.html	http://www.broadinstitute.org/gsea/msigdb/cards/GNF2_RAP1B.html
MSigDB	V$SMAD3_Q6	16	176	0.0257476	http://www.broadinstitute.org/gsea/msigdb/cards/V$SMAD3_Q6.html	http://www.broadinstitute.org/gsea/msigdb/cards/V$SMAD3_Q6.html
MSigDB	ATATGCA,MIR-448	16	176	0.0257476	http://www.broadinstitute.org/gsea/msigdb/cards/ATATGCA,MIR-448.html	http://www.broadinstitute.org/gsea/msigdb/cards/ATATGCA,MIR-448.html
MSigDB	V$LXR_Q3	7	55	0.025896	http://www.broadinstitute.org/gsea/msigdb/cards/V$LXR_Q3.html	http://www.broadinstitute.org/gsea/msigdb/cards/V$LXR_Q3.html
MSigDB	WANG_HCP_PROSTATE_CANCER	9	80	0.0259606	http://www.broadinstitute.org/gsea/msigdb/cards/WANG_HCP_PROSTATE_CANCER.html	http://www.broadinstitute.org/gsea/msigdb/cards/WANG_HCP_PROSTATE_CANCER.html
MSigDB	PHOSPHOPROTEIN_PHOSPHATASE_ACTIVITY	9	80	0.0259606	http://www.broadinstitute.org/gsea/msigdb/cards/PHOSPHOPROTEIN_PHOSPHATASE_ACTIVITY.html	http://www.broadinstitute.org/gsea/msigdb/cards/PHOSPHOPROTEIN_PHOSPHATASE_ACTIVITY.html
MSigDB	V$OSF2_Q6	17	191	0.0263759	http://www.broadinstitute.org/gsea/msigdb/cards/V$OSF2_Q6.html	http://www.broadinstitute.org/gsea/msigdb/cards/V$OSF2_Q6.html
MSigDB	LU_TUMOR_ENDOTHELIAL_MARKERS_UP	4	22	0.027075	http://www.broadinstitute.org/gsea/msigdb/cards/LU_TUMOR_ENDOTHELIAL_MARKERS_UP.html	http://www.broadinstitute.org/gsea/msigdb/cards/LU_TUMOR_ENDOTHELIAL_MARKERS_UP.html
MSigDB	REACTOME_PHOSPHORYLATION_OF_CD3_AND_TCR_ZETA_CHAINS	4	22	0.027075	http://www.broadinstitute.org/gsea/msigdb/cards/REACTOME_PHOSPHORYLATION_OF_CD3_AND_TCR_ZETA_CHAINS.html	http://www.broadinstitute.org/gsea/msigdb/cards/REACTOME_PHOSPHORYLATION_OF_CD3_AND_TCR_ZETA_CHAINS.html
MSigDB	MESODERM_DEVELOPMENT	4	22	0.027075	http://www.broadinstitute.org/gsea/msigdb/cards/MESODERM_DEVELOPMENT.html	http://www.broadinstitute.org/gsea/msigdb/cards/MESODERM_DEVELOPMENT.html
MSigDB	module_37	31	405	0.0271655	http://www.broadinstitute.org/gsea/msigdb/cards/module_37.html	http://www.broadinstitute.org/gsea/msigdb/cards/module_37.html
MSigDB	PROTEIN_COMPLEX_ASSEMBLY	15	163	0.0274332	http://www.broadinstitute.org/gsea/msigdb/cards/PROTEIN_COMPLEX_ASSEMBLY.html	http://www.broadinstitute.org/gsea/msigdb/cards/PROTEIN_COMPLEX_ASSEMBLY.html
MSigDB	GGCCAGT,MIR-193A,MIR-193B	9	81	0.0278802	http://www.broadinstitute.org/gsea/msigdb/cards/GGCCAGT,MIR-193A,MIR-193B.html	http://www.broadinstitute.org/gsea/msigdb/cards/GGCCAGT,MIR-193A,MIR-193B.html
MSigDB	BIOCARTA_TCR_PATHWAY	6	44	0.0280494	http://www.broadinstitute.org/gsea/msigdb/cards/BIOCARTA_TCR_PATHWAY.html	http://www.broadinstitute.org/gsea/msigdb/cards/BIOCARTA_TCR_PATHWAY.html
MSigDB	COAGULATION	6	44	0.0280494	http://www.broadinstitute.org/gsea/msigdb/cards/COAGULATION.html	http://www.broadinstitute.org/gsea/msigdb/cards/COAGULATION.html
MSigDB	V$ETS_Q4	16	178	0.0282258	http://www.broadinstitute.org/gsea/msigdb/cards/V$ETS_Q4.html	http://www.broadinstitute.org/gsea/msigdb/cards/V$ETS_Q4.html
MSigDB	ASTIER_INTEGRIN_SIGNALING	7	56	0.0282859	http://www.broadinstitute.org/gsea/msigdb/cards/ASTIER_INTEGRIN_SIGNALING.html	http://www.broadinstitute.org/gsea/msigdb/cards/ASTIER_INTEGRIN_SIGNALING.html
MSigDB	SAMOLS_TARGETS_OF_KHSV_MIRNAS_DN	7	56	0.0282859	http://www.broadinstitute.org/gsea/msigdb/cards/SAMOLS_TARGETS_OF_KHSV_MIRNAS_DN.html	http://www.broadinstitute.org/gsea/msigdb/cards/SAMOLS_TARGETS_OF_KHSV_MIRNAS_DN.html
MSigDB	chr13q22	3	13	0.0287764	http://www.broadinstitute.org/gsea/msigdb/cards/chr13q22.html	http://www.broadinstitute.org/gsea/msigdb/cards/chr13q22.html
MSigDB	TSAI_DNAJB4_TARGETS_UP	3	13	0.0287764	http://www.broadinstitute.org/gsea/msigdb/cards/TSAI_DNAJB4_TARGETS_UP.html	http://www.broadinstitute.org/gsea/msigdb/cards/TSAI_DNAJB4_TARGETS_UP.html
MSigDB	KYNG_ENVIRONMENTAL_STRESS_RESPONSE_NOT_BY_GAMMA_IN_OLD	3	13	0.0287764	http://www.broadinstitute.org/gsea/msigdb/cards/KYNG_ENVIRONMENTAL_STRESS_RESPONSE_NOT_BY_GAMMA_IN_OLD.html	http://www.broadinstitute.org/gsea/msigdb/cards/KYNG_ENVIRONMENTAL_STRESS_RESPONSE_NOT_BY_GAMMA_IN_OLD.html
MSigDB	NIKOLSKY_BREAST_CANCER_14Q22_AMPLICON	3	13	0.0287764	http://www.broadinstitute.org/gsea/msigdb/cards/NIKOLSKY_BREAST_CANCER_14Q22_AMPLICON.html	http://www.broadinstitute.org/gsea/msigdb/cards/NIKOLSKY_BREAST_CANCER_14Q22_AMPLICON.html
MSigDB	LY_AGING_MIDDLE_UP	3	13	0.0287764	http://www.broadinstitute.org/gsea/msigdb/cards/LY_AGING_MIDDLE_UP.html	http://www.broadinstitute.org/gsea/msigdb/cards/LY_AGING_MIDDLE_UP.html
MSigDB	SA_REG_CASCADE_OF_CYCLIN_EXPR	3	13	0.0287764	http://www.broadinstitute.org/gsea/msigdb/cards/SA_REG_CASCADE_OF_CYCLIN_EXPR.html	http://www.broadinstitute.org/gsea/msigdb/cards/SA_REG_CASCADE_OF_CYCLIN_EXPR.html
MSigDB	BIOCARTA_ARENRF2_PATHWAY	3	13	0.0287764	http://www.broadinstitute.org/gsea/msigdb/cards/BIOCARTA_ARENRF2_PATHWAY.html	http://www.broadinstitute.org/gsea/msigdb/cards/BIOCARTA_ARENRF2_PATHWAY.html
MSigDB	BIOCARTA_CTL_PATHWAY	3	13	0.0287764	http://www.broadinstitute.org/gsea/msigdb/cards/BIOCARTA_CTL_PATHWAY.html	http://www.broadinstitute.org/gsea/msigdb/cards/BIOCARTA_CTL_PATHWAY.html
MSigDB	VETTER_TARGETS_OF_PRKCA_AND_ETS1_DN	3	13	0.0287764	http://www.broadinstitute.org/gsea/msigdb/cards/VETTER_TARGETS_OF_PRKCA_AND_ETS1_DN.html	http://www.broadinstitute.org/gsea/msigdb/cards/VETTER_TARGETS_OF_PRKCA_AND_ETS1_DN.html
MSigDB	GARGALOVIC_RESPONSE_TO_OXIDIZED_PHOSPHOLIPIDS_BLACK_UP	5	33	0.0290303	http://www.broadinstitute.org/gsea/msigdb/cards/GARGALOVIC_RESPONSE_TO_OXIDIZED_PHOSPHOLIPIDS_BLACK_UP.html	http://www.broadinstitute.org/gsea/msigdb/cards/GARGALOVIC_RESPONSE_TO_OXIDIZED_PHOSPHOLIPIDS_BLACK_UP.html
MSigDB	AMIT_SERUM_RESPONSE_40_MCF10A	5	33	0.0290303	http://www.broadinstitute.org/gsea/msigdb/cards/AMIT_SERUM_RESPONSE_40_MCF10A.html	http://www.broadinstitute.org/gsea/msigdb/cards/AMIT_SERUM_RESPONSE_40_MCF10A.html
MSigDB	APPEL_IMATINIB_RESPONSE	5	33	0.0290303	http://www.broadinstitute.org/gsea/msigdb/cards/APPEL_IMATINIB_RESPONSE.html	http://www.broadinstitute.org/gsea/msigdb/cards/APPEL_IMATINIB_RESPONSE.html
MSigDB	REACTOME_E2F_MEDIATED_REGULATION_OF_DNA_REPLICATION	5	33	0.0290303	http://www.broadinstitute.org/gsea/msigdb/cards/REACTOME_E2F_MEDIATED_REGULATION_OF_DNA_REPLICATION.html	http://www.broadinstitute.org/gsea/msigdb/cards/REACTOME_E2F_MEDIATED_REGULATION_OF_DNA_REPLICATION.html
MSigDB	WANG_BARRETTS_ESOPHAGUS_AND_ESOPHAGUS_CANCER_DN	5	33	0.0290303	http://www.broadinstitute.org/gsea/msigdb/cards/WANG_BARRETTS_ESOPHAGUS_AND_ESOPHAGUS_CANCER_DN.html	http://www.broadinstitute.org/gsea/msigdb/cards/WANG_BARRETTS_ESOPHAGUS_AND_ESOPHAGUS_CANCER_DN.html
MSigDB	APPIERTO_RESPONSE_TO_FENRETINIDE_UP	5	33	0.0290303	http://www.broadinstitute.org/gsea/msigdb/cards/APPIERTO_RESPONSE_TO_FENRETINIDE_UP.html	http://www.broadinstitute.org/gsea/msigdb/cards/APPIERTO_RESPONSE_TO_FENRETINIDE_UP.html
MSigDB	V$LEF1_Q6	18	208	0.0291593	http://www.broadinstitute.org/gsea/msigdb/cards/V$LEF1_Q6.html	http://www.broadinstitute.org/gsea/msigdb/cards/V$LEF1_Q6.html
MSigDB	V$NGFIC_01	16	179	0.0295294	http://www.broadinstitute.org/gsea/msigdb/cards/V$NGFIC_01.html	http://www.broadinstitute.org/gsea/msigdb/cards/V$NGFIC_01.html
MSigDB	V$CEBPDELTA_Q6	16	179	0.0295294	http://www.broadinstitute.org/gsea/msigdb/cards/V$CEBPDELTA_Q6.html	http://www.broadinstitute.org/gsea/msigdb/cards/V$CEBPDELTA_Q6.html
MSigDB	AMUNDSON_RESPONSE_TO_ARSENITE	16	179	0.0295294	http://www.broadinstitute.org/gsea/msigdb/cards/AMUNDSON_RESPONSE_TO_ARSENITE.html	http://www.broadinstitute.org/gsea/msigdb/cards/AMUNDSON_RESPONSE_TO_ARSENITE.html
MSigDB	KEGG_COMPLEMENT_AND_COAGULATION_CASCADES	8	69	0.0296154	http://www.broadinstitute.org/gsea/msigdb/cards/KEGG_COMPLEMENT_AND_COAGULATION_CASCADES.html	http://www.broadinstitute.org/gsea/msigdb/cards/KEGG_COMPLEMENT_AND_COAGULATION_CASCADES.html
MSigDB	SESTO_RESPONSE_TO_UV_C7	8	69	0.0296154	http://www.broadinstitute.org/gsea/msigdb/cards/SESTO_RESPONSE_TO_UV_C7.html	http://www.broadinstitute.org/gsea/msigdb/cards/SESTO_RESPONSE_TO_UV_C7.html
MSigDB	V$HNF4_Q6	17	194	0.0300558	http://www.broadinstitute.org/gsea/msigdb/cards/V$HNF4_Q6.html	http://www.broadinstitute.org/gsea/msigdb/cards/V$HNF4_Q6.html
MSigDB	V$FOX_Q2	15	165	0.0301565	http://www.broadinstitute.org/gsea/msigdb/cards/V$FOX_Q2.html	http://www.broadinstitute.org/gsea/msigdb/cards/V$FOX_Q2.html
MSigDB	TGASTMAGC_V$NFE2_01	14	151	0.0306272	http://www.broadinstitute.org/gsea/msigdb/cards/TGASTMAGC_V$NFE2_01.html	http://www.broadinstitute.org/gsea/msigdb/cards/TGASTMAGC_V$NFE2_01.html
MSigDB	REGULATION_OF_BODY_FLUID_LEVELS	7	57	0.0308207	http://www.broadinstitute.org/gsea/msigdb/cards/REGULATION_OF_BODY_FLUID_LEVELS.html	http://www.broadinstitute.org/gsea/msigdb/cards/REGULATION_OF_BODY_FLUID_LEVELS.html
MSigDB	REACTOME_INTEGRIN_ALPHAIIBBETA3_SIGNALING	4	23	0.0314341	http://www.broadinstitute.org/gsea/msigdb/cards/REACTOME_INTEGRIN_ALPHAIIBBETA3_SIGNALING.html	http://www.broadinstitute.org/gsea/msigdb/cards/REACTOME_INTEGRIN_ALPHAIIBBETA3_SIGNALING.html
MSigDB	module_573	4	23	0.0314341	http://www.broadinstitute.org/gsea/msigdb/cards/module_573.html	http://www.broadinstitute.org/gsea/msigdb/cards/module_573.html
MSigDB	CONTRACTILE_FIBER_PART	4	23	0.0314341	http://www.broadinstitute.org/gsea/msigdb/cards/CONTRACTILE_FIBER_PART.html	http://www.broadinstitute.org/gsea/msigdb/cards/CONTRACTILE_FIBER_PART.html
MSigDB	YANAGIHARA_ESX1_TARGETS	4	23	0.0314341	http://www.broadinstitute.org/gsea/msigdb/cards/YANAGIHARA_ESX1_TARGETS.html	http://www.broadinstitute.org/gsea/msigdb/cards/YANAGIHARA_ESX1_TARGETS.html
MSigDB	WATTEL_AUTONOMOUS_THYROID_ADENOMA_DN	4	23	0.0314341	http://www.broadinstitute.org/gsea/msigdb/cards/WATTEL_AUTONOMOUS_THYROID_ADENOMA_DN.html	http://www.broadinstitute.org/gsea/msigdb/cards/WATTEL_AUTONOMOUS_THYROID_ADENOMA_DN.html
MSigDB	KEGG_NICOTINATE_AND_NICOTINAMIDE_METABOLISM	4	23	0.0314341	http://www.broadinstitute.org/gsea/msigdb/cards/KEGG_NICOTINATE_AND_NICOTINAMIDE_METABOLISM.html	http://www.broadinstitute.org/gsea/msigdb/cards/KEGG_NICOTINATE_AND_NICOTINAMIDE_METABOLISM.html
MSigDB	NEGATIVE_REGULATION_OF_METABOLIC_PROCESS	21	255	0.0316464	http://www.broadinstitute.org/gsea/msigdb/cards/NEGATIVE_REGULATION_OF_METABOLIC_PROCESS.html	http://www.broadinstitute.org/gsea/msigdb/cards/NEGATIVE_REGULATION_OF_METABOLIC_PROCESS.html
MSigDB	KEGG_PANCREATIC_CANCER	8	70	0.0319387	http://www.broadinstitute.org/gsea/msigdb/cards/KEGG_PANCREATIC_CANCER.html	http://www.broadinstitute.org/gsea/msigdb/cards/KEGG_PANCREATIC_CANCER.html
MSigDB	EPIDERMIS_DEVELOPMENT	8	70	0.0319387	http://www.broadinstitute.org/gsea/msigdb/cards/EPIDERMIS_DEVELOPMENT.html	http://www.broadinstitute.org/gsea/msigdb/cards/EPIDERMIS_DEVELOPMENT.html
MSigDB	KEGG_LEISHMANIA_INFECTION	8	70	0.0319387	http://www.broadinstitute.org/gsea/msigdb/cards/KEGG_LEISHMANIA_INFECTION.html	http://www.broadinstitute.org/gsea/msigdb/cards/KEGG_LEISHMANIA_INFECTION.html
MSigDB	AMUNDSON_GENOTOXIC_SIGNATURE	9	83	0.0320142	http://www.broadinstitute.org/gsea/msigdb/cards/AMUNDSON_GENOTOXIC_SIGNATURE.html	http://www.broadinstitute.org/gsea/msigdb/cards/AMUNDSON_GENOTOXIC_SIGNATURE.html
MSigDB	NEGATIVE_REGULATION_OF_TRANSCRIPTION_FROM_RNA_POLYMERASE_II_PROMOTER	9	83	0.0320142	http://www.broadinstitute.org/gsea/msigdb/cards/NEGATIVE_REGULATION_OF_TRANSCRIPTION_FROM_RNA_POLYMERASE_II_PROMOTER.html	http://www.broadinstitute.org/gsea/msigdb/cards/NEGATIVE_REGULATION_OF_TRANSCRIPTION_FROM_RNA_POLYMERASE_II_PROMOTER.html
MSigDB	RAAGNYNNCTTY_UNKNOWN	11	110	0.0322649	http://www.broadinstitute.org/gsea/msigdb/cards/RAAGNYNNCTTY_UNKNOWN.html	http://www.broadinstitute.org/gsea/msigdb/cards/RAAGNYNNCTTY_UNKNOWN.html
MSigDB	BIOCARTA_MPR_PATHWAY	5	34	0.0325946	http://www.broadinstitute.org/gsea/msigdb/cards/BIOCARTA_MPR_PATHWAY.html	http://www.broadinstitute.org/gsea/msigdb/cards/BIOCARTA_MPR_PATHWAY.html
MSigDB	GNF2_RAB3A	5	34	0.0325946	http://www.broadinstitute.org/gsea/msigdb/cards/GNF2_RAB3A.html	http://www.broadinstitute.org/gsea/msigdb/cards/GNF2_RAB3A.html
MSigDB	module_109	5	34	0.0325946	http://www.broadinstitute.org/gsea/msigdb/cards/module_109.html	http://www.broadinstitute.org/gsea/msigdb/cards/module_109.html
MSigDB	PROTEINACEOUS_EXTRACELLULAR_MATRIX	10	97	0.0334439	http://www.broadinstitute.org/gsea/msigdb/cards/PROTEINACEOUS_EXTRACELLULAR_MATRIX.html	http://www.broadinstitute.org/gsea/msigdb/cards/PROTEINACEOUS_EXTRACELLULAR_MATRIX.html
MSigDB	LEE_LIVER_CANCER_CIPROFIBRATE_UP	7	58	0.0335035	http://www.broadinstitute.org/gsea/msigdb/cards/LEE_LIVER_CANCER_CIPROFIBRATE_UP.html	http://www.broadinstitute.org/gsea/msigdb/cards/LEE_LIVER_CANCER_CIPROFIBRATE_UP.html
MSigDB	LINDSTEDT_DENDRITIC_CELL_MATURATION_C	7	58	0.0335035	http://www.broadinstitute.org/gsea/msigdb/cards/LINDSTEDT_DENDRITIC_CELL_MATURATION_C.html	http://www.broadinstitute.org/gsea/msigdb/cards/LINDSTEDT_DENDRITIC_CELL_MATURATION_C.html
MSigDB	KEGG_CYTOKINE_CYTOKINE_RECEPTOR_INTERACTION	21	257	0.0340262	http://www.broadinstitute.org/gsea/msigdb/cards/KEGG_CYTOKINE_CYTOKINE_RECEPTOR_INTERACTION.html	http://www.broadinstitute.org/gsea/msigdb/cards/KEGG_CYTOKINE_CYTOKINE_RECEPTOR_INTERACTION.html
MSigDB	SESTO_RESPONSE_TO_UV_C5	6	46	0.0340605	http://www.broadinstitute.org/gsea/msigdb/cards/SESTO_RESPONSE_TO_UV_C5.html	http://www.broadinstitute.org/gsea/msigdb/cards/SESTO_RESPONSE_TO_UV_C5.html
MSigDB	CHUNG_BLISTER_CYTOTOXICITY_UP	12	125	0.0343667	http://www.broadinstitute.org/gsea/msigdb/cards/CHUNG_BLISTER_CYTOTOXICITY_UP.html	http://www.broadinstitute.org/gsea/msigdb/cards/CHUNG_BLISTER_CYTOTOXICITY_UP.html
MSigDB	MULLIGHAN_NPM1_MUTATED_SIGNATURE_2_DN	8	71	0.0343834	http://www.broadinstitute.org/gsea/msigdb/cards/MULLIGHAN_NPM1_MUTATED_SIGNATURE_2_DN.html	http://www.broadinstitute.org/gsea/msigdb/cards/MULLIGHAN_NPM1_MUTATED_SIGNATURE_2_DN.html
MSigDB	ATGCTGC,MIR-103,MIR-107	16	183	0.0351919	http://www.broadinstitute.org/gsea/msigdb/cards/ATGCTGC,MIR-103,MIR-107.html	http://www.broadinstitute.org/gsea/msigdb/cards/ATGCTGC,MIR-103,MIR-107.html
MSigDB	REGULATION_OF_DEVELOPMENTAL_PROCESS	32	430	0.0351979	http://www.broadinstitute.org/gsea/msigdb/cards/REGULATION_OF_DEVELOPMENTAL_PROCESS.html	http://www.broadinstitute.org/gsea/msigdb/cards/REGULATION_OF_DEVELOPMENTAL_PROCESS.html
MSigDB	OZANNE_AP1_TARGETS_UP	3	14	0.0352084	http://www.broadinstitute.org/gsea/msigdb/cards/OZANNE_AP1_TARGETS_UP.html	http://www.broadinstitute.org/gsea/msigdb/cards/OZANNE_AP1_TARGETS_UP.html
MSigDB	KYNG_ENVIRONMENTAL_STRESS_RESPONSE_NOT_BY_4NQO_IN_WS	3	14	0.0352084	http://www.broadinstitute.org/gsea/msigdb/cards/KYNG_ENVIRONMENTAL_STRESS_RESPONSE_NOT_BY_4NQO_IN_WS.html	http://www.broadinstitute.org/gsea/msigdb/cards/KYNG_ENVIRONMENTAL_STRESS_RESPONSE_NOT_BY_4NQO_IN_WS.html
MSigDB	ACTIN_FILAMENT_POLYMERIZATION	3	14	0.0352084	http://www.broadinstitute.org/gsea/msigdb/cards/ACTIN_FILAMENT_POLYMERIZATION.html	http://www.broadinstitute.org/gsea/msigdb/cards/ACTIN_FILAMENT_POLYMERIZATION.html
MSigDB	REGULATION_OF_TRANSFORMING_GROWTH_FACTOR_BETA_RECEPTOR_SIGNALING_PATHWAY	3	14	0.0352084	http://www.broadinstitute.org/gsea/msigdb/cards/REGULATION_OF_TRANSFORMING_GROWTH_FACTOR_BETA_RECEPTOR_SIGNALING_PATHWAY.html	http://www.broadinstitute.org/gsea/msigdb/cards/REGULATION_OF_TRANSFORMING_GROWTH_FACTOR_BETA_RECEPTOR_SIGNALING_PATHWAY.html
MSigDB	BIOCARTA_DREAM_PATHWAY	3	14	0.0352084	http://www.broadinstitute.org/gsea/msigdb/cards/BIOCARTA_DREAM_PATHWAY.html	http://www.broadinstitute.org/gsea/msigdb/cards/BIOCARTA_DREAM_PATHWAY.html
MSigDB	PIEPOLI_LGI1_TARGETS_DN	3	14	0.0352084	http://www.broadinstitute.org/gsea/msigdb/cards/PIEPOLI_LGI1_TARGETS_DN.html	http://www.broadinstitute.org/gsea/msigdb/cards/PIEPOLI_LGI1_TARGETS_DN.html
MSigDB	XU_RESPONSE_TO_TRETINOIN_AND_NSC682994_UP	3	14	0.0352084	http://www.broadinstitute.org/gsea/msigdb/cards/XU_RESPONSE_TO_TRETINOIN_AND_NSC682994_UP.html	http://www.broadinstitute.org/gsea/msigdb/cards/XU_RESPONSE_TO_TRETINOIN_AND_NSC682994_UP.html
MSigDB	module_470	3	14	0.0352084	http://www.broadinstitute.org/gsea/msigdb/cards/module_470.html	http://www.broadinstitute.org/gsea/msigdb/cards/module_470.html
MSigDB	VERRECCHIA_RESPONSE_TO_TGFB1_C3	3	14	0.0352084	http://www.broadinstitute.org/gsea/msigdb/cards/VERRECCHIA_RESPONSE_TO_TGFB1_C3.html	http://www.broadinstitute.org/gsea/msigdb/cards/VERRECCHIA_RESPONSE_TO_TGFB1_C3.html
MSigDB	KIM_MYCL1_AMPLIFICATION_TARGETS_DN	3	14	0.0352084	http://www.broadinstitute.org/gsea/msigdb/cards/KIM_MYCL1_AMPLIFICATION_TARGETS_DN.html	http://www.broadinstitute.org/gsea/msigdb/cards/KIM_MYCL1_AMPLIFICATION_TARGETS_DN.html
MSigDB	BIOCARTA_PLATELETAPP_PATHWAY	3	14	0.0352084	http://www.broadinstitute.org/gsea/msigdb/cards/BIOCARTA_PLATELETAPP_PATHWAY.html	http://www.broadinstitute.org/gsea/msigdb/cards/BIOCARTA_PLATELETAPP_PATHWAY.html
MSigDB	STEIN_ESRRA_TARGETS_DN	10	98	0.0355435	http://www.broadinstitute.org/gsea/msigdb/cards/STEIN_ESRRA_TARGETS_DN.html	http://www.broadinstitute.org/gsea/msigdb/cards/STEIN_ESRRA_TARGETS_DN.html
MSigDB	IMMUNE_SYSTEM_PROCESS	25	320	0.0356694	http://www.broadinstitute.org/gsea/msigdb/cards/IMMUNE_SYSTEM_PROCESS.html	http://www.broadinstitute.org/gsea/msigdb/cards/IMMUNE_SYSTEM_PROCESS.html
MSigDB	RIGGINS_TAMOXIFEN_RESISTANCE_DN	18	213	0.0356873	http://www.broadinstitute.org/gsea/msigdb/cards/RIGGINS_TAMOXIFEN_RESISTANCE_DN.html	http://www.broadinstitute.org/gsea/msigdb/cards/RIGGINS_TAMOXIFEN_RESISTANCE_DN.html
MSigDB	REACTOME_SEMA4D_INDUCED_CELL_MIGRATION_AND_GROWTH_CONE_COLLAPSE	4	24	0.0361811	http://www.broadinstitute.org/gsea/msigdb/cards/REACTOME_SEMA4D_INDUCED_CELL_MIGRATION_AND_GROWTH_CONE_COLLAPSE.html	http://www.broadinstitute.org/gsea/msigdb/cards/REACTOME_SEMA4D_INDUCED_CELL_MIGRATION_AND_GROWTH_CONE_COLLAPSE.html
MSigDB	BIOCARTA_ECM_PATHWAY	4	24	0.0361811	http://www.broadinstitute.org/gsea/msigdb/cards/BIOCARTA_ECM_PATHWAY.html	http://www.broadinstitute.org/gsea/msigdb/cards/BIOCARTA_ECM_PATHWAY.html
MSigDB	module_279	12	126	0.0362246	http://www.broadinstitute.org/gsea/msigdb/cards/module_279.html	http://www.broadinstitute.org/gsea/msigdb/cards/module_279.html
MSigDB	LEE_LIVER_CANCER_ACOX1_UP	7	59	0.0363374	http://www.broadinstitute.org/gsea/msigdb/cards/LEE_LIVER_CANCER_ACOX1_UP.html	http://www.broadinstitute.org/gsea/msigdb/cards/LEE_LIVER_CANCER_ACOX1_UP.html
MSigDB	BILBAN_B_CLL_LPL_UP	7	59	0.0363374	http://www.broadinstitute.org/gsea/msigdb/cards/BILBAN_B_CLL_LPL_UP.html	http://www.broadinstitute.org/gsea/msigdb/cards/BILBAN_B_CLL_LPL_UP.html
MSigDB	chr8p22	5	35	0.03642	http://www.broadinstitute.org/gsea/msigdb/cards/chr8p22.html	http://www.broadinstitute.org/gsea/msigdb/cards/chr8p22.html
MSigDB	CROONQUIST_NRAS_VS_STROMAL_STIMULATION_UP	5	35	0.03642	http://www.broadinstitute.org/gsea/msigdb/cards/CROONQUIST_NRAS_VS_STROMAL_STIMULATION_UP.html	http://www.broadinstitute.org/gsea/msigdb/cards/CROONQUIST_NRAS_VS_STROMAL_STIMULATION_UP.html
MSigDB	SHAFFER_IRF4_MULTIPLE_MYELOMA_PROGRAM	5	35	0.03642	http://www.broadinstitute.org/gsea/msigdb/cards/SHAFFER_IRF4_MULTIPLE_MYELOMA_PROGRAM.html	http://www.broadinstitute.org/gsea/msigdb/cards/SHAFFER_IRF4_MULTIPLE_MYELOMA_PROGRAM.html
MSigDB	FLECHNER_BIOPSY_KIDNEY_TRANSPLANT_REJECTED_VS_OK_UP	9	85	0.0365552	http://www.broadinstitute.org/gsea/msigdb/cards/FLECHNER_BIOPSY_KIDNEY_TRANSPLANT_REJECTED_VS_OK_UP.html	http://www.broadinstitute.org/gsea/msigdb/cards/FLECHNER_BIOPSY_KIDNEY_TRANSPLANT_REJECTED_VS_OK_UP.html
MSigDB	MORF_JAG1	9	85	0.0365552	http://www.broadinstitute.org/gsea/msigdb/cards/MORF_JAG1.html	http://www.broadinstitute.org/gsea/msigdb/cards/MORF_JAG1.html
MSigDB	KYNG_ENVIRONMENTAL_STRESS_RESPONSE_NOT_BY_4NQO_IN_OLD	2	6	0.0367714	http://www.broadinstitute.org/gsea/msigdb/cards/KYNG_ENVIRONMENTAL_STRESS_RESPONSE_NOT_BY_4NQO_IN_OLD.html	http://www.broadinstitute.org/gsea/msigdb/cards/KYNG_ENVIRONMENTAL_STRESS_RESPONSE_NOT_BY_4NQO_IN_OLD.html
MSigDB	NAKAMURA_LUNG_CANCER_MARKERS	2	6	0.0367714	http://www.broadinstitute.org/gsea/msigdb/cards/NAKAMURA_LUNG_CANCER_MARKERS.html	http://www.broadinstitute.org/gsea/msigdb/cards/NAKAMURA_LUNG_CANCER_MARKERS.html
MSigDB	NAKAMURA_LUNG_CANCER	2	6	0.0367714	http://www.broadinstitute.org/gsea/msigdb/cards/NAKAMURA_LUNG_CANCER.html	http://www.broadinstitute.org/gsea/msigdb/cards/NAKAMURA_LUNG_CANCER.html
MSigDB	NIELSEN_GIST_VS_SYNOVIAL_SARCOMA_UP	2	6	0.0367714	http://www.broadinstitute.org/gsea/msigdb/cards/NIELSEN_GIST_VS_SYNOVIAL_SARCOMA_UP.html	http://www.broadinstitute.org/gsea/msigdb/cards/NIELSEN_GIST_VS_SYNOVIAL_SARCOMA_UP.html
MSigDB	SMID_BREAST_CANCER_NORMAL_LIKE_DN	2	6	0.0367714	http://www.broadinstitute.org/gsea/msigdb/cards/SMID_BREAST_CANCER_NORMAL_LIKE_DN.html	http://www.broadinstitute.org/gsea/msigdb/cards/SMID_BREAST_CANCER_NORMAL_LIKE_DN.html
MSigDB	KORKOLA_CHORIOCARCINOMA_UP	2	6	0.0367714	http://www.broadinstitute.org/gsea/msigdb/cards/KORKOLA_CHORIOCARCINOMA_UP.html	http://www.broadinstitute.org/gsea/msigdb/cards/KORKOLA_CHORIOCARCINOMA_UP.html
MSigDB	SMID_BREAST_CANCER_RELAPSE_IN_LIVER_UP	2	6	0.0367714	http://www.broadinstitute.org/gsea/msigdb/cards/SMID_BREAST_CANCER_RELAPSE_IN_LIVER_UP.html	http://www.broadinstitute.org/gsea/msigdb/cards/SMID_BREAST_CANCER_RELAPSE_IN_LIVER_UP.html
MSigDB	V$PAX_Q6	17	199	0.0370163	http://www.broadinstitute.org/gsea/msigdb/cards/V$PAX_Q6.html	http://www.broadinstitute.org/gsea/msigdb/cards/V$PAX_Q6.html
MSigDB	MASSARWEH_TAMOXIFEN_RESISTANCE_DN	19	229	0.0370459	http://www.broadinstitute.org/gsea/msigdb/cards/MASSARWEH_TAMOXIFEN_RESISTANCE_DN.html	http://www.broadinstitute.org/gsea/msigdb/cards/MASSARWEH_TAMOXIFEN_RESISTANCE_DN.html
MSigDB	CHANG_IMMORTALIZED_BY_HPV31_DN	6	47	0.0373549	http://www.broadinstitute.org/gsea/msigdb/cards/CHANG_IMMORTALIZED_BY_HPV31_DN.html	http://www.broadinstitute.org/gsea/msigdb/cards/CHANG_IMMORTALIZED_BY_HPV31_DN.html
MSigDB	MELLMAN_TUT1_TARGETS_DN	6	47	0.0373549	http://www.broadinstitute.org/gsea/msigdb/cards/MELLMAN_TUT1_TARGETS_DN.html	http://www.broadinstitute.org/gsea/msigdb/cards/MELLMAN_TUT1_TARGETS_DN.html
MSigDB	REACTOME_APOPTOTIC_EXECUTION_PHASE	6	47	0.0373549	http://www.broadinstitute.org/gsea/msigdb/cards/REACTOME_APOPTOTIC_EXECUTION_PHASE.html	http://www.broadinstitute.org/gsea/msigdb/cards/REACTOME_APOPTOTIC_EXECUTION_PHASE.html
MSigDB	VECCHI_GASTRIC_CANCER_EARLY_UP	30	401	0.0381038	http://www.broadinstitute.org/gsea/msigdb/cards/VECCHI_GASTRIC_CANCER_EARLY_UP.html	http://www.broadinstitute.org/gsea/msigdb/cards/VECCHI_GASTRIC_CANCER_EARLY_UP.html
MSigDB	TGAYRTCA_V$ATF3_Q6	30	402	0.039173	http://www.broadinstitute.org/gsea/msigdb/cards/TGAYRTCA_V$ATF3_Q6.html	http://www.broadinstitute.org/gsea/msigdb/cards/TGAYRTCA_V$ATF3_Q6.html
MSigDB	SENGUPTA_NASOPHARYNGEAL_CARCINOMA_DN	23	292	0.0393781	http://www.broadinstitute.org/gsea/msigdb/cards/SENGUPTA_NASOPHARYNGEAL_CARCINOMA_DN.html	http://www.broadinstitute.org/gsea/msigdb/cards/SENGUPTA_NASOPHARYNGEAL_CARCINOMA_DN.html
MSigDB	module_192	10	100	0.0400139	http://www.broadinstitute.org/gsea/msigdb/cards/module_192.html	http://www.broadinstitute.org/gsea/msigdb/cards/module_192.html
MSigDB	module_177	10	100	0.0400139	http://www.broadinstitute.org/gsea/msigdb/cards/module_177.html	http://www.broadinstitute.org/gsea/msigdb/cards/module_177.html
MSigDB	V$NF1_Q6_01	17	201	0.0401058	http://www.broadinstitute.org/gsea/msigdb/cards/V$NF1_Q6_01.html	http://www.broadinstitute.org/gsea/msigdb/cards/V$NF1_Q6_01.html
MSigDB	ANTI_APOPTOSIS	11	114	0.0403354	http://www.broadinstitute.org/gsea/msigdb/cards/ANTI_APOPTOSIS.html	http://www.broadinstitute.org/gsea/msigdb/cards/ANTI_APOPTOSIS.html
MSigDB	VIRAL_REPRODUCTIVE_PROCESS	5	36	0.0405099	http://www.broadinstitute.org/gsea/msigdb/cards/VIRAL_REPRODUCTIVE_PROCESS.html	http://www.broadinstitute.org/gsea/msigdb/cards/VIRAL_REPRODUCTIVE_PROCESS.html
MSigDB	ZHAN_MULTIPLE_MYELOMA_LB_UP	5	36	0.0405099	http://www.broadinstitute.org/gsea/msigdb/cards/ZHAN_MULTIPLE_MYELOMA_LB_UP.html	http://www.broadinstitute.org/gsea/msigdb/cards/ZHAN_MULTIPLE_MYELOMA_LB_UP.html
MSigDB	KAAB_FAILED_HEART_ATRIUM_UP	5	36	0.0405099	http://www.broadinstitute.org/gsea/msigdb/cards/KAAB_FAILED_HEART_ATRIUM_UP.html	http://www.broadinstitute.org/gsea/msigdb/cards/KAAB_FAILED_HEART_ATRIUM_UP.html
MSigDB	BIOCARTA_AGR_PATHWAY	5	36	0.0405099	http://www.broadinstitute.org/gsea/msigdb/cards/BIOCARTA_AGR_PATHWAY.html	http://www.broadinstitute.org/gsea/msigdb/cards/BIOCARTA_AGR_PATHWAY.html
MSigDB	AMIT_SERUM_RESPONSE_480_MCF10A	5	36	0.0405099	http://www.broadinstitute.org/gsea/msigdb/cards/AMIT_SERUM_RESPONSE_480_MCF10A.html	http://www.broadinstitute.org/gsea/msigdb/cards/AMIT_SERUM_RESPONSE_480_MCF10A.html
MSigDB	TGGAAA_V$NFAT_Q4_01	89	1395	0.0407578	http://www.broadinstitute.org/gsea/msigdb/cards/TGGAAA_V$NFAT_Q4_01.html	http://www.broadinstitute.org/gsea/msigdb/cards/TGGAAA_V$NFAT_Q4_01.html
MSigDB	BECKER_TAMOXIFEN_RESISTANCE_DN	6	48	0.0408461	http://www.broadinstitute.org/gsea/msigdb/cards/BECKER_TAMOXIFEN_RESISTANCE_DN.html	http://www.broadinstitute.org/gsea/msigdb/cards/BECKER_TAMOXIFEN_RESISTANCE_DN.html
MSigDB	ANGIOGENESIS	6	48	0.0408461	http://www.broadinstitute.org/gsea/msigdb/cards/ANGIOGENESIS.html	http://www.broadinstitute.org/gsea/msigdb/cards/ANGIOGENESIS.html
MSigDB	HEMOSTASIS	6	48	0.0408461	http://www.broadinstitute.org/gsea/msigdb/cards/HEMOSTASIS.html	http://www.broadinstitute.org/gsea/msigdb/cards/HEMOSTASIS.html
MSigDB	TTTGCAG,MIR-518A-2	15	172	0.0412572	http://www.broadinstitute.org/gsea/msigdb/cards/TTTGCAG,MIR-518A-2.html	http://www.broadinstitute.org/gsea/msigdb/cards/TTTGCAG,MIR-518A-2.html
MSigDB	CONTRACTILE_FIBER	4	25	0.0413185	http://www.broadinstitute.org/gsea/msigdb/cards/CONTRACTILE_FIBER.html	http://www.broadinstitute.org/gsea/msigdb/cards/CONTRACTILE_FIBER.html
MSigDB	WANG_BARRETTS_ESOPHAGUS_DN	4	25	0.0413185	http://www.broadinstitute.org/gsea/msigdb/cards/WANG_BARRETTS_ESOPHAGUS_DN.html	http://www.broadinstitute.org/gsea/msigdb/cards/WANG_BARRETTS_ESOPHAGUS_DN.html
MSigDB	ST_GRANULE_CELL_SURVIVAL_PATHWAY	4	25	0.0413185	http://www.broadinstitute.org/gsea/msigdb/cards/ST_GRANULE_CELL_SURVIVAL_PATHWAY.html	http://www.broadinstitute.org/gsea/msigdb/cards/ST_GRANULE_CELL_SURVIVAL_PATHWAY.html
MSigDB	AUXILIARY_TRANSPORT_PROTEIN_ACTIVITY	4	25	0.0413185	http://www.broadinstitute.org/gsea/msigdb/cards/AUXILIARY_TRANSPORT_PROTEIN_ACTIVITY.html	http://www.broadinstitute.org/gsea/msigdb/cards/AUXILIARY_TRANSPORT_PROTEIN_ACTIVITY.html
MSigDB	GNF2_CDH11	4	25	0.0413185	http://www.broadinstitute.org/gsea/msigdb/cards/GNF2_CDH11.html	http://www.broadinstitute.org/gsea/msigdb/cards/GNF2_CDH11.html
MSigDB	YANG_BREAST_CANCER_ESR1_UP	4	25	0.0413185	http://www.broadinstitute.org/gsea/msigdb/cards/YANG_BREAST_CANCER_ESR1_UP.html	http://www.broadinstitute.org/gsea/msigdb/cards/YANG_BREAST_CANCER_ESR1_UP.html
MSigDB	BIOCARTA_MCALPAIN_PATHWAY	4	25	0.0413185	http://www.broadinstitute.org/gsea/msigdb/cards/BIOCARTA_MCALPAIN_PATHWAY.html	http://www.broadinstitute.org/gsea/msigdb/cards/BIOCARTA_MCALPAIN_PATHWAY.html
MSigDB	CALMODULIN_BINDING	4	25	0.0413185	http://www.broadinstitute.org/gsea/msigdb/cards/CALMODULIN_BINDING.html	http://www.broadinstitute.org/gsea/msigdb/cards/CALMODULIN_BINDING.html
MSigDB	SMALL_GTPASE_MEDIATED_SIGNAL_TRANSDUCTION	9	87	0.041518	http://www.broadinstitute.org/gsea/msigdb/cards/SMALL_GTPASE_MEDIATED_SIGNAL_TRANSDUCTION.html	http://www.broadinstitute.org/gsea/msigdb/cards/SMALL_GTPASE_MEDIATED_SIGNAL_TRANSDUCTION.html
MSigDB	ORGAN_MORPHOGENESIS	13	143	0.0415412	http://www.broadinstitute.org/gsea/msigdb/cards/ORGAN_MORPHOGENESIS.html	http://www.broadinstitute.org/gsea/msigdb/cards/ORGAN_MORPHOGENESIS.html
MSigDB	BROWNE_HCMV_INFECTION_24HR_DN	13	143	0.0415412	http://www.broadinstitute.org/gsea/msigdb/cards/BROWNE_HCMV_INFECTION_24HR_DN.html	http://www.broadinstitute.org/gsea/msigdb/cards/BROWNE_HCMV_INFECTION_24HR_DN.html
MSigDB	V$CREL_01	17	202	0.0417186	http://www.broadinstitute.org/gsea/msigdb/cards/V$CREL_01.html	http://www.broadinstitute.org/gsea/msigdb/cards/V$CREL_01.html
MSigDB	SABATES_COLORECTAL_ADENOMA_UP	12	129	0.0422228	http://www.broadinstitute.org/gsea/msigdb/cards/SABATES_COLORECTAL_ADENOMA_UP.html	http://www.broadinstitute.org/gsea/msigdb/cards/SABATES_COLORECTAL_ADENOMA_UP.html
MSigDB	SYSTEM_DEVELOPMENT	57	850	0.0422616	http://www.broadinstitute.org/gsea/msigdb/cards/SYSTEM_DEVELOPMENT.html	http://www.broadinstitute.org/gsea/msigdb/cards/SYSTEM_DEVELOPMENT.html
MSigDB	CELL_DEVELOPMENT	40	567	0.0422873	http://www.broadinstitute.org/gsea/msigdb/cards/CELL_DEVELOPMENT.html	http://www.broadinstitute.org/gsea/msigdb/cards/CELL_DEVELOPMENT.html
MSigDB	WANG_RECURRENT_LIVER_CANCER_DN	3	15	0.0423141	http://www.broadinstitute.org/gsea/msigdb/cards/WANG_RECURRENT_LIVER_CANCER_DN.html	http://www.broadinstitute.org/gsea/msigdb/cards/WANG_RECURRENT_LIVER_CANCER_DN.html
MSigDB	LOPEZ_MESOTHELIOMA_SURVIVAL_OVERALL_DN	3	15	0.0423141	http://www.broadinstitute.org/gsea/msigdb/cards/LOPEZ_MESOTHELIOMA_SURVIVAL_OVERALL_DN.html	http://www.broadinstitute.org/gsea/msigdb/cards/LOPEZ_MESOTHELIOMA_SURVIVAL_OVERALL_DN.html
MSigDB	HUMMEL_BURKITTS_LYMPHOMA_DN	3	15	0.0423141	http://www.broadinstitute.org/gsea/msigdb/cards/HUMMEL_BURKITTS_LYMPHOMA_DN.html	http://www.broadinstitute.org/gsea/msigdb/cards/HUMMEL_BURKITTS_LYMPHOMA_DN.html
MSigDB	BIOCARTA_IL17_PATHWAY	3	15	0.0423141	http://www.broadinstitute.org/gsea/msigdb/cards/BIOCARTA_IL17_PATHWAY.html	http://www.broadinstitute.org/gsea/msigdb/cards/BIOCARTA_IL17_PATHWAY.html
MSigDB	LIU_BREAST_CANCER	3	15	0.0423141	http://www.broadinstitute.org/gsea/msigdb/cards/LIU_BREAST_CANCER.html	http://www.broadinstitute.org/gsea/msigdb/cards/LIU_BREAST_CANCER.html
MSigDB	module_501	3	15	0.0423141	http://www.broadinstitute.org/gsea/msigdb/cards/module_501.html	http://www.broadinstitute.org/gsea/msigdb/cards/module_501.html
MSigDB	GENTILE_UV_RESPONSE_CLUSTER_D1	3	15	0.0423141	http://www.broadinstitute.org/gsea/msigdb/cards/GENTILE_UV_RESPONSE_CLUSTER_D1.html	http://www.broadinstitute.org/gsea/msigdb/cards/GENTILE_UV_RESPONSE_CLUSTER_D1.html
MSigDB	LEE_INTRATHYMIC_T_PROGENITOR	3	15	0.0423141	http://www.broadinstitute.org/gsea/msigdb/cards/LEE_INTRATHYMIC_T_PROGENITOR.html	http://www.broadinstitute.org/gsea/msigdb/cards/LEE_INTRATHYMIC_T_PROGENITOR.html
MSigDB	SA_MMP_CYTOKINE_CONNECTION	3	15	0.0423141	http://www.broadinstitute.org/gsea/msigdb/cards/SA_MMP_CYTOKINE_CONNECTION.html	http://www.broadinstitute.org/gsea/msigdb/cards/SA_MMP_CYTOKINE_CONNECTION.html
MSigDB	CALCIUM_MEDIATED_SIGNALING	3	15	0.0423141	http://www.broadinstitute.org/gsea/msigdb/cards/CALCIUM_MEDIATED_SIGNALING.html	http://www.broadinstitute.org/gsea/msigdb/cards/CALCIUM_MEDIATED_SIGNALING.html
MSigDB	GHO_ATF5_TARGETS_DN	3	15	0.0423141	http://www.broadinstitute.org/gsea/msigdb/cards/GHO_ATF5_TARGETS_DN.html	http://www.broadinstitute.org/gsea/msigdb/cards/GHO_ATF5_TARGETS_DN.html
MSigDB	SH2_DOMAIN_BINDING	3	15	0.0423141	http://www.broadinstitute.org/gsea/msigdb/cards/SH2_DOMAIN_BINDING.html	http://www.broadinstitute.org/gsea/msigdb/cards/SH2_DOMAIN_BINDING.html
MSigDB	REACTOME_SIGNALING_BY_TGF_BETA	3	15	0.0423141	http://www.broadinstitute.org/gsea/msigdb/cards/REACTOME_SIGNALING_BY_TGF_BETA.html	http://www.broadinstitute.org/gsea/msigdb/cards/REACTOME_SIGNALING_BY_TGF_BETA.html
MSigDB	REACTOME_EICOSANOID_LIGAND_BINDING_RECEPTORS	3	15	0.0423141	http://www.broadinstitute.org/gsea/msigdb/cards/REACTOME_EICOSANOID_LIGAND_BINDING_RECEPTORS.html	http://www.broadinstitute.org/gsea/msigdb/cards/REACTOME_EICOSANOID_LIGAND_BINDING_RECEPTORS.html
MSigDB	FONTAINE_FOLLICULAR_THYROID_ADENOMA_UP	7	61	0.0424684	http://www.broadinstitute.org/gsea/msigdb/cards/FONTAINE_FOLLICULAR_THYROID_ADENOMA_UP.html	http://www.broadinstitute.org/gsea/msigdb/cards/FONTAINE_FOLLICULAR_THYROID_ADENOMA_UP.html
MSigDB	CYTOSKELETAL_PROTEIN_BINDING	14	158	0.042479	http://www.broadinstitute.org/gsea/msigdb/cards/CYTOSKELETAL_PROTEIN_BINDING.html	http://www.broadinstitute.org/gsea/msigdb/cards/CYTOSKELETAL_PROTEIN_BINDING.html
MSigDB	SOLUBLE_FRACTION	14	158	0.042479	http://www.broadinstitute.org/gsea/msigdb/cards/SOLUBLE_FRACTION.html	http://www.broadinstitute.org/gsea/msigdb/cards/SOLUBLE_FRACTION.html
MSigDB	BROWNE_HCMV_INFECTION_6HR_DN	14	158	0.042479	http://www.broadinstitute.org/gsea/msigdb/cards/BROWNE_HCMV_INFECTION_6HR_DN.html	http://www.broadinstitute.org/gsea/msigdb/cards/BROWNE_HCMV_INFECTION_6HR_DN.html
MSigDB	V$GATA_Q6	14	158	0.042479	http://www.broadinstitute.org/gsea/msigdb/cards/V$GATA_Q6.html	http://www.broadinstitute.org/gsea/msigdb/cards/V$GATA_Q6.html
MSigDB	CACTGCC,MIR-34A,MIR-34C,MIR-449	20	248	0.0424964	http://www.broadinstitute.org/gsea/msigdb/cards/CACTGCC,MIR-34A,MIR-34C,MIR-449.html	http://www.broadinstitute.org/gsea/msigdb/cards/CACTGCC,MIR-34A,MIR-34C,MIR-449.html
MSigDB	AGCATTA,MIR-155	11	115	0.0425536	http://www.broadinstitute.org/gsea/msigdb/cards/AGCATTA,MIR-155.html	http://www.broadinstitute.org/gsea/msigdb/cards/AGCATTA,MIR-155.html
MSigDB	V$P53_02	16	188	0.0433338	http://www.broadinstitute.org/gsea/msigdb/cards/V$P53_02.html	http://www.broadinstitute.org/gsea/msigdb/cards/V$P53_02.html
MSigDB	FERREIRA_EWINGS_SARCOMA_UNSTABLE_VS_STABLE_DN	9	88	0.0441619	http://www.broadinstitute.org/gsea/msigdb/cards/FERREIRA_EWINGS_SARCOMA_UNSTABLE_VS_STABLE_DN.html	http://www.broadinstitute.org/gsea/msigdb/cards/FERREIRA_EWINGS_SARCOMA_UNSTABLE_VS_STABLE_DN.html
MSigDB	TATCTGG,MIR-488	6	49	0.0445365	http://www.broadinstitute.org/gsea/msigdb/cards/TATCTGG,MIR-488.html	http://www.broadinstitute.org/gsea/msigdb/cards/TATCTGG,MIR-488.html
MSigDB	AGGGCAG,MIR-18A	11	116	0.0448544	http://www.broadinstitute.org/gsea/msigdb/cards/AGGGCAG,MIR-18A.html	http://www.broadinstitute.org/gsea/msigdb/cards/AGGGCAG,MIR-18A.html
MSigDB	BIOCARTA_MET_PATHWAY	5	37	0.044867	http://www.broadinstitute.org/gsea/msigdb/cards/BIOCARTA_MET_PATHWAY.html	http://www.broadinstitute.org/gsea/msigdb/cards/BIOCARTA_MET_PATHWAY.html
MSigDB	FERNANDEZ_BOUND_BY_MYC	15	174	0.0449037	http://www.broadinstitute.org/gsea/msigdb/cards/FERNANDEZ_BOUND_BY_MYC.html	http://www.broadinstitute.org/gsea/msigdb/cards/FERNANDEZ_BOUND_BY_MYC.html
MSigDB	V$EGR_Q6	17	204	0.0450832	http://www.broadinstitute.org/gsea/msigdb/cards/V$EGR_Q6.html	http://www.broadinstitute.org/gsea/msigdb/cards/V$EGR_Q6.html
MSigDB	V$TAL1ALPHAE47_01	16	189	0.0451111	http://www.broadinstitute.org/gsea/msigdb/cards/V$TAL1ALPHAE47_01.html	http://www.broadinstitute.org/gsea/msigdb/cards/V$TAL1ALPHAE47_01.html
MSigDB	V$AREB6_02	16	189	0.0451111	http://www.broadinstitute.org/gsea/msigdb/cards/V$AREB6_02.html	http://www.broadinstitute.org/gsea/msigdb/cards/V$AREB6_02.html
MSigDB	V$AP4_Q6_01	16	189	0.0451111	http://www.broadinstitute.org/gsea/msigdb/cards/V$AP4_Q6_01.html	http://www.broadinstitute.org/gsea/msigdb/cards/V$AP4_Q6_01.html
MSigDB	KIM_MYCN_AMPLIFICATION_TARGETS_DN	8	75	0.0454204	http://www.broadinstitute.org/gsea/msigdb/cards/KIM_MYCN_AMPLIFICATION_TARGETS_DN.html	http://www.broadinstitute.org/gsea/msigdb/cards/KIM_MYCN_AMPLIFICATION_TARGETS_DN.html
MSigDB	KEGG_GLYCEROPHOSPHOLIPID_METABOLISM	8	75	0.0454204	http://www.broadinstitute.org/gsea/msigdb/cards/KEGG_GLYCEROPHOSPHOLIPID_METABOLISM.html	http://www.broadinstitute.org/gsea/msigdb/cards/KEGG_GLYCEROPHOSPHOLIPID_METABOLISM.html
MSigDB	YYCATTCAWW_UNKNOWN	13	145	0.0456066	http://www.broadinstitute.org/gsea/msigdb/cards/YYCATTCAWW_UNKNOWN.html	http://www.broadinstitute.org/gsea/msigdb/cards/YYCATTCAWW_UNKNOWN.html
MSigDB	chr16q24	7	62	0.04577	http://www.broadinstitute.org/gsea/msigdb/cards/chr16q24.html	http://www.broadinstitute.org/gsea/msigdb/cards/chr16q24.html
MSigDB	TURASHVILI_BREAST_DUCTAL_CARCINOMA_VS_LOBULAR_NORMAL_DN	7	62	0.04577	http://www.broadinstitute.org/gsea/msigdb/cards/TURASHVILI_BREAST_DUCTAL_CARCINOMA_VS_LOBULAR_NORMAL_DN.html	http://www.broadinstitute.org/gsea/msigdb/cards/TURASHVILI_BREAST_DUCTAL_CARCINOMA_VS_LOBULAR_NORMAL_DN.html
MSigDB	CHARAFE_BREAST_CANCER_LUMINAL_VS_BASAL_UP	26	344	0.0458531	http://www.broadinstitute.org/gsea/msigdb/cards/CHARAFE_BREAST_CANCER_LUMINAL_VS_BASAL_UP.html	http://www.broadinstitute.org/gsea/msigdb/cards/CHARAFE_BREAST_CANCER_LUMINAL_VS_BASAL_UP.html
MSigDB	REGULATION_OF_CELL_PROLIFERATION	23	297	0.0461897	http://www.broadinstitute.org/gsea/msigdb/cards/REGULATION_OF_CELL_PROLIFERATION.html	http://www.broadinstitute.org/gsea/msigdb/cards/REGULATION_OF_CELL_PROLIFERATION.html
MSigDB	SECRETION	15	175	0.0468099	http://www.broadinstitute.org/gsea/msigdb/cards/SECRETION.html	http://www.broadinstitute.org/gsea/msigdb/cards/SECRETION.html
MSigDB	REACTOME_PLATELET_AGGREGATION_PLUG_FORMATION	4	26	0.0468465	http://www.broadinstitute.org/gsea/msigdb/cards/REACTOME_PLATELET_AGGREGATION_PLUG_FORMATION.html	http://www.broadinstitute.org/gsea/msigdb/cards/REACTOME_PLATELET_AGGREGATION_PLUG_FORMATION.html
MSigDB	BIOCARTA_RACCYCD_PATHWAY	4	26	0.0468465	http://www.broadinstitute.org/gsea/msigdb/cards/BIOCARTA_RACCYCD_PATHWAY.html	http://www.broadinstitute.org/gsea/msigdb/cards/BIOCARTA_RACCYCD_PATHWAY.html
MSigDB	CAFFAREL_RESPONSE_TO_THC_DN	4	26	0.0468465	http://www.broadinstitute.org/gsea/msigdb/cards/CAFFAREL_RESPONSE_TO_THC_DN.html	http://www.broadinstitute.org/gsea/msigdb/cards/CAFFAREL_RESPONSE_TO_THC_DN.html
MSigDB	VALK_AML_CLUSTER_13	4	26	0.0468465	http://www.broadinstitute.org/gsea/msigdb/cards/VALK_AML_CLUSTER_13.html	http://www.broadinstitute.org/gsea/msigdb/cards/VALK_AML_CLUSTER_13.html
MSigDB	REGULATION_OF_ANGIOGENESIS	4	26	0.0468465	http://www.broadinstitute.org/gsea/msigdb/cards/REGULATION_OF_ANGIOGENESIS.html	http://www.broadinstitute.org/gsea/msigdb/cards/REGULATION_OF_ANGIOGENESIS.html
MSigDB	KEGG_PROSTATE_CANCER	9	89	0.0469161	http://www.broadinstitute.org/gsea/msigdb/cards/KEGG_PROSTATE_CANCER.html	http://www.broadinstitute.org/gsea/msigdb/cards/KEGG_PROSTATE_CANCER.html
MSigDB	ZINC_ION_BINDING	9	89	0.0469161	http://www.broadinstitute.org/gsea/msigdb/cards/ZINC_ION_BINDING.html	http://www.broadinstitute.org/gsea/msigdb/cards/ZINC_ION_BINDING.html
MSigDB	STEIN_ESRRA_TARGETS	36	506	0.0469331	http://www.broadinstitute.org/gsea/msigdb/cards/STEIN_ESRRA_TARGETS.html	http://www.broadinstitute.org/gsea/msigdb/cards/STEIN_ESRRA_TARGETS.html
MSigDB	module_17	26	345	0.047195	http://www.broadinstitute.org/gsea/msigdb/cards/module_17.html	http://www.broadinstitute.org/gsea/msigdb/cards/module_17.html
MSigDB	GTPASE_REGULATOR_ACTIVITY	11	117	0.0472389	http://www.broadinstitute.org/gsea/msigdb/cards/GTPASE_REGULATOR_ACTIVITY.html	http://www.broadinstitute.org/gsea/msigdb/cards/GTPASE_REGULATOR_ACTIVITY.html
MSigDB	VANTVEER_BREAST_CANCER_METASTASIS_DN	10	103	0.0474192	http://www.broadinstitute.org/gsea/msigdb/cards/VANTVEER_BREAST_CANCER_METASTASIS_DN.html	http://www.broadinstitute.org/gsea/msigdb/cards/VANTVEER_BREAST_CANCER_METASTASIS_DN.html
MSigDB	DOANE_BREAST_CANCER_ESR1_UP	10	103	0.0474192	http://www.broadinstitute.org/gsea/msigdb/cards/DOANE_BREAST_CANCER_ESR1_UP.html	http://www.broadinstitute.org/gsea/msigdb/cards/DOANE_BREAST_CANCER_ESR1_UP.html
MSigDB	ODONNELL_TARGETS_OF_MYC_AND_TFRC_UP	8	76	0.0485036	http://www.broadinstitute.org/gsea/msigdb/cards/ODONNELL_TARGETS_OF_MYC_AND_TFRC_UP.html	http://www.broadinstitute.org/gsea/msigdb/cards/ODONNELL_TARGETS_OF_MYC_AND_TFRC_UP.html
MSigDB	V$IK1_01	17	206	0.048637	http://www.broadinstitute.org/gsea/msigdb/cards/V$IK1_01.html	http://www.broadinstitute.org/gsea/msigdb/cards/V$IK1_01.html
MSigDB	MULLIGHAN_MLL_SIGNATURE_1_UP	27	362	0.0486739	http://www.broadinstitute.org/gsea/msigdb/cards/MULLIGHAN_MLL_SIGNATURE_1_UP.html	http://www.broadinstitute.org/gsea/msigdb/cards/MULLIGHAN_MLL_SIGNATURE_1_UP.html
MSigDB	TGCACTT,MIR-519C,MIR-519B,MIR-519A	28	378	0.0487021	http://www.broadinstitute.org/gsea/msigdb/cards/TGCACTT,MIR-519C,MIR-519B,MIR-519A.html	http://www.broadinstitute.org/gsea/msigdb/cards/TGCACTT,MIR-519C,MIR-519B,MIR-519A.html
MSigDB	NEGATIVE_REGULATION_OF_CELLULAR_METABOLIC_PROCESS	20	252	0.0487514	http://www.broadinstitute.org/gsea/msigdb/cards/NEGATIVE_REGULATION_OF_CELLULAR_METABOLIC_PROCESS.html	http://www.broadinstitute.org/gsea/msigdb/cards/NEGATIVE_REGULATION_OF_CELLULAR_METABOLIC_PROCESS.html
MSigDB	REGULATION_OF_CELL_CYCLE	15	176	0.0487722	http://www.broadinstitute.org/gsea/msigdb/cards/REGULATION_OF_CELL_CYCLE.html	http://www.broadinstitute.org/gsea/msigdb/cards/REGULATION_OF_CELL_CYCLE.html
MSigDB	V$FREAC2_01	16	191	0.0488195	http://www.broadinstitute.org/gsea/msigdb/cards/V$FREAC2_01.html	http://www.broadinstitute.org/gsea/msigdb/cards/V$FREAC2_01.html
MSigDB	GNF2_CEBPA	7	63	0.0492317	http://www.broadinstitute.org/gsea/msigdb/cards/GNF2_CEBPA.html	http://www.broadinstitute.org/gsea/msigdb/cards/GNF2_CEBPA.html
MSigDB	MORF_ETV3	7	63	0.0492317	http://www.broadinstitute.org/gsea/msigdb/cards/MORF_ETV3.html	http://www.broadinstitute.org/gsea/msigdb/cards/MORF_ETV3.html
MSigDB	KERLEY_RESPONSE_TO_CISPLATIN_UP	5	38	0.0494931	http://www.broadinstitute.org/gsea/msigdb/cards/KERLEY_RESPONSE_TO_CISPLATIN_UP.html	http://www.broadinstitute.org/gsea/msigdb/cards/KERLEY_RESPONSE_TO_CISPLATIN_UP.html
MSigDB	GAZDA_DIAMOND_BLACKFAN_ANEMIA_PROGENITOR_UP	5	38	0.0494931	http://www.broadinstitute.org/gsea/msigdb/cards/GAZDA_DIAMOND_BLACKFAN_ANEMIA_PROGENITOR_UP.html	http://www.broadinstitute.org/gsea/msigdb/cards/GAZDA_DIAMOND_BLACKFAN_ANEMIA_PROGENITOR_UP.html
MSigDB	SHIPP_DLBCL_CURED_VS_FATAL_UP	5	38	0.0494931	http://www.broadinstitute.org/gsea/msigdb/cards/SHIPP_DLBCL_CURED_VS_FATAL_UP.html	http://www.broadinstitute.org/gsea/msigdb/cards/SHIPP_DLBCL_CURED_VS_FATAL_UP.html
MSigDB	HUMMEL_BURKITTS_LYMPHOMA_UP	5	38	0.0494931	http://www.broadinstitute.org/gsea/msigdb/cards/HUMMEL_BURKITTS_LYMPHOMA_UP.html	http://www.broadinstitute.org/gsea/msigdb/cards/HUMMEL_BURKITTS_LYMPHOMA_UP.html
MSigDB	BIOCARTA_INTEGRIN_PATHWAY	5	38	0.0494931	http://www.broadinstitute.org/gsea/msigdb/cards/BIOCARTA_INTEGRIN_PATHWAY.html	http://www.broadinstitute.org/gsea/msigdb/cards/BIOCARTA_INTEGRIN_PATHWAY.html
MSigDB	NIKOLSKY_BREAST_CANCER_19Q13.4_AMPLICON	2	7	0.0496908	http://www.broadinstitute.org/gsea/msigdb/cards/NIKOLSKY_BREAST_CANCER_19Q13.4_AMPLICON.html	http://www.broadinstitute.org/gsea/msigdb/cards/NIKOLSKY_BREAST_CANCER_19Q13.4_AMPLICON.html
MSigDB	chr12q11	2	7	0.0496908	http://www.broadinstitute.org/gsea/msigdb/cards/chr12q11.html	http://www.broadinstitute.org/gsea/msigdb/cards/chr12q11.html
MSigDB	BEGUM_TARGETS_OF_PAX3_FOXO1_FUSION_AND_PAX3	2	7	0.0496908	http://www.broadinstitute.org/gsea/msigdb/cards/BEGUM_TARGETS_OF_PAX3_FOXO1_FUSION_AND_PAX3.html	http://www.broadinstitute.org/gsea/msigdb/cards/BEGUM_TARGETS_OF_PAX3_FOXO1_FUSION_AND_PAX3.html
MSigDB	TURJANSKI_MAPK7_TARGETS	2	7	0.0496908	http://www.broadinstitute.org/gsea/msigdb/cards/TURJANSKI_MAPK7_TARGETS.html	http://www.broadinstitute.org/gsea/msigdb/cards/TURJANSKI_MAPK7_TARGETS.html
MSigDB	KOBAYASHI_EGFR_SIGNALING_6HR_UP	2	7	0.0496908	http://www.broadinstitute.org/gsea/msigdb/cards/KOBAYASHI_EGFR_SIGNALING_6HR_UP.html	http://www.broadinstitute.org/gsea/msigdb/cards/KOBAYASHI_EGFR_SIGNALING_6HR_UP.html
MSigDB	TAKADA_GASTRIC_CANCER_COPY_NUMBER_UP	2	7	0.0496908	http://www.broadinstitute.org/gsea/msigdb/cards/TAKADA_GASTRIC_CANCER_COPY_NUMBER_UP.html	http://www.broadinstitute.org/gsea/msigdb/cards/TAKADA_GASTRIC_CANCER_COPY_NUMBER_UP.html
MSigDB	AGARWAL_AKT_PATHWAY_TARGETS	2	7	0.0496908	http://www.broadinstitute.org/gsea/msigdb/cards/AGARWAL_AKT_PATHWAY_TARGETS.html	http://www.broadinstitute.org/gsea/msigdb/cards/AGARWAL_AKT_PATHWAY_TARGETS.html
MSigDB	YAGUE_PRETUMOR_DRUG_RESISTANCE_DN	2	7	0.0496908	http://www.broadinstitute.org/gsea/msigdb/cards/YAGUE_PRETUMOR_DRUG_RESISTANCE_DN.html	http://www.broadinstitute.org/gsea/msigdb/cards/YAGUE_PRETUMOR_DRUG_RESISTANCE_DN.html
MSigDB	NIELSEN_SYNOVIAL_SARCOMA_UP	2	7	0.0496908	http://www.broadinstitute.org/gsea/msigdb/cards/NIELSEN_SYNOVIAL_SARCOMA_UP.html	http://www.broadinstitute.org/gsea/msigdb/cards/NIELSEN_SYNOVIAL_SARCOMA_UP.html
MSigDB	LIU_VMYB_TARGETS_UP	11	118	0.0497083	http://www.broadinstitute.org/gsea/msigdb/cards/LIU_VMYB_TARGETS_UP.html	http://www.broadinstitute.org/gsea/msigdb/cards/LIU_VMYB_TARGETS_UP.html
MSigDB	BIOPOLYMER_MODIFICATION	43	624	0.0497598	http://www.broadinstitute.org/gsea/msigdb/cards/BIOPOLYMER_MODIFICATION.html	http://www.broadinstitute.org/gsea/msigdb/cards/BIOPOLYMER_MODIFICATION.html
MSigDB	MEMBRANE_FRACTION	25	331	0.0497965	http://www.broadinstitute.org/gsea/msigdb/cards/MEMBRANE_FRACTION.html	http://www.broadinstitute.org/gsea/msigdb/cards/MEMBRANE_FRACTION.html
MSigDB	REACTOME_NUCLEOTIDE_LIKE_PURINERGIC_RECEPTORS	3	16	0.0500778	http://www.broadinstitute.org/gsea/msigdb/cards/REACTOME_NUCLEOTIDE_LIKE_PURINERGIC_RECEPTORS.html	http://www.broadinstitute.org/gsea/msigdb/cards/REACTOME_NUCLEOTIDE_LIKE_PURINERGIC_RECEPTORS.html
MSigDB	BIOCARTA_P53_PATHWAY	3	16	0.0500778	http://www.broadinstitute.org/gsea/msigdb/cards/BIOCARTA_P53_PATHWAY.html	http://www.broadinstitute.org/gsea/msigdb/cards/BIOCARTA_P53_PATHWAY.html
MSigDB	GEORGANTAS_HSC_MARKERS	3	16	0.0500778	http://www.broadinstitute.org/gsea/msigdb/cards/GEORGANTAS_HSC_MARKERS.html	http://www.broadinstitute.org/gsea/msigdb/cards/GEORGANTAS_HSC_MARKERS.html
MSigDB	module_401	3	16	0.0500778	http://www.broadinstitute.org/gsea/msigdb/cards/module_401.html	http://www.broadinstitute.org/gsea/msigdb/cards/module_401.html
MSigDB	REGULATION_OF_PROTEIN_IMPORT_INTO_NUCLEUS	3	16	0.0500778	http://www.broadinstitute.org/gsea/msigdb/cards/REGULATION_OF_PROTEIN_IMPORT_INTO_NUCLEUS.html	http://www.broadinstitute.org/gsea/msigdb/cards/REGULATION_OF_PROTEIN_IMPORT_INTO_NUCLEUS.html
MSigDB	GOUYER_TATI_TARGETS_DN	3	16	0.0500778	http://www.broadinstitute.org/gsea/msigdb/cards/GOUYER_TATI_TARGETS_DN.html	http://www.broadinstitute.org/gsea/msigdb/cards/GOUYER_TATI_TARGETS_DN.html
MSigDB	REACTOME_SIGNALING_BY_NOTCH	3	16	0.0500778	http://www.broadinstitute.org/gsea/msigdb/cards/REACTOME_SIGNALING_BY_NOTCH.html	http://www.broadinstitute.org/gsea/msigdb/cards/REACTOME_SIGNALING_BY_NOTCH.html
MSigDB	MAHADEVAN_RESPONSE_TO_MP470_DN	3	16	0.0500778	http://www.broadinstitute.org/gsea/msigdb/cards/MAHADEVAN_RESPONSE_TO_MP470_DN.html	http://www.broadinstitute.org/gsea/msigdb/cards/MAHADEVAN_RESPONSE_TO_MP470_DN.html
MSigDB	LIPID_HOMEOSTASIS	3	16	0.0500778	http://www.broadinstitute.org/gsea/msigdb/cards/LIPID_HOMEOSTASIS.html	http://www.broadinstitute.org/gsea/msigdb/cards/LIPID_HOMEOSTASIS.html
MSigDB	SA_PTEN_PATHWAY	3	16	0.0500778	http://www.broadinstitute.org/gsea/msigdb/cards/SA_PTEN_PATHWAY.html	http://www.broadinstitute.org/gsea/msigdb/cards/SA_PTEN_PATHWAY.html
MSigDB	KANG_FLUOROURACIL_RESISTANCE_DN	3	16	0.0500778	http://www.broadinstitute.org/gsea/msigdb/cards/KANG_FLUOROURACIL_RESISTANCE_DN.html	http://www.broadinstitute.org/gsea/msigdb/cards/KANG_FLUOROURACIL_RESISTANCE_DN.html
MSigDB	DASU_IL6_SIGNALING_SCAR_DN	3	16	0.0500778	http://www.broadinstitute.org/gsea/msigdb/cards/DASU_IL6_SIGNALING_SCAR_DN.html	http://www.broadinstitute.org/gsea/msigdb/cards/DASU_IL6_SIGNALING_SCAR_DN.html
MSigDB	chrxq25	3	16	0.0500778	http://www.broadinstitute.org/gsea/msigdb/cards/chrxq25.html	http://www.broadinstitute.org/gsea/msigdb/cards/chrxq25.html
MSigDB	POSITIVE_REGULATION_OF_CELL_CYCLE	3	16	0.0500778	http://www.broadinstitute.org/gsea/msigdb/cards/POSITIVE_REGULATION_OF_CELL_CYCLE.html	http://www.broadinstitute.org/gsea/msigdb/cards/POSITIVE_REGULATION_OF_CELL_CYCLE.html
MSigDB	V$STAT5A_02	10	104	0.0500793	http://www.broadinstitute.org/gsea/msigdb/cards/V$STAT5A_02.html	http://www.broadinstitute.org/gsea/msigdb/cards/V$STAT5A_02.html
MSigDB	IDENTICAL_PROTEIN_BINDING	23	300	0.050667	http://www.broadinstitute.org/gsea/msigdb/cards/IDENTICAL_PROTEIN_BINDING.html	http://www.broadinstitute.org/gsea/msigdb/cards/IDENTICAL_PROTEIN_BINDING.html
MSigDB	V$AREB6_03	15	177	0.0507914	http://www.broadinstitute.org/gsea/msigdb/cards/V$AREB6_03.html	http://www.broadinstitute.org/gsea/msigdb/cards/V$AREB6_03.html
MSigDB	OKUMURA_INFLAMMATORY_RESPONSE_LPS	15	177	0.0507914	http://www.broadinstitute.org/gsea/msigdb/cards/OKUMURA_INFLAMMATORY_RESPONSE_LPS.html	http://www.broadinstitute.org/gsea/msigdb/cards/OKUMURA_INFLAMMATORY_RESPONSE_LPS.html
MSigDB	THEILGAARD_NEUTROPHIL_AT_SKIN_WOUND_UP	8	77	0.0517197	http://www.broadinstitute.org/gsea/msigdb/cards/THEILGAARD_NEUTROPHIL_AT_SKIN_WOUND_UP.html	http://www.broadinstitute.org/gsea/msigdb/cards/THEILGAARD_NEUTROPHIL_AT_SKIN_WOUND_UP.html
MSigDB	module_13	35	494	0.0519852	http://www.broadinstitute.org/gsea/msigdb/cards/module_13.html	http://www.broadinstitute.org/gsea/msigdb/cards/module_13.html
MSigDB	TATAAA_V$TATA_01	65	998	0.0522143	http://www.broadinstitute.org/gsea/msigdb/cards/TATAAA_V$TATA_01.html	http://www.broadinstitute.org/gsea/msigdb/cards/TATAAA_V$TATA_01.html
MSigDB	CATION_BINDING	17	208	0.0523844	http://www.broadinstitute.org/gsea/msigdb/cards/CATION_BINDING.html	http://www.broadinstitute.org/gsea/msigdb/cards/CATION_BINDING.html
MSigDB	VALK_AML_CLUSTER_4	4	27	0.0527641	http://www.broadinstitute.org/gsea/msigdb/cards/VALK_AML_CLUSTER_4.html	http://www.broadinstitute.org/gsea/msigdb/cards/VALK_AML_CLUSTER_4.html
MSigDB	FUJII_YBX1_TARGETS_UP	4	27	0.0527641	http://www.broadinstitute.org/gsea/msigdb/cards/FUJII_YBX1_TARGETS_UP.html	http://www.broadinstitute.org/gsea/msigdb/cards/FUJII_YBX1_TARGETS_UP.html
MSigDB	LI_WILMS_TUMOR	4	27	0.0527641	http://www.broadinstitute.org/gsea/msigdb/cards/LI_WILMS_TUMOR.html	http://www.broadinstitute.org/gsea/msigdb/cards/LI_WILMS_TUMOR.html
MSigDB	module_226	4	27	0.0527641	http://www.broadinstitute.org/gsea/msigdb/cards/module_226.html	http://www.broadinstitute.org/gsea/msigdb/cards/module_226.html
MSigDB	BIOCARTA_EDG1_PATHWAY	4	27	0.0527641	http://www.broadinstitute.org/gsea/msigdb/cards/BIOCARTA_EDG1_PATHWAY.html	http://www.broadinstitute.org/gsea/msigdb/cards/BIOCARTA_EDG1_PATHWAY.html
MSigDB	SYNAPSE	4	27	0.0527641	http://www.broadinstitute.org/gsea/msigdb/cards/SYNAPSE.html	http://www.broadinstitute.org/gsea/msigdb/cards/SYNAPSE.html
MSigDB	module_265	4	27	0.0527641	http://www.broadinstitute.org/gsea/msigdb/cards/module_265.html	http://www.broadinstitute.org/gsea/msigdb/cards/module_265.html
MSigDB	CHIARETTI_T_ALL_REFRACTORY_TO_THERAPY	4	27	0.0527641	http://www.broadinstitute.org/gsea/msigdb/cards/CHIARETTI_T_ALL_REFRACTORY_TO_THERAPY.html	http://www.broadinstitute.org/gsea/msigdb/cards/CHIARETTI_T_ALL_REFRACTORY_TO_THERAPY.html
MSigDB	SAKAI_TUMOR_INFILTRATING_MONOCYTES_UP	4	27	0.0527641	http://www.broadinstitute.org/gsea/msigdb/cards/SAKAI_TUMOR_INFILTRATING_MONOCYTES_UP.html	http://www.broadinstitute.org/gsea/msigdb/cards/SAKAI_TUMOR_INFILTRATING_MONOCYTES_UP.html
MSigDB	JAZAG_TGFB1_SIGNALING_VIA_SMAD4_DN	7	64	0.0528549	http://www.broadinstitute.org/gsea/msigdb/cards/JAZAG_TGFB1_SIGNALING_VIA_SMAD4_DN.html	http://www.broadinstitute.org/gsea/msigdb/cards/JAZAG_TGFB1_SIGNALING_VIA_SMAD4_DN.html
MSigDB	TURASHVILI_BREAST_LOBULAR_CARCINOMA_VS_DUCTAL_NORMAL_UP	7	64	0.0528549	http://www.broadinstitute.org/gsea/msigdb/cards/TURASHVILI_BREAST_LOBULAR_CARCINOMA_VS_DUCTAL_NORMAL_UP.html	http://www.broadinstitute.org/gsea/msigdb/cards/TURASHVILI_BREAST_LOBULAR_CARCINOMA_VS_DUCTAL_NORMAL_UP.html
MSigDB	V$LXR_DR4_Q3	7	64	0.0528549	http://www.broadinstitute.org/gsea/msigdb/cards/V$LXR_DR4_Q3.html	http://www.broadinstitute.org/gsea/msigdb/cards/V$LXR_DR4_Q3.html
MSigDB	CROMER_METASTASIS_DN	7	64	0.0528549	http://www.broadinstitute.org/gsea/msigdb/cards/CROMER_METASTASIS_DN.html	http://www.broadinstitute.org/gsea/msigdb/cards/CROMER_METASTASIS_DN.html
MSigDB	chr14q22	5	39	0.0543892	http://www.broadinstitute.org/gsea/msigdb/cards/chr14q22.html	http://www.broadinstitute.org/gsea/msigdb/cards/chr14q22.html
MSigDB	BROWNE_HCMV_INFECTION_2HR_UP	5	39	0.0543892	http://www.broadinstitute.org/gsea/msigdb/cards/BROWNE_HCMV_INFECTION_2HR_UP.html	http://www.broadinstitute.org/gsea/msigdb/cards/BROWNE_HCMV_INFECTION_2HR_UP.html
MSigDB	KORKOLA_SEMINOMA_UP	5	39	0.0543892	http://www.broadinstitute.org/gsea/msigdb/cards/KORKOLA_SEMINOMA_UP.html	http://www.broadinstitute.org/gsea/msigdb/cards/KORKOLA_SEMINOMA_UP.html
MSigDB	V$HSF1_01	16	194	0.0547761	http://www.broadinstitute.org/gsea/msigdb/cards/V$HSF1_01.html	http://www.broadinstitute.org/gsea/msigdb/cards/V$HSF1_01.html
MSigDB	chr1q32	11	120	0.0549053	http://www.broadinstitute.org/gsea/msigdb/cards/chr1q32.html	http://www.broadinstitute.org/gsea/msigdb/cards/chr1q32.html
MSigDB	TGACCTY_V$ERR1_Q2	51	763	0.0549277	http://www.broadinstitute.org/gsea/msigdb/cards/TGACCTY_V$ERR1_Q2.html	http://www.broadinstitute.org/gsea/msigdb/cards/TGACCTY_V$ERR1_Q2.html
